# Supplementary material for: Uncovering syntrophic potential from genome-resolved metagenomics of suspended and granular anaerobic digestion sludges
Source: FEMS Microbiol Ecol. 2026 May 21;102(6):fiag052. doi: 10.1093/femsec/fiag052 (PMC13248872; doi:10.1093/femsec/fiag052)
Supplement: fiag052_Supplemental_File [file fiag052_supplemental_file.zip]

Archive with 1 entries (1 files):
- Supplementary Data_FileS1.xlsx
