# Supplementary material for: Uncovering syntrophic potential from genome-resolved metagenomics of suspended and granular anaerobic digestion sludges
Source: FEMS Microbiol Ecol. 2026 May 21;102(6):fiag052. doi: 10.1093/femsec/fiag052 (PMC13248872; doi:10.1093/femsec/fiag052)
Supplement: fiag052_Supplemental_File [file fiag052_supplemental_file.zip › Supplementary Data_FileS1.xlsx]

## Sheet: Tabs-overview
Sheet	Sheetname	Content
2	AD_metadata	Metadata on all samples included in 16S sequencing analysis and metagenome sequencing analysis
3	16S rRNA_data	All 16S rRNA gene sequencing relative abundance data
4	NETWORK	Network associations of the selected granular and suspended AD sludge samples.
5	Syntrophs	Syntrophic organisms considered for the network associations.
6	MAGs	All High-Completion MAGs of this study that fit the threshold of CheckM completion >90%, CheckM contamination <5%, CheckM2 completion >80%, and CheckM2 contamination <5%
7	barrnap	All 16S, 23S and 5S rRNA sequences of the HC-MAGs found with barrnap.
8	Butyrate	Data of Figure 3. All metadata of MAGs included in the tree for butyrate oxidation + Blastp data
9	Propionate	Data of Figure 4. All metadata of MAGs included in the tree for propionate oxidation + Blastp data
10	Acetate	Data of Figure 5. All metadata of MAGs included in the tree for acetate oxidation + Blastp data
11	SGA-PD	Of all MAGs included in a phylogenetic tree (butyrate, propionate, or acetate), the presence of all Syntrophic Growth Associated (SGA) Protein Domains

## Sheet: AD metadata
	Sample_code	Tank#	Sequencing_date	Sludge type	Temp	pH	Reactor	Feedstock	Notes
Sequencing run 1	LW1	1	2022-01-26	Suspended	35.6	7.18	IC	Municipal WWTP sludge
	FV1	1	2022-01-26	Suspended	38.8	7.68	IC	Municipal WWTP sludge	Thermal pressure to break cells before sludge enter digester; lysotherm installation
	FV2	2	2022-01-26	Suspended	38.4	7.73	IC	Municipal WWTP sludge	Thermal pressure to break cells before sludge enter digester; lysotherm installation
	FV3	3	2022-01-26	Suspended	38.2	7.69	IC	Municipal WWTP sludge	Thermal pressure to break cells before sludge enter digester; lysotherm installation
	SD1	1	2022-01-26	Suspended	36.6	7.26	IC	Municipal WWTP sludge	Alternating primary and surplus supply
	SD2	2	2022-01-26	Suspended	36.6	7.25	IC	Municipal WWTP sludge	Alternating primary and surplus supply
	SD3	3	2022-01-26	Suspended	36.8	7.37	IC	Municipal WWTP sludge	Alternating primary and surplus supply
	OG1	1	2022-01-26	Suspended	44.4	7.71	IC	Municipal WWTP sludge
	AD1	1	2022-01-26	Suspended	33	7.01	IC	Municipal WWTP sludge
	SB1	1	2022-01-26	Suspended	38	7.37	IC	Municipal WWTP sludge
	SB2	2	2022-01-26	Suspended	38.5	7.38	IC	Municipal WWTP sludge
	HQ1	1	2022-01-26	Suspended	35.6	7.37	IC	Municipal WWTP sludge
	HQ2	2	2022-01-26	Suspended	35.6	7.48	IC	Municipal WWTP sludge
	KR1	1	2022-01-26	Suspended	37.9	6.93	IC	Municipal WWTP sludge	Primary sludge supply
	KR2	2	2022-01-26	Suspended	37.7	7	IC	Municipal WWTP sludge	Primary sludge supply
	KR3	3	2022-01-26	Suspended	36.6	7.25	IC	Municipal WWTP sludge	Surplus sludge supply
	RH1	1	2022-01-26	Suspended	38	7.55	IC	Municipal WWTP sludge
	HE1	1	2022-01-26	Suspended	36.6	7.09	IC	Municipal WWTP sludge
	VT1	1	2022-01-26	Suspended	39.3	7.34	IC	Municipal WWTP sludge
	VT2	2	2022-01-26	Suspended	38.9	7.36	IC	Municipal WWTP sludge
	MB1	1	2022-01-26	Suspended	37	7.54	IC	Municipal WWTP sludge
	AM1	1	2022-01-26	Suspended	38	7.42	IC	Municipal WWTP sludge
	AM2	2	2022-01-26	Suspended	38	7.37	IC	Municipal WWTP sludge
	PX1	1	2022-01-26	Suspended	38	7.06	IC	Municipal WWTP sludge	Exlusively municipal waste
	PX2	2	2022-01-26	Suspended	38	7.09	IC	Municipal WWTP sludge	Exlusively municipal waste
	DP1	1	2022-01-26	Suspended	36	6.92	IC	Municipal WWTP sludge
	DP2	2	2022-01-26	Suspended	38.8	7.14	IC	Municipal WWTP sludge
	BC1a	1a1	2022-01-26	Suspended	38	7.45	IC	Municipal WWTP sludge	Primary sludge supply
	BC1b	1a2	2022-01-26	Suspended	38	7.28	IC	Municipal WWTP sludge	Primary sludge supply
	BC2	2	2022-01-26	Suspended	37	7.15	IC	Municipal WWTP sludge	Surplus sludge supply
	MJ1	1	2022-01-26	Suspended	35	7.32	IC	Municipal WWTP sludge
	MJ2	2	2022-01-26	Suspended	35	7.41	IC	Municipal WWTP sludge
	NT1	1	2022-01-26	Suspended	37	7.23	IC	Municipal WWTP sludge
	EJ1	1	2022-01-26	Suspended	39.1	7.6	IC	Municipal WWTP sludge	Combination of municipal and industrial water treatment
	WC1	1	2022-01-26	Suspended	37	7.62	IC	Municipal WWTP sludge
	RV1	1	2022-01-26	Suspended	36.8	7.4	IC	Municipal WWTP sludge
	RV2	2	2022-01-26	Suspended	36.8	7.41	IC	Municipal WWTP sludge
	PJ1	1	2022-01-26	Suspended	30.3	7.05	IC	Municipal WWTP sludge
	WT1	1	2022-01-26	Suspended	38.5	7.25	IC	Municipal WWTP sludge
	WT2	2	2022-01-26	Suspended	38.7	7.36	IC	Municipal WWTP sludge
	WT3	3	2022-01-26	Suspended	38.8	7.14	IC	Municipal WWTP sludge
	AG1	1	2022-01-26	Suspended	36.5	6.98	IC	Municipal WWTP sludge
	AG2	2	2022-01-26	Suspended	35.8	6.97	IC	Municipal WWTP sludge
	OK1	1	2022-01-26	Suspended	37.4	6.96	IC	Municipal WWTP sludge
	GL1	1	2022-01-26	Suspended	37.5	7.48	IC	Municipal WWTP sludge
	GL2	2	2022-01-26	Suspended	38.2	7.53	IC	Municipal WWTP sludge
	GL3	3	2022-01-26	Suspended	36.9	7.58	IC	Municipal WWTP sludge
	LP1	1	2022-01-26	Suspended	36.5	7.19	IC	Municipal WWTP sludge
	LS1	1	2022-01-26	Suspended	34	6.99	IC	Municipal WWTP sludge
	MD1	1	2022-01-26	Suspended	40	7.99	IC	Agricultural waste (Including livestock manure)
	MD2	2	2022-01-26	Suspended	42	8.29	IC	Agricultural waste (Including livestock manure)	Fed with surplus of reactor 1
	CQ1	1	2022-01-26	Suspended	40.5	7.67	IC	Agricultural waste (Including livestock manure)
	CQ2	2	2022-01-26	Suspended	43.2	7.92	IC	Agricultural waste (Including livestock manure)	Fed with surplus of reactor 1
	UC1	1	2022-01-26	Suspended	36.6	6.95	IC	Municipal WWTP sludge
	UC2	2	2022-01-26	Suspended	36.1	7.23	IC	Municipal WWTP sludge
	SX1	1	2022-01-26	Suspended	37	7.32	IC	Municipal WWTP sludge
	SX2	2	2022-01-26	Suspended	35.8	7.31	IC	Municipal WWTP sludge
	CK1	1	2022-01-26	Suspended	31.5	7.33	IC	Municipal WWTP sludge
	RL1	1	2022-01-26	Suspended	37	7.58	IC	Municipal WWTP sludge	Surplus sludge supply
	ZL1	1	2022-01-26	Suspended	37.4	7.29	IC	Municipal WWTP sludge
	ZL2	2	2022-01-26	Suspended	34.5	7.51	IC	Municipal WWTP sludge
	RK1	1	2022-01-26	Suspended	37.6	7.19	IC	Municipal WWTP sludge
	RK2	2	2022-01-26	Suspended	36.35	7.16	IC	Municipal WWTP sludge
	QX1	1	2022-01-26	Granular	34.7	7.06	UASB	Potato industry
	QX2	2	2022-01-26	Granular	34.7	7.02	UASB	Potato industry
	BY1	1	2022-01-26	Granular	33	7.23	EGSB	Potato industry
	UV1a	1a	2022-01-26	Granular	35.9	7.13	UASB	Potato industry
	UV1b	1b	2022-01-26	Granular	35.9	7.11	UASB	Potato industry	Fed with surplus of reactor 1a
	UV2	2	2022-01-26	Granular	35.9	7.09	UASB	Potato industry
	UV3	3	2022-01-26	Granular	35.9	7.23	UASB	Potato industry
	TG1	1	2022-01-26	Granular	37	7.06	UASB	Potato industry
	WY1	1	2022-01-26	Suspended	37	7.22	IC	Municipal WWTP sludge
	FH1	1	2022-01-26	Suspended	38	7.07	IC	Municipal WWTP sludge
	UF1	1	2022-01-26	Suspended	36	7.71	IC	Municipal WWTP sludge
	KS1	1	2022-01-26	Suspended	38	7.15	IC	Municipal WWTP sludge
	MQ1	1	2022-01-26	Suspended	36	7.38	IC	Municipal WWTP sludge
	MQ2	2	2022-01-26	Suspended	36.8	7.49	IC	Municipal WWTP sludge
	RM1	1	2022-01-26	Suspended	37.7	6.9	IC	Municipal WWTP sludge
	ZH1	1	2022-01-26	Suspended	33	6.9	IC	Municipal WWTP sludge
	ZH2	2	2022-01-26	Suspended	33	6.88	IC	Municipal WWTP sludge
	DN1	1	2022-01-26	Suspended	34.8	7.05	IC	Municipal WWTP sludge
	TN211	211	2022-01-26	Suspended	49	7.93	IC	Municipal WWTP sludge
	TN212	212	2022-01-26	Suspended	49.8	7.94	IC	Municipal WWTP sludge
	DF1	1	2022-01-26	Suspended	36	7.39	IC	Municipal WWTP sludge
	UB1	1	2022-01-26	Suspended	38.6	7.329	IC	Municipal WWTP sludge	Ephyra compartiment 1
	UB2	2	2022-01-26	Suspended	38.6	8.01	IC	Municipal WWTP sludge	Ephyra compartiment 3
	UB3	3	2022-01-26	Suspended	36.8	7.73	IC	Municipal WWTP sludge	Surplus sludge supply
	UB4	4	2022-01-26	Suspended	mesophilic	7.81	IC	Municipal WWTP sludge	Surplus sludge supply
	UD1	1	2022-01-26	Suspended	37.6	7.28	IC	Municipal WWTP sludge
	ZW1	1	2022-01-26	Suspended	38	7.41	IC	Municipal WWTP sludge
	TF1	1	2022-01-26	Suspended	49.5	7.8	IC	Municipal WWTP sludge
	LX1	1	2022-01-26	Suspended	38.7	7.64	IC	Municipal WWTP sludge
	LX2	2	2022-01-26	Suspended	37.8	7.71	IC	Municipal WWTP sludge
	LX3	3	2022-01-26	Suspended	37.4	7.61	IC	Municipal WWTP sludge
	LY1	1	2022-01-26	Suspended	36.4	7.15	IC	Municipal WWTP sludge	Combination of municipal and industrial water treatment
	LY2	2	2022-01-26	Suspended	36.5	7.49	IC	Municipal WWTP sludge	Surplus sludge supply
	VZ1	1	2022-01-26	Suspended	38	7.22	IC	Municipal WWTP sludge
	VM1	1	2022-01-26	Suspended	33	7.33	IC	Municipal WWTP sludge
	VM2	2	2022-01-26	Suspended	35	7.33	IC	Municipal WWTP sludge
	XN1	1	2022-01-26	Suspended	34.9	7.27	IC	Municipal WWTP sludge	Increased sludge supply a week prior to sampling.
	OQ1	1	2022-01-26	Suspended	55.5	7.68	IC	Municipal WWTP sludge	Sludge heated to 140 °C before inflow to reactor.
	OQ2	2	2022-01-26	Suspended	53.8	7.8	IC	Municipal WWTP sludge	Sludge heated to 140 °C before inflow to reactor.
	YB1	1	2022-01-26	Suspended	35.85	7.22	IC	Municipal WWTP sludge
	JZ1	1	2022-01-26	Suspended	34.9	7.37	IC	Municipal WWTP sludge
	CR1	1	2022-01-26	Suspended	35	7.13	IC	Municipal WWTP sludge
	EF1	1	2022-01-26	Suspended	38	7.48	IC	Municipal WWTP sludge
	EF2	2	2022-01-26	Suspended	30	7.23	IC	Municipal WWTP sludge
	RZ1	1	2022-01-26	Suspended	41	7.57	IC	Municipal WWTP sludge
	WE1	1	2022-01-26	Suspended	37.5	7.4	IC	Municipal WWTP sludge
	NN1	1	2022-01-26	Suspended	33.9	6.98	IC	Municipal WWTP sludge
	NN2	2	2022-01-26	Suspended	30.9	6.87	IC	Municipal WWTP sludge
	OS1	1	2022-01-26	Suspended	38	7.29	IC	Municipal WWTP sludge	Fed with outflow of reactor 3 and primary sludge.
	OS2	2	2022-01-26	Suspended	38	7.32	IC	Municipal WWTP sludge	Fed with outflow of reactor 3 and primary sludge.
	OS3	3	2022-01-26	Suspended	56	7.96	IC	Municipal WWTP sludge	Thermophyluc reactor fed with secundary sludge.
Sequencing run 2 16S rRNA gene of samples for metagenomic sequencing. Fresh sludges were stored at -20 °C before a second DNA isolation for metagenomic sequencing.	QX1	1	2023-05-31	Granular	34.7	7.06	UASB	Potato industry
	KR1	1	2023-05-31	Suspended	37.9	6.93	IC	Municipal WWTP sludge
	BC2	2	2023-05-31	Suspended	37	7.15	IC	Municipal WWTP sludge
	WT1	1	2023-05-31	Suspended	38.5	7.25	IC	Municipal WWTP sludge
	GL1	1	2023-05-31	Suspended	37.5	7.48	IC	Municipal WWTP sludge
	TN212	212	2023-05-31	Suspended	49.8	7.94	IC	Municipal WWTP sludge	High temperature (50 °C)
	UV1a	1a	2023-05-31	Granular	35.9	7.13	UASB	Potato industry
	VWG2	G2	2023-05-31	Granular	31	7.35	IC	Tannery wastewater	High salinity
	MD1	1	2023-05-31	Suspended	40	7.99	IC	livestock manure
	UF1	1	2023-05-31	Suspended	36	7.71	IC	Municipal WWTP sludge
	GRG1	G1	2023-05-31	Granular	32	7	UASB	Potato industry
	PEG4	G4a	2023-05-31	Granular	36	7	EGSB	Recycled paper
	JZ1	1	2023-05-31	Suspended	34.9	7.37	IC	Municipal WWTP sludge
	CQ1	1	2023-05-31	Suspended	40.5	7.67	IC	livestock manure
IC	Internal circulation
UASB	Upflow Anaerobic Sludge Blanket
EGSB	Expanded granular sludge bed digestion

## Sheet: 16S rRNA data
Sequencing run 1
		LW1	FV1	FV2	FV3	SD1	SD2	SD3	OG1	AD1	SB1	SB2	HQ1	HQ2	KR1	KR2	KR3	RH1	HE1	VT1	VT2	MB1	AM1	AM2	PX1	PX2	DP1	DP2	BC1a	BC1b	BC2	MJ1	MJ2	NT1	EJ1	WC1	RV1	RV2	PJ1	WT1	WT2	WT3	AG1	AG2	OK1	GL1	GL2	GL3	LP1
	All reads	13350	12890	10837	42300	27793	29677	32140	14810	13127	12076	12240	32538	13982	16395	17293	14347	13665	54268	9243	11809	29062	12955	12200	30949	7844	16299	13871	12459	10073	11644	14260	45240	11792	7718	12708	15257	11717	30239	13292	14532	13358	15888	12658	13897	11872	14838	12617	10791
	Unassigned reads	0	0	0	2	0	0	0	0	0	0	0	2	0	0	2	0	0	0	0	0	0	0	0	0	0	0	0	2	0	0	0	0	0	0	0	4	0	2	0	0	0	0	0	0	0	0	0	0
	Valid reads	13350	12890	10837	42298	27793	29677	32140	14810	13127	12076	12240	32536	13982	16395	17291	14347	13665	54268	9243	11809	29062	12955	12200	30949	7844	16299	13871	12457	10073	11644	14260	45240	11792	7718	12708	15253	11717	30237	13292	14532	13358	15888	12658	13897	11872	14838	12617	10791
	Archaea reads	524	222	150	1758	1236	1222	1602	435	570	452	309	1048	508	1334	1291	433	433	949	291	326	706	548	626	2188	867	641	369	733	554	127	653	3003	406	677	489	782	683	1289	913	985	453	713	555	521	678	611	509	373
	Bacteria reads	12826	12668	10687	40540	26557	28455	30538	14375	12557	11624	11931	31488	13474	15061	16000	13914	13232	53319	8952	11483	28356	12407	11574	28761	6977	15658	13502	11724	9519	11517	13607	42237	11386	7041	12219	14471	11034	28948	12379	13547	12905	15175	12103	13376	11194	14227	12108	10418
	OTUs all	360	380	368	639	624	633	638	389	438	304	269	671	402	340	378	424	343	815	262	347	545	358	375	604	302	415	386	290	240	346	354	706	296	247	354	413	344	633	258	251	289	432	361	344	285	331	292	371
	OTUs unassigned	0	0	0	1	0	0	0	0	0	0	0	1	0	0	1	0	0	0	0	0	0	0	0	0	0	0	0	1	0	0	0	0	0	0	0	1	0	1	0	0	0	0	0	0	0	0	0	0
	OTUs valid	360	380	368	638	624	633	638	389	438	304	269	670	402	340	377	424	343	815	262	347	545	358	375	604	302	415	386	289	240	346	354	706	296	247	354	412	344	632	258	251	289	432	361	344	285	331	292	371
	OTUs Archaea	11	9	6	16	17	13	15	6	11	9	9	21	17	15	16	11	8	12	8	10	13	16	14	26	18	18	14	12	11	8	10	21	9	13	10	13	12	16	11	11	7	14	10	11	11	10	8	13
	OTUs Bacteria	349	371	362	622	607	620	623	383	427	295	260	649	385	325	361	413	335	803	254	337	532	342	361	578	284	397	372	277	229	338	344	685	287	234	344	399	332	616	247	240	282	418	351	333	274	321	284	358
	RelAb Archaea	0.0392509	0.0172227	0.0138415	0.0415622	0.0444716	0.0411767	0.0498444	0.029372	0.043422	0.0374296	0.0252451	0.0322105	0.0363324	0.0813663	0.0746631	0.0301805	0.0316868	0.0174873	0.0314833	0.0276061	0.0242929	0.0423003	0.0513115	0.070697	0.11053	0.0393276	0.0266023	0.0588424	0.0549985	0.0109069	0.0457924	0.0663793	0.0344301	0.087717	0.0384797	0.0512686	0.0582914	0.0426299	0.0686879	0.0677814	0.0339123	0.0448766	0.0438458	0.0374901	0.0571092	0.0411781	0.0403424	0.0345658
	RelAb Bacteria	0.960749	0.982777	0.986159	0.958438	0.955528	0.958823	0.950156	0.970628	0.956578	0.96257	0.974755	0.96779	0.963668	0.918634	0.925337	0.969819	0.968313	0.982513	0.968517	0.972394	0.975707	0.9577	0.948689	0.929303	0.88947	0.960672	0.973398	0.941158	0.945001	0.989093	0.954208	0.933621	0.96557	0.912283	0.96152	0.948731	0.941709	0.95737	0.931312	0.932219	0.966088	0.955123	0.956154	0.96251	0.942891	0.958822	0.959658	0.965434
Archaea	p__Aenigmarchaeota	0	0	0	0	0	0	0	0	0	0	0	0	0	0	0	0	0	0	0	0	0	0	0	0	0	0	0	0	0	0	0	0	0	0	0	0	0	0	0	0	0	0	0	0	0	0	0	0
	p__Aenigmarchaeota	0	0	0	0	0	0	0	0	0	0	0	0	0	0	0	0	0	0	0	0	0	0	0	0	0	0	0	0	0	0	0	0	0	0	0	0	0	0	0	0	0	0	0	0	0	0	0	0
	p__Asgardarchaeota	0	0	0	0	0	0	0	0	0	0	0	0	0	0	0	0	0	0	0	0	0	0	0	0	0	0	0	0	0	0	0	0	0	0	0	0	0	0	0	0	0	0	0	0	0	0	0	0
	p__Bathyarchaeota	0.000599251	0	0	0	0.000719606	0.000572834	0.00096453	0	0	0.000828089	0.000735294	0.000276617	0.000214562	0.00073193	0.000751836	0.000487907	0.000439078	0.000276406	0.00043276	0.000254044	0	0.000463142	0.00114754	0.000710847	0	0.000429474	0	0.00192663	0.000893478	0	0.000771388	0.00066313	0.000678426	0.000259134	0	0	0.000682769	0.000826802	0.000451399	0.000688137	0.000374308	0.00100705	0.00102702	0.00100741	0	0	0	0.00148272
	p__Crenarchaeota	0	0	0	0	0	0	0	0	0	0	0	0	0	0.0256176	0.0197791	0	0	0	0	0	0	0	0	0.000129245	0	0.000429474	0	0.0167777	0.0154869	0	0	0	0	0	0	0	0	0	0.000300933	0.00165153	0.000598892	0	0	0.00035979	0	0	0	0.000463349
	p__Euryarchaeota	0.0286891	0.0105508	0.0097813	0.0219159	0.0353326	0.0330559	0.0423771	0.0260635	0.0179782	0.0323783	0.0194444	0.0223752	0.0239594	0.00933211	0.0161934	0.0255803	0.0246615	0.0156814	0.0271557	0.0224405	0.014383	0.0209958	0.0327869	0.0330867	0.0334013	0.0204307	0.0105976	0.00553905	0.00506304	0.00850223	0.0361851	0.0335544	0.0311228	0.0145115	0.0215612	0.0318626	0.0312367	0.0288388	0.0211405	0.0187173	0.0131756	0.0272533	0.0278875	0.0204361	0.0310815	0.0256773	0.0283744	0.0265036
	p__Hadarchaeota	0	0	0	0	0	0	0	0	0	0	0	0	0	0	0	0	0	0	0	0	0	0	0	0	0	0	0	0	0	0	0	0	0	0	0	0	0	0	0	0	0	0	0	0	0	0	0	0
	p__Halobacterota	0.0093633	0.0060512	0.00350651	0.0192208	0.0071241	0.00660444	0.00556938	0.00283592	0.0252152	0.00422325	0.00449346	0.00888247	0.0108711	0.0451967	0.0376496	0.00355475	0.00622027	0.00127147	0.00357027	0.00414938	0.00791411	0.0202239	0.0167213	0.0342822	0.0743243	0.017179	0.0154279	0.0341976	0.0331579	0.00188939	0.00736325	0.0305703	0.00195047	0.0726872	0.0159742	0.0181604	0.0255185	0.0120382	0.0458923	0.0462428	0.0197634	0.0160498	0.0139833	0.0151831	0.0258592	0.0155007	0.011968	0.00528218
	p__Micrarchaeota	0	0	0	0	0	0	0	0	0	0	0	0	0	0	0	0	0	0	0	0	0	0	0	0	0	0	0	0	0	0	0	0	0	0	0	0	0	0	0	0	0	0	0	0	0	0	0	0
	p__Nanoarchaeota	0	0	0	0	0.000359803	0.000336961	9.33416e-05	0	0	0	0	6.14704e-05	0.000786726	0	0	0	0	0.000110562	0	0.000169362	0.001514	0.000154381	0.000245902	0.00193867	0.00165732	0.000245414	0.000360464	0	0	0	0.000771388	0.000906278	0	0.000259134	0.000236072	0	0	0.000562225	0	0	0	0.000188822	0.000948017	0	0	0	0	0
	p__Thermoplasmatota	0.000599251	0.000620636	0.000553659	0.000425552	0.000935487	0.00060653	0.000840075	0.000472654	0.000228537	0	0.000571895	0.000614704	0.000500644	0.000487954	0.000289168	0.000557608	0.000365898	0.000147417	0.00032457	0.000592768	0.000481729	0.000463142	0.000409836	0.000549291	0.00114737	0.000613535	0.000216279	0.000401381	0.000397101	0.000515287	0.000701262	0.000685234	0.000678426	0	0.000708215	0.00124566	0.000853461	0.000363793	0.000902799	0.000481696	0	0.000377644	0	0.000503706	0.000168464	0	0	0.000834028
Bacteria	p__Abditibacteriota	0	0	0	0	0	0	0	0	0	0	0	0	0	0	0	0	0	0	0	0	0	0	0	0	0	0	0	0	0	0	0	0	0	0	0	0	0	0	0	0	0	0	0	0	0	0	0	0
	p__Acetothermia	0.000749064	0	0	0	0	0	0	0	0	0	0	0	0	0.0804514	0.00358568	0	0	0	0	0	0	0	0	0	0	0	0	0.00401381	0.00297826	0	0	0	0	0	0	0	0	0	0	0	0	0	0	0.00827517	0	0	0	0
	p__Acidobacteriota	0.0182022	0.000853375	0.00129187	0.000709253	0.00525312	0.00370657	0.00476042	0.00398379	0.0147025	0.0122557	0.00792484	0.0038419	0.00178801	0.05215	0.0656989	0.0115704	0.00270765	0.0205278	0.00357027	0.00347193	0.0291446	0.0155924	0.0104098	0.0254936	0.0168281	0.00852813	0.0100209	0.0677531	0.0686985	0.00223291	0.00981767	0.00965959	0.00212008	0.00129567	0.00133774	0.00668721	0.00392592	0.0135926	0.0797472	0.0725984	0.0616859	0.0104481	0.00703113	0.0120889	0.000168464	0.000134789	0.000396291	0.00722825
	p__Actinobacteriota	0.0629213	0.077114	0.0733598	0.0632654	0.0490051	0.0513192	0.0445862	0.0341661	0.0681039	0.022524	0.0151144	0.0490841	0.0437706	0.0200671	0.0271818	0.0490695	0.0840102	0.0517248	0.028454	0.0421712	0.0342716	0.0741027	0.0768852	0.0651071	0.0606833	0.0415363	0.0432557	0.0423858	0.0462623	0.113535	0.0335203	0.0708002	0.0396879	0.0636175	0.0429651	0.0336983	0.0318341	0.0339319	0.0173789	0.0191302	0.0217098	0.0449396	0.0303365	0.0456933	0.0213106	0.022375	0.0230641	0.0403114
	p__Armatimonadota	0.00299625	0.00737005	0.0150411	0.00716346	0.00762782	0.00576204	0.00768513	0.0106685	0.00426602	0.00422325	0.00155229	0.000614704	0	0.00298872	0.00231334	0.00460026	0.000731797	0.00654161	0.00454398	0.00796003	0.00846466	0.00154381	0.00188525	0.00158325	0.00127486	0.0017179	0.00223488	0.00256884	0.00258116	0.0031776	0.00652174	0.00289567	0.00135685	0.00155481	0.00204596	0.000393365	0.00153623	0.00181896	0.00549203	0.00289017	0.00456655	0.00207704	0.00181703	0.00568468	0.00581199	0.00646987	0.00538955	0.00426281
	p__Bacteroidota	0.251011	0.236385	0.212051	0.234503	0.250315	0.271557	0.276105	0.272316	0.230517	0.276996	0.287337	0.20568	0.226434	0.122781	0.174947	0.182617	0.240834	0.174578	0.25944	0.243966	0.224554	0.296488	0.285	0.174416	0.169939	0.199828	0.243385	0.0894276	0.0849796	0.293284	0.239902	0.203935	0.311143	0.154444	0.301936	0.227496	0.243236	0.217548	0.0939663	0.0863611	0.195987	0.210347	0.228946	0.20508	0.213528	0.216943	0.189744	0.230099
	p__Bdellovibrionota	0	0	0	0.000189134	0.000647645	0.000842403	0.000497822	0.000270088	0.000228537	0.000165618	0	0.000645439	0.000500644	0.000182983	0.000115667	0.000418206	0.000512258	0.000460677	0.00021638	0	0.000378501	0.000231571	0.000327869	0.000743158	0	0.000368121	0	0	0	0.000171762	0.000210379	0.000265252	0.000169607	0	0	0.000327804	0.0011095	0.000496081	0	0	0	0.000377644	0.000158003	0	0	0	0	0.00018534
	p__Caldatribacteriota	0.00951311	0.0121024	0.0101504	0.0164547	0.00442557	0.0035044	0.00522713	0.0181634	0.00327569	0.00347797	0.00506536	0.00992746	0.00772422	0.0121988	0.0100052	0.0325504	0.0425906	0.00322474	0.00443579	0.0054196	0.00640011	0.00764184	0.0131967	0.00785163	0.00777664	0.00368121	0.00490231	0.0288191	0.0288891	0.00283408	0.00897616	0.01271	0.00534261	0.00971754	0.0092068	0.00950633	0.00827857	0.00466316	0.0567259	0.0450041	0.053526	0.0040282	0.00189603	0.0144636	0.0320923	0.0241946	0.0301181	0.00657956
	p__Caldisericota	0	0	0	0	0	0	0	0	0.000152358	0	0	6.14704e-05	0.000357603	0.00170784	0.00138801	0	0	0	0	0	0	0	0	0	0	0.000122707	0	0.00248856	0.00248188	0	0	0	0	0	0	0	0	0.000297649	0.000300933	0.00165153	0	0	0	0	0	0	0	0
	p__Calditrichota	0	0	0	0	0	0	0	0	0	0	0	0	0	0	0	0	0	0	0	0	0	0	0	0	0	0	0	0	0	0	0	0	0	0	0	0	0	0	0	0	0	0	0	0	0	0	0	0
	p__Campylobacterota	0	0.000310318	0.000184553	0.000496477	7.19606e-05	0	0	0	0.000304715	0	0.000245098	0.000153676	0.000357603	0.000243977	0	0	0	3.68541e-05	0	0	0.000240864	0	0.000327869	0.00051698	0	0.000245414	0	0.000722485	0	0.000171762	0	0	0	0.00129567	0	0	0.000170692	0.000297649	0.000150466	0	0.00209612	0	0	0.000215874	0	0.000606551	0	0.000278009
	p__Chloroflexi	0.0982022	0.035609	0.0339577	0.0178732	0.0701256	0.0715706	0.0685439	0.0713032	0.110459	0.0582146	0.0361111	0.0809565	0.0748105	0.117414	0.138974	0.149578	0.0878888	0.184455	0.0557178	0.079939	0.0596311	0.0664608	0.0652459	0.0808104	0.0891127	0.134119	0.12883	0.0604479	0.0551971	0.102971	0.0946704	0.108709	0.103714	0.0857735	0.0624016	0.0700846	0.069045	0.0980587	0.103145	0.114093	0.0761342	0.104922	0.0846895	0.161474	0.0224899	0.0266882	0.0298803	0.117691
	p__Cloacimonadota	0.051985	0.0249806	0.0180862	0.0298123	0.0672471	0.0686053	0.072402	0.0939905	0.0703131	0.121812	0.149101	0.099121	0.133672	0.13315	0.0425655	0.0526242	0.0497622	0.0446488	0.152007	0.0973834	0.103296	0.0909301	0.0834426	0.066238	0.0733044	0.0966317	0.0881696	0.0857349	0.0807108	0.00532463	0.1331	0.111693	0.115841	0.120238	0.0524866	0.0773618	0.102074	0.108675	0.0334036	0.0856042	0.0595898	0.111908	0.127034	0.0808088	0.12778	0.0948915	0.12071	0.0403114
	p__Coprothermobacterota	0	0	0	0	0	0	0	0.000135044	0	0	0	0	0	0	0	0	0	0	0	0	0	0	0	0	0	0	0	0.000401381	0.000694927	0	0	0	0	0	0	0.000327804	0	0	0.000451399	0.000894577	0.0009732	0	0	0	0	0	0	0.000278009
	p__Cyanobacteria	0.00104869	0.000853375	0.00119959	0.000685612	0.000899507	0.00128045	0.00152458	0.000270088	0.00152358	0	0.000326797	0.00159823	0.00178801	0.000182983	0.000694003	0.00167282	0.000804976	0.000497531	0.00119009	0.00118554	0.000584956	0.000849093	0.000409836	0.00119552	0.000509944	0.000245414	0.000648836	0.000722485	0.000694927	0	0.00126227	0.000552608	0	0.000388702	0.000786906	0.0011801	0.000938807	0.000330721	0.000827565	0.00330306	0.000149723	0.000251762	0.000948017	0.000503706	0.000168464	0	0.000158516	0.000834028
	p__Dadabacteria	0	0	0	0	0	0	0	0	0	0	0	0	0	0	0	0	0	0	0	0	0	0	0	0	0	0	0	0	0	0	0	0	0	0	0	0	0	0	0	0	0	0	0	0	0	0	0	0
	p__Deferribacterota	0	0	0	0	0	0	0	0	0	0	0	0	0	0	0	0	0	0	0	0	0	0	0	0	0	0	0	0	0	0	0	0	0	0	0	0	0	0	0	0	0	0	0	0	0	0	0	0
	p__Deinococcota	0	0.00100853	0.0015687	0.000685612	0	6.73923e-05	0	0	0	0	0	0	0	0	0	0	0	0	0	0	0	0	0	0	0	0.00018406	0	0.000160552	0.000198551	0.000429406	0	0	0	0	0.000472144	0	0	6.61441e-05	0.000150466	0.000206441	0	0	0	0	0	0	0	0
	p__Dependentiae	0.0321348	0	0	7.09253e-05	0.0412694	0.0374701	0.0408525	0.0426063	0.00464691	0.0851275	0.0607026	0.0349459	0.0271063	0.0010979	0.000347001	0.0351293	0.025247	0.067572	0.0412204	0.0593615	0	0.0542648	0.062623	0.0086271	0.00777664	0.00331309	0.00648836	0	0	0	0.0151473	0.00793546	0.0363806	0	0.0452471	0.0566446	0.0428437	0.000396865	0	0.000825764	0	0.00843404	0.00821615	0.00626034	0	0	0.000158516	0.0775646
	p__Desulfobacterota	0.0346816	0.0125679	0.00673618	0.00229325	0.0165869	0.0161741	0.0253578	0.0194463	0.0258246	0.0315502	0.0553922	0.0444431	0.0411958	0.0336078	0.039616	0.0227225	0.0336626	0.0151839	0.0417613	0.0400542	0.0279403	0.0422231	0.0390164	0.0401952	0.0392657	0.017363	0.0188162	0.0263306	0.0289884	0.0217279	0.0274194	0.0284704	0.0173847	0.0063488	0.0354108	0.0605782	0.0563284	0.0238119	0.120448	0.108519	0.0909567	0.0550101	0.053563	0.0361949	0.0255222	0.0305297	0.0274233	0.0315077
	p__Dictyoglomota	0	0	0	0	0	0	0	0	0	0	0	0	0	0	0	0	0	0	0	0	0	0	0	0	0	0	0	0	0	0	0	0	0	0	0	0	0	0	0	0	0	0	0	0	0	0	0	0
	p__DTB120	0	0	0	0	0	0	0	0	0	0	0	0	0	0	0	0	0	0	0	0	0	0	0	0	0	0	0	0	0	0	0	0	0	0	0	0	0	0	0	0	0	0	0	0	0	0	0	0
	p__Elusimicrobiota	0.000749064	0	0	0	0	0	0	0	0.000457073	0	0	0	0	0	0	0	0.000219539	0	0	0	0	0	0	0.000129245	0	0	0	0	0	0.000257643	0.000210379	4.42087e-05	0	0	0	0	0	0.000198432	0	0	0	0	0	0	0	0	0	0
	p__FCPU426	0	0	0	0	0	6.73923e-05	9.33416e-05	0	0	0.000331236	0	0	0	0	0	0	0	0.000147417	0	0	0	0	0	0	0	0	0	0	0	0	0.000140252	8.84173e-05	0	0	0	0.000196683	0	0.000198432	0	0	0	0	0.000158003	0	0	0	0	0
	p__Fermentibacterota	0.000149813	0	0	0	0.000287842	0	0.000186683	0	0.00921764	0	0	0	0	0	0.000404835	0	0	7.37083e-05	0	0	0.0973092	0	0.000163934	0	0	0.00134978	0.0337395	0	0	0.000858811	0.00126227	0.00156941	0	0	0	0.000196683	0	0.0163045	0.00105327	0	0	0	0	0.000431748	0	0	0	0
	p__Fibrobacterota	0.000149813	0.000930954	0.000922765	0.000992955	7.19606e-05	0.000202177	6.22278e-05	0	0.000152358	0.000248427	0.00130719	0.000430293	0.000429123	0	0	0.000278804	0.00102452	3.68541e-05	0	0.00110086	0.000240864	0.000617522	0.000983607	0.00138938	0.00063743	0	0	0.000401381	0.000694927	0	0.000350631	0.000221043	0	0.000518269	0.000708215	0.000262243	0.000341384	9.92162e-05	0.000451399	0.000344068	0	0.000629406	0.00110602	0	0	0.000202184	0	0.000834028
	p__Firmicutes	0.0665169	0.405741	0.445511	0.443047	0.152592	0.147084	0.116615	0.207292	0.103603	0.082312	0.0803105	0.127029	0.110285	0.0411711	0.0542479	0.076462	0.0553238	0.0857964	0.0891485	0.0985689	0.126763	0.0723273	0.0806557	0.0824582	0.0799337	0.107737	0.0942254	0.0764229	0.0697905	0.129509	0.0901122	0.0873563	0.121862	0.189946	0.175795	0.0979479	0.0976359	0.122466	0.0818537	0.0765896	0.143584	0.101334	0.107363	0.0446859	0.368177	0.40403	0.430927	0.0745992
	p__Fusobacteriota	0	0.000543057	0	0.000614686	0	0	0	0	0.00068561	0	0.000326797	0	0	0.000304971	0.000115667	0	0	0	0.00021638	0	0.000137637	0.000154381	0	0.000323112	0	0.000122707	0.000360464	0	0	0	0	0	0	0	0	0	0	0	0.000150466	0	0.0029196	0	0	0.000143916	0.000505391	0.000269578	0	0
	p__FW113	0	0	0	0	0	0	0	0	0	0	0	0	0	0	0	0	0	0	0	0	0	0	0	0	0	0	0	0	0	0	0	0	0	0	0	0	0	0	0	0	0	0	0	0	0	0	0	0
	p__Gemmatimonadota	0	0	0	0	0.000395783	0.000168481	0.000155569	0	0.0010665	0.000414044	0	0	0	0	0	0.000278804	0	0.000110562	0	0.000254044	0.000137637	0.000154381	0.000245902	0.00025849	0.000509944	0.00018406	0	0	0	0.000601168	0.000140252	0.000287356	0	0	0	0	0	0.000463009	0	0	0	0	0.000395007	0	0	0	0	0
	p__Halanaerobiaeota	0	0	0	0	0	0	0	0	0	0	0	0	0	0	0	0	0	0	0	0	0	0	0	0	0	0	0	0	0	0	0	0	0	0	0	0	0	0	0	0	0	0	0	0	0	0	0	0
	p__Hydrogenedentes	0.00883895	0.0113266	0.0126419	0.00735259	0.0080236	0.00734576	0.0103298	0.0158001	0.00213301	0.00438887	0.00923203	0.0101733	0.00979831	0.00250076	0.00225551	0.00975814	0.00278083	0.012641	0.00887158	0.00745194	0.0082238	0.00331918	0.00229508	0.00206792	0.00318715	0.00331309	0.00209069	0.00208718	0.00198551	0.00712813	0.00546985	0.00528294	0.0190807	0.00842187	0.0128266	0.0105553	0.011095	0.00185204	0.00624436	0.00467933	0.00366821	0.0026435	0.00276505	0.00546881	0.00252695	0.00269578	0.00198145	0.00722825
	p__Hydrothermae	0	0	0	0	0	0	0	0	0	0	0	0	0	0	0	0	0	0	0	0	0	0	0	0	0	0	0	0.00770651	0.00466594	0	0	0	0	0	0	0	0	0	0	0	0	0	0	0	0	0	0	0
	p__Latescibacterota	0.000224719	0	0	0	0.000179901	0.000134785	0.00040448	0	0.000228537	0	0	0.000737644	0.000715205	0	0	0.000278804	0	0.000128989	0	0	0	0	0	0.000290801	0	0	0.000360464	0	0	0.000429406	0.000140252	0.000309461	0.00025441	0	0	0.000131122	0.000256038	0.000562225	0	0	0	0	0	0	0	0	0	0
	p__Marinimicrobia_(SAR406_clade)	0.000299625	0	0	0	0.000107941	0.000134785	0	0	0	0	0	6.14704e-05	0.000143041	0.00237877	0.00266034	0.000209103	0.000365898	3.68541e-05	0.00086552	0.000677449	0.000172046	0	0	0.00119552	0.00114737	0.000245414	0.000216279	0.00658264	0.00754492	0	0.000140252	8.84173e-05	0	0.00181394	0.000236072	0.000458926	0.000597423	0.000330721	0.0346073	0.0349573	0.0256026	0.000440584	0.000632011	0.00107937	0	0.000404367	0.000634065	0
	p__MBNT15	0	0	0	0	0	0	0	0	0	0	0	0	0	0	0	0	0	0	0	0	0	0	0	0	0	0	0	0	0	0	0	0	0	0	0	0	0	0	0	0	0	0	0	0	0	0	0	0
	p__Methylomirabilota	0	0	0	0	0	0	0	0	0	0	0.000898693	0	0	0	0.000173501	0	0	0.000110562	0	0.000338725	6.88184e-05	0	0	9.69337e-05	0	0	0	0	0	0	0	0	0	0	0	0.000196683	0	0	0.000451399	0.000344068	0.000524031	0	0	0.00035979	0	0	0	0.000741359
	p__Modulibacteria	0	0	0	0	0	0	0	0	0	0	0	0	0	0	0	0	0	0	0	0	0	0	0	0	0	0	0	0	0	0.000171762	0	0	0	0	0	0	0	0	0.000150466	0	0	0	0	0	0	0	0	0
	p__Myxococcota	0.00307116	0	0	0	0.00298636	0.00323483	0.00370255	0.000945307	0.00167594	0.00356078	0.00612745	0.00116794	0.00107281	0.000304971	0	0.00167282	0.000804976	0.0064679	0.00086552	0.00143958	0.00110109	0.00501737	0.0045082	0.00119552	0.00152983	0.000122707	0.00050465	0	0	0.000858811	0.00238429	0.00435455	0.00195047	0.000777403	0.00125905	0.00190127	0.00204831	0.000231504	0	0	0.000224585	0.00100705	0	0.000935454	0.000252695	0	0.000237774	0.00176073
	p__NB1-j	0.000149813	0	0	0	0	0	0	0	0	0	0	0	0	0.000182983	0	0	0	0	0	0	0	0	0	0	0	0	0	0	0	0	0	0	0	0	0	0	0	0	0	0.000206441	0	0	0	0	0	0	0	0
	p__Nitrospirota	0.000149813	0	0	0	0.000179901	0.000269569	0.000155569	0	0	0	0	0	0	0	0	0.00167282	0.000365898	0	0	0	0.000309683	0.000154381	0.000245902	0.000129245	0	0	0.000144186	0	0	0	0	0.000176835	0	0	0	0	0	0.000198432	0	0	0	0	0.000237004	0	0	0	0	0.000463349
	p__NKB15	0	0	0	0	0	0	0	0	0	0	0	0	0	0	0	0	0	0	0	0	0	0	0	0	0	0	0	0	0	0	0	0	0	0	0	0	0	0	0	0	0	0	0	0	0	0	0	0
	p__Patescibacteria	0.0122846	0.00589604	0.00655163	0.00867653	0.0115857	0.0113556	0.00625389	0.00844024	0.00959854	0.00438887	0.00294118	0.0117408	0.0125161	0.00725831	0.00919554	0.0073883	0.00929382	0.0135807	0.00227199	0.00474215	0.00657216	0.00385951	0.00868852	0.00672073	0.0081591	0.00865084	0.00663254	0.016858	0.0135014	0.0627791	0.00876578	0.0127763	0.0120421	0.00919927	0.00700346	0.00760506	0.00691303	0.00886331	0.00925369	0.0019956	0.0038928	0.00566465	0.0052931	0.010218	0.0146563	0.0295188	0.0118887	0.0107497
	p__Planctomycetota	0.0170037	0.0176106	0.0162407	0.0141141	0.0149318	0.0162078	0.0171126	0.00918298	0.025139	0.0115932	0.0102124	0.0283071	0.0251037	0.00921013	0.0143427	0.0317139	0.0108306	0.022352	0.014822	0.0198154	0.0136949	0.0119645	0.0145082	0.0114059	0.0116012	0.0149089	0.0158604	0.0235209	0.0238261	0.00901752	0.0197055	0.0161141	0.00491859	0.00362788	0.0134561	0.0239953	0.0220193	0.0260277	0.0509329	0.0493394	0.0252283	0.0259315	0.0162743	0.0163345	0.0364724	0.0235881	0.0266307	0.0229821
	p__Proteobacteria	0.0674157	0.053142	0.0464151	0.0507116	0.0787608	0.0883176	0.0662414	0.0334234	0.0757218	0.0447996	0.0326797	0.101088	0.0976255	0.05215	0.0676653	0.1072	0.0893524	0.068346	0.0459807	0.0712169	0.0794164	0.0703975	0.0740164	0.100746	0.101351	0.0715995	0.0664696	0.0370073	0.0429862	0.109928	0.0668303	0.0887489	0.0531716	0.124125	0.0702707	0.0456304	0.0444653	0.0725932	0.0263316	0.021401	0.0495583	0.0718152	0.0718123	0.0589336	0.0055593	0.0074134	0.00697472	0.106663
	p__RCP2-54	0	0	0	0	0	0	0	0	0	0	0	0	0	0	0	0	0	0	0	0	0	0	0	0	0	0	0	0	0	0	0	0	0	0	0	0	0	0	0	0	0	0	0	0	0	0	0	0
	p__SAR324_clade(Marine_group_B)	0.000599251	0	0	0	0.000611665	0.000673923	0.00192906	0.00033761	0.00213301	0.00910898	0.0107026	0.00577821	0.00443427	0.00292772	0.00306518	0.000836412	0.000658617	0.000608093	0.00497674	0.00457278	0.000172046	0.00470861	0.00532787	0.00714078	0.0054819	0.00196331	0.00454185	0.0115598	0.0129058	0.000858811	0.00119215	0.0010168	0.000593623	0.00142524	0.00299024	0.00314692	0.00324315	0.00357178	0.0103822	0.00536746	0.00306932	0.00623112	0.00110602	0.00151112	0.00193733	0.00101092	0.00118887	0.00546752
	p__Spirochaetota	0.0257678	0.0305663	0.0353419	0.0278973	0.0333537	0.0313374	0.0330429	0.0274139	0.0360326	0.0415701	0.0510621	0.0324256	0.0308253	0.0717902	0.0876178	0.0276016	0.0247347	0.0280091	0.0637239	0.0529257	0.0274585	0.0367426	0.0510656	0.0760283	0.0560938	0.0434382	0.0286209	0.057558	0.0605579	0.0494675	0.0341515	0.0248453	0.0529172	0.025136	0.045011	0.0760506	0.0588888	0.030294	0.0766627	0.052436	0.0406498	0.0616188	0.054037	0.0679283	0.0299023	0.0365278	0.0262344	0.0253915
	p__Sumerlaeota	0.00104869	0	0	9.45671e-05	0.000395783	0.000572834	0.00105787	0.00141796	0.00068561	0.000414044	0.00138889	0.00162896	0.00143041	0.00341568	0.00213984	0.000906113	0.000439078	0.00125304	0.00054095	0.000931493	0.0014796	0.000694712	0.000655738	0.000710847	0.000764916	0.000674888	0.000648836	0.00329132	0.00347464	0.000171762	0.0016129	0.000773652	0.000169607	0.000388702	0.00133774	0.00104897	0.000597423	0.00079373	0.00105327	0.00227085	0.00202126	0.000314703	0.000316006	0.00035979	0	0	0	0.000926698
	p__Sva0485	0	0	0	0	0	6.73923e-05	0.000528936	0.000135044	0	0	0	0.000430293	0.000572164	0.000121988	0	0.000278804	0.000146359	0	0.00021638	0.000254044	0	0.000463142	0.000163934	0.000290801	0.00063743	0	0	0	0	0	0.000701262	0.000618921	0	0	0	0.00072117	0	0.000198432	0	0	0	0.000188822	0	0.000215874	0	0	0	0.000370679
	p__Synergistota	0.109813	0.0156711	0.0162407	0.00624143	0.0627136	0.0562051	0.0686372	0.0712357	0.0205683	0.0660815	0.0573529	0.0554155	0.0484909	0.0301921	0.038922	0.104203	0.086352	0.113935	0.0628584	0.072233	0.0339619	0.0391355	0.0341803	0.0295971	0.0254972	0.0319038	0.0342441	0.051457	0.0516232	0.0457746	0.033871	0.022038	0.040536	0.0382223	0.0418634	0.057628	0.0598276	0.0288388	0.034833	0.0503716	0.0424465	0.0253021	0.0186443	0.0671368	0.0131402	0.0118614	0.00998653	0.0382726
	p__TA06	0	0	0	0	0	0	0	0	0	0	0	0	0	0	0	0	0	0	0	0	0	0	0	0	0	0	0	0	0	0	0	0	0	0	0	0	0	0	0	0	0	0	0	0	0	0	0	0
	p__Thermotogota	0.059176	0.00116369	0.00138415	0.0021514	0.0524952	0.0419517	0.0550404	0.012424	0.109088	0.0500994	0.0430556	0.0445968	0.0479903	0.0986276	0.111734	0.0417509	0.0995243	0.042456	0.0524721	0.0282835	0.0573945	0.0173678	0.012541	0.0938641	0.0873279	0.143138	0.117656	0.21811	0.233098	0.00480934	0.095582	0.0850796	0.014671	0.0447007	0.00448536	0.0453681	0.0407954	0.123557	0.0466446	0.0710157	0.0390777	0.075214	0.103808	0.0936173	0.00193733	0.00269578	0.00110961	0.0862756
	p__uncultured	0.000224719	0	0	0	0.000215882	0.000370657	0.000653391	0	0.000990325	0	0	0	0	0	0.000173501	0	0	0.000202698	0.00032457	0	0	0.000308761	0.000245902	0.00025849	0	0	0	0.000642209	0.000496376	0	0	6.6313e-05	0	0	0	0.000590048	0.000512076	0.000297649	0	0	0	0	0	0	0	0	0	0.00018534
	p__Verrucomicrobiota	0.0127341	0.0283165	0.0276829	0.0207575	0.010866	0.0109512	0.0124456	0.0105334	0.0103603	0.0235177	0.0396242	0.011833	0.00944071	0.00677036	0.00780753	0.00662159	0.0148555	0.0107246	0.0217462	0.021255	0.0126282	0.0188344	0.0154918	0.0252997	0.0251147	0.00773054	0.0145628	0.00826844	0.00784275	0.0157162	0.00890603	0.00676393	0.00873474	0.0110132	0.0269122	0.0235364	0.019971	0.00770579	0.0346073	0.0187173	0.0155712	0.0145393	0.0140623	0.00985824	0.0166779	0.0142876	0.0137117	0.0165879
	p__WOR-1	0	0	0	0	0	0	0	0	0	0	0	0	0	0	0	0	0	0	0	0	0	0	0	0	0	0	0	0	0	0	0	0	0	0	0	0	0	0	0	0	0	0	0	0	0	0	0	0
	p__WPS-2	0.00359551	0.00131885	0.0015687	0.000732895	0.00208686	0.00165111	0.00136901	0.000877785	0.00236154	0	0.000735294	0.000706909	0.000929767	0.00170784	0.000578336	0.00606399	0.00153677	0.000460677	0.00140647	0.00211703	0.00110109	0.00100347	0.000327869	0.000646224	0	0.0053991	0.000576743	0	0	0.00309172	0	0.000618921	0.00050882	0.000388702	0.000944287	0.000196683	0.000170692	0.00241426	0	0.000688137	0	0.00125881	0.00181703	0.000575664	0	0.000202184	0.000237774	0.0018534
	p__WS1	0.0011985	0.00108611	0.000645935	0.000803821	0.000503724	0.000808707	0.000840075	0.00175557	0	0.000248427	0.000816993	0.00162896	0.00100129	0.000487954	0.00133017	0.000557608	0.000585437	0.00222967	0.00021638	0.000846812	0.00237423	0.000385951	0.000163934	0.000323112	0.00152983	0.000245414	0.000360464	0.00313077	0.00198551	0	0.000140252	0.000552608	0.00050882	0.00233221	0.000393453	0.00209795	0.000853461	0.000330721	0.0020313	0	0.000374308	0.000251762	0	0.000791538	0.00117925	0.000876129	0.000317033	0.00120471
	p__WS2	0	0	0	0	7.19606e-05	0	0	0	0	0	0	0	0	0	0	0	0	0.000184271	0	0.000338725	0	0	0	0.000193867	0	0	0.000216279	0	0	0	0	0	0	0	0	0	0	9.92162e-05	0	0	0	0	0	0.000287832	0	0	0	0
	p__WS4	0.000898876	0	0	0	0	0.000370657	0.000622278	0.00162053	0	0.000248427	0.000653595	0.000184411	0.000214562	0.000182983	0	0.000557608	0	0.000866072	0.00064914	0	0.000825821	0.000385951	0.00057377	9.69337e-05	0	0	0	0	0	0	0	0.000309461	0.000169607	0	0.000708215	0	0.00042673	0.000463009	0	0	0	0	0	0	0.000336927	0	0	0.00111204
	p__Zixibacteria	0	0	0	0	0	0	0	0	0	0	0	0	0	0	0	0	0	7.37083e-05	0	0	0	0	0	0	0	0	0.000216279	0	0	0.000171762	0	0	0	0	0	0	0	9.92162e-05	0	0	0	0.000251762	0.00055301	0	0	0	0	0.00018534
	Largest Archaea	0.0248689	0.00713732	0.0062748	0.00917301	0.0325262	0.0313711	0.0405725	0.0249831	0.0108936	0.0263332	0.0102941	0.018226	0.0170219	0.0269594	0.0197791	0.0204224	0.0234175	0.0139677	0.0133074	0.0125328	0.0101163	0.0146662	0.0272951	0.0271414	0.0268995	0.0103074	0.00886742	0.0167777	0.0154869	0.00583992	0.035554	0.0295535	0.0279851	0.0647836	0.01322	0.0263555	0.0289323	0.0208023	0.0404755	0.0399119	0.0180416	0.0193857	0.0185653	0.0184932	0.0173518	0.0150964	0.0154553	0.020202
	Classification	d__Archaea; p__Euryarchaeota; c__Thermococci; o__Methanofastidiosales; f__Methanofastidiosaceae; g__Candidatus_Methanofastidiosum; s__uncultured_archaeon	d__Archaea; p__Euryarchaeota; c__Methanobacteria; o__Methanobacteriales; f__Methanobacteriaceae; g__Methanobacterium; s__uncultured_archaeon	d__Archaea; p__Euryarchaeota; c__Methanobacteria; o__Methanobacteriales; f__Methanobacteriaceae; g__Methanobacterium; s__uncultured_archaeon	d__Archaea; p__Euryarchaeota; c__Methanobacteria; o__Methanobacteriales; f__Methanobacteriaceae; g__Methanobacterium; s__uncultured_archaeon	d__Archaea; p__Euryarchaeota; c__Thermococci; o__Methanofastidiosales; f__Methanofastidiosaceae; g__Candidatus_Methanofastidiosum; s__uncultured_archaeon	d__Archaea; p__Euryarchaeota; c__Thermococci; o__Methanofastidiosales; f__Methanofastidiosaceae; g__Candidatus_Methanofastidiosum; s__uncultured_archaeon	d__Archaea; p__Euryarchaeota; c__Thermococci; o__Methanofastidiosales; f__Methanofastidiosaceae; g__Candidatus_Methanofastidiosum; s__uncultured_archaeon	d__Archaea; p__Euryarchaeota; c__Thermococci; o__Methanofastidiosales; f__Methanofastidiosaceae; g__Candidatus_Methanofastidiosum; s__uncultured_archaeon	d__Archaea; p__Euryarchaeota; c__Thermococci; o__Methanofastidiosales; f__Methanofastidiosaceae; g__Candidatus_Methanofastidiosum; s__uncultured_archaeon	d__Archaea; p__Euryarchaeota; c__Thermococci; o__Methanofastidiosales; f__Methanofastidiosaceae; g__Candidatus_Methanofastidiosum; s__uncultured_archaeon	d__Archaea; p__Euryarchaeota; c__Thermococci; o__Methanofastidiosales; f__Methanofastidiosaceae; g__Candidatus_Methanofastidiosum; s__uncultured_archaeon	d__Archaea; p__Euryarchaeota; c__Thermococci; o__Methanofastidiosales; f__Methanofastidiosaceae; g__Candidatus_Methanofastidiosum; s__uncultured_archaeon	d__Archaea; p__Euryarchaeota; c__Thermococci; o__Methanofastidiosales; f__Methanofastidiosaceae; g__Candidatus_Methanofastidiosum; s__uncultured_archaeon	d__Archaea; p__Halobacterota; c__Methanosarcinia; o__Methanosarciniales; f__Methanosaetaceae; g__Methanosaeta	d__Archaea; p__Crenarchaeota; c__Methanomethylicia; o__Methanomethyliales; f__Methanomethyliaceae; g__Candidatus_Methanomethylicus	d__Archaea; p__Euryarchaeota; c__Thermococci; o__Methanofastidiosales; f__Methanofastidiosaceae; g__Candidatus_Methanofastidiosum; s__uncultured_archaeon	d__Archaea; p__Euryarchaeota; c__Thermococci; o__Methanofastidiosales; f__Methanofastidiosaceae; g__Candidatus_Methanofastidiosum; s__uncultured_archaeon	d__Archaea; p__Euryarchaeota; c__Thermococci; o__Methanofastidiosales; f__Methanofastidiosaceae; g__Candidatus_Methanofastidiosum; s__uncultured_archaeon	d__Archaea; p__Euryarchaeota; c__Thermococci; o__Methanofastidiosales; f__Methanofastidiosaceae; g__Candidatus_Methanofastidiosum; s__uncultured_archaeon	d__Archaea; p__Euryarchaeota; c__Thermococci; o__Methanofastidiosales; f__Methanofastidiosaceae; g__Candidatus_Methanofastidiosum; s__uncultured_archaeon	d__Archaea; p__Euryarchaeota; c__Thermococci; o__Methanofastidiosales; f__Methanofastidiosaceae; g__Candidatus_Methanofastidiosum; s__uncultured_archaeon	d__Archaea; p__Euryarchaeota; c__Thermococci; o__Methanofastidiosales; f__Methanofastidiosaceae; g__Candidatus_Methanofastidiosum; s__uncultured_archaeon	d__Archaea; p__Euryarchaeota; c__Thermococci; o__Methanofastidiosales; f__Methanofastidiosaceae; g__Candidatus_Methanofastidiosum; s__uncultured_archaeon	d__Archaea; p__Euryarchaeota; c__Thermococci; o__Methanofastidiosales; f__Methanofastidiosaceae; g__Candidatus_Methanofastidiosum; s__uncultured_archaeon	d__Archaea; p__Halobacterota; c__Methanosarcinia; o__Methanosarciniales; f__Methanosaetaceae; g__Methanosaeta	d__Archaea; p__Halobacterota; c__Methanosarcinia; o__Methanosarciniales; f__Methanosaetaceae; g__Methanosaeta; s__uncultured_Methanosarcinales	d__Archaea; p__Halobacterota; c__Methanosarcinia; o__Methanosarciniales; f__Methanosaetaceae; g__Methanosaeta; s__uncultured_Methanosarcinales	d__Archaea; p__Crenarchaeota; c__Methanomethylicia; o__Methanomethyliales; f__Methanomethyliaceae; g__Candidatus_Methanomethylicus	d__Archaea; p__Crenarchaeota; c__Methanomethylicia; o__Methanomethyliales; f__Methanomethyliaceae; g__Candidatus_Methanomethylicus	d__Archaea; p__Euryarchaeota; c__Thermococci; o__Methanofastidiosales; f__Methanofastidiosaceae; g__Candidatus_Methanofastidiosum; s__uncultured_archaeon	d__Archaea; p__Euryarchaeota; c__Thermococci; o__Methanofastidiosales; f__Methanofastidiosaceae; g__Candidatus_Methanofastidiosum; s__uncultured_archaeon	d__Archaea; p__Euryarchaeota; c__Thermococci; o__Methanofastidiosales; f__Methanofastidiosaceae; g__Candidatus_Methanofastidiosum; s__uncultured_archaeon	d__Archaea; p__Euryarchaeota; c__Thermococci; o__Methanofastidiosales; f__Methanofastidiosaceae; g__Candidatus_Methanofastidiosum; s__uncultured_archaeon	d__Archaea; p__Halobacterota; c__Methanosarcinia; o__Methanosarciniales; f__Methanosaetaceae; g__Methanosaeta	d__Archaea; p__Euryarchaeota; c__Thermococci; o__Methanofastidiosales; f__Methanofastidiosaceae; g__Candidatus_Methanofastidiosum; s__uncultured_archaeon	d__Archaea; p__Euryarchaeota; c__Thermococci; o__Methanofastidiosales; f__Methanofastidiosaceae; g__Candidatus_Methanofastidiosum; s__uncultured_archaeon	d__Archaea; p__Euryarchaeota; c__Thermococci; o__Methanofastidiosales; f__Methanofastidiosaceae; g__Candidatus_Methanofastidiosum; s__uncultured_archaeon	d__Archaea; p__Euryarchaeota; c__Thermococci; o__Methanofastidiosales; f__Methanofastidiosaceae; g__Candidatus_Methanofastidiosum; s__uncultured_archaeon	d__Archaea; p__Halobacterota; c__Methanosarcinia; o__Methanosarciniales; f__Methanosaetaceae; g__Methanosaeta	d__Archaea; p__Halobacterota; c__Methanosarcinia; o__Methanosarciniales; f__Methanosaetaceae; g__Methanosaeta	d__Archaea; p__Halobacterota; c__Methanosarcinia; o__Methanosarciniales; f__Methanosaetaceae; g__Methanosaeta	d__Archaea; p__Euryarchaeota; c__Thermococci; o__Methanofastidiosales; f__Methanofastidiosaceae; g__Candidatus_Methanofastidiosum; s__uncultured_archaeon	d__Archaea; p__Euryarchaeota; c__Thermococci; o__Methanofastidiosales; f__Methanofastidiosaceae; g__Candidatus_Methanofastidiosum; s__uncultured_archaeon	d__Archaea; p__Euryarchaeota; c__Thermococci; o__Methanofastidiosales; f__Methanofastidiosaceae; g__Candidatus_Methanofastidiosum; s__uncultured_archaeon	d__Archaea; p__Halobacterota; c__Methanosarcinia; o__Methanosarciniales; f__Methanosaetaceae; g__Methanosaeta; s__uncultured_archaeon	d__Archaea; p__Euryarchaeota; c__Methanobacteria; o__Methanobacteriales; f__Methanobacteriaceae; g__Methanobacterium; s__uncultured_archaeon	d__Archaea; p__Euryarchaeota; c__Methanobacteria; o__Methanobacteriales; f__Methanobacteriaceae; g__Methanobacterium; s__uncultured_archaeon	d__Archaea; p__Euryarchaeota; c__Thermococci; o__Methanofastidiosales; f__Methanofastidiosaceae; g__Candidatus_Methanofastidiosum; s__uncultured_archaeon
	Largest Bacteria	0.0131086	0.0165244	0.0409707	0.0130739	0.00629655	0.00657075	0.00345364	0.040108	0.0246058	0.00844651	0.00980392	0.0368208	0.0334716	0.0804514	0.0308831	0.0109431	0.046835	0.0160868	0.0110354	0.00652045	0.00705388	0.00671555	0.0204098	0.00520211	0.00956145	0.0131296	0.0188162	0.0167777	0.0154869	0.0268808	0.00701262	0.00864279	0.0307836	0.0318735	0.0358042	0.00662165	0.0115217	0.0463009	0.033554	0.0296587	0.051355	0.00692346	0.00940117	0.00827517	0.0479279	0.0450869	0.053737	0.00500417
	Classification	d__Bacteria; p__Bacteroidota; c__Bacteroidia; o__Bacteroidales; f__Bacteroidetes_vadinHA17; g__Bacteroidetes_vadinHA17; s__uncultured_bacterium	d__Bacteria; p__Bacteroidota; c__Bacteroidia; o__Bacteroidales; f__Rikenellaceae; g__Rikenellaceae_RC9_gut_group; s__uncultured_bacterium	d__Bacteria; p__Bacteroidota; c__Bacteroidia; o__Bacteroidales; f__Rikenellaceae; g__Rikenellaceae_RC9_gut_group; s__uncultured_bacterium	d__Bacteria; p__Bacteroidota; c__Bacteroidia; o__Sphingobacteriales; f__Lentimicrobiaceae; g__Lentimicrobium	d__Bacteria; p__Bacteroidota; c__Bacteroidia; o__Bacteroidales; f__Williamwhitmaniaceae; g__Blvii28_wastewater-sludge_group	d__Bacteria; p__Bacteroidota; c__Bacteroidia; o__Bacteroidales; f__Williamwhitmaniaceae; g__Blvii28_wastewater-sludge_group	d__Bacteria; p__Bacteroidota; c__Bacteroidia; o__Bacteroidales; f__Williamwhitmaniaceae; g__Blvii28_wastewater-sludge_group	d__Bacteria; p__Cloacimonadota; c__Cloacimonadia; o__Cloacimonadales; f__Cloacimonadaceae	d__Bacteria; p__Thermotogota; c__Thermotogae; o__Thermotogales; f__Fervidobacteriaceae; g__Fervidobacterium; s__uncultured_bacterium	d__Bacteria; p__Bacteroidota; c__Bacteroidia; o__Bacteroidales; f__Williamwhitmaniaceae; g__Blvii28_wastewater-sludge_group	d__Bacteria; p__Bacteroidota; c__Bacteroidia; o__Bacteroidales; f__Williamwhitmaniaceae; g__Blvii28_wastewater-sludge_group	d__Bacteria; p__Cloacimonadota; c__Cloacimonadia; o__Cloacimonadales; f__Cloacimonadaceae	d__Bacteria; p__Cloacimonadota; c__Cloacimonadia; o__Cloacimonadales; f__Cloacimonadaceae	d__Bacteria; p__Cloacimonadota; c__Cloacimonadia; o__Cloacimonadales; f__Cloacimonadaceae; g__Candidatus_Cloacimonas; s__uncultured_bacterium	d__Bacteria; p__Bacteroidota; c__Bacteroidia; o__Bacteroidales; f__Rikenellaceae; g__DMER64; s__uncultured_bacterium	d__Bacteria; p__Synergistota; c__Synergistia; o__Synergistales; f__Synergistaceae; g__Thermovirga	d__Bacteria; p__Bacteroidota; c__Bacteroidia; o__Bacteroidales; f__Williamwhitmaniaceae; g__Blvii28_wastewater-sludge_group	d__Bacteria; p__Dependentiae; c__Babeliae; o__Babeliales; f__Babeliales; g__Babeliales	d__Bacteria; p__Bacteroidota; c__Bacteroidia; o__Bacteroidales; f__Williamwhitmaniaceae; g__Blvii28_wastewater-sludge_group	d__Bacteria; p__Bacteroidota; c__Bacteroidia; o__Bacteroidales; f__Williamwhitmaniaceae; g__Blvii28_wastewater-sludge_group	d__Bacteria; p__Fermentibacterota; c__Fermentibacteria; o__Fermentibacterales; f__Fermentibacteraceae; g__Fermentibacteraceae; s__uncultured_bacterium	d__Bacteria; p__Bacteroidota; c__Bacteroidia; o__Bacteroidales; f__Williamwhitmaniaceae; g__Blvii28_wastewater-sludge_group	d__Bacteria; p__Bacteroidota; c__Bacteroidia; o__Bacteroidales; f__Williamwhitmaniaceae; g__Blvii28_wastewater-sludge_group	d__Bacteria; p__Thermotogota; c__Thermotogae; o__Thermotogales; f__Fervidobacteriaceae; g__Fervidobacterium; s__uncultured_bacterium	d__Bacteria; p__Thermotogota; c__Thermotogae; o__Thermotogales; f__Fervidobacteriaceae; g__Fervidobacterium; s__uncultured_bacterium	d__Bacteria; p__Cloacimonadota; c__Cloacimonadia; o__Cloacimonadales; f__Cloacimonadaceae; g__Candidatus_Cloacimonas; s__uncultured_bacterium	d__Bacteria; p__Cloacimonadota; c__Cloacimonadia; o__Cloacimonadales; f__Cloacimonadaceae; g__Candidatus_Cloacimonas; s__uncultured_bacterium	d__Bacteria; p__Thermotogota; c__Thermotogae; o__Kosmotogales; f__Kosmotogaceae; g__Mesotoga; s__uncultured_bacterium	d__Bacteria; p__Thermotogota; c__Thermotogae; o__Kosmotogales; f__Kosmotogaceae; g__Mesotoga; s__uncultured_bacterium	d__Bacteria; p__Bacteroidota; c__Bacteroidia; o__Bacteroidales; f__Williamwhitmaniaceae; g__Blvii28_wastewater-sludge_group	d__Bacteria; p__Thermotogota; c__Thermotogae; o__Thermotogales; f__Fervidobacteriaceae; g__Fervidobacterium; s__uncultured_bacterium	d__Bacteria; p__Thermotogota; c__Thermotogae; o__Thermotogales; f__Fervidobacteriaceae; g__Fervidobacterium; s__uncultured_bacterium	d__Bacteria; p__Cloacimonadota; c__Cloacimonadia; o__Cloacimonadales; f__Cloacimonadaceae	d__Bacteria; p__Firmicutes; c__Clostridia; o__Peptostreptococcales-Tissierellales; f__Sedimentibacteraceae; g__Sedimentibacter; s__uncultured_bacterium	d__Bacteria; p__Bacteroidota; c__Bacteroidia; o__Bacteroidales; f__Bacteroidetes_vadinHA17; g__Bacteroidetes_vadinHA17; s__uncultured_bacterium	d__Bacteria; p__Dependentiae; c__Babeliae; o__Babeliales; f__Babeliales; g__Babeliales	d__Bacteria; p__Bacteroidota; c__Bacteroidia; o__Bacteroidales; f__Williamwhitmaniaceae; g__Blvii28_wastewater-sludge_group	d__Bacteria; p__Thermotogota; c__Thermotogae; o__Thermotogales; f__Fervidobacteriaceae; g__Fervidobacterium; s__uncultured_bacterium	d__Bacteria; p__Desulfobacterota; c__Syntrophia; o__Syntrophales; f__Smithellaceae; g__Smithella; s__uncultured_bacterium	d__Bacteria; p__Chloroflexi; c__Anaerolineae; o__Anaerolineales; f__Anaerolineaceae; g__uncultured; s__uncultured_bacterium	d__Bacteria; p__Desulfobacterota; c__Syntrophia; o__Syntrophales; f__Smithellaceae; g__Smithella; s__uncultured_bacterium	d__Bacteria; p__Cloacimonadota; c__Cloacimonadia; o__Cloacimonadales; f__Cloacimonadaceae; g__W5; s__uncultured_bacterium	d__Bacteria; p__Thermotogota; c__Thermotogae; o__Thermotogales; f__Fervidobacteriaceae; g__Fervidobacterium; s__uncultured_bacterium	d__Bacteria; p__Bacteroidota; c__Bacteroidia; o__Bacteroidales; f__Bacteroidetes_vadinHA17; g__Bacteroidetes_vadinHA17; s__uncultured_bacterium	d__Bacteria; p__Cloacimonadota; c__Cloacimonadia; o__Cloacimonadales; f__Cloacimonadaceae; g__Candidatus_Cloacimonas; s__uncultured_bacterium	d__Bacteria; p__Cloacimonadota; c__Cloacimonadia; o__Cloacimonadales; f__Cloacimonadaceae; g__Candidatus_Cloacimonas; s__uncultured_bacterium	d__Bacteria; p__Cloacimonadota; c__Cloacimonadia; o__Cloacimonadales; f__Cloacimonadaceae; g__Candidatus_Cloacimonas; s__uncultured_bacterium	d__Bacteria; p__Bacteroidota; c__Bacteroidia; o__Bacteroidales; f__Williamwhitmaniaceae; g__Blvii28_wastewater-sludge_group
Tracker	#OTU ID	LW1	FV1	FV2	FV3	SD1	SD2	SD3	OG1	AD1	SB1	SB2	HQ1	HQ2	KR1	KR2	KR3	RH1	HE1	VT1	VT2	MB1	AM1	AM2	PX1	PX2	DP1	DP2	BC1a	BC1b	BC2	MJ1	MJ2	NT1	EJ1	WC1	RV1	RV2	PJ1	WT1	WT2	WT3	AG1	AG2	OK1	GL1	GL2	GL3	LP1
1	CU917887.1.1353	0.0328839	0.0148953	0.00461382	0.000236418	0.0818911	0.0935405	0.116397	0.0222147	0.00898911	0.0954786	0.122549	0.0628227	0.0757402	0	0.000231334	0.052206	0.176436	0.020583	0.114465	0.112033	0.0103228	0.118178	0.0962295	0.0216808	0.017848	0.027425	0.0255209	0.000561933	0.000198551	0.0638956	0.0481767	0.0456897	0.0179783	0	0.0527227	0.0480561	0.0769822	0.00806958	0	0.000619323	0	0.0419814	0.0229894	0.00331007	0.00387466	0.00384149	0.00103036	0.116023
2	CR933080.22.1356	0.0222472	0	0	9.45671e-05	0.0168388	0.0168144	0.020753	0.00344362	0.0205683	0.0271613	0.115523	0.0221601	0.0218138	0.11473	0.0182176	0.006761	0.00256129	0.00810791	0.100941	0.0525023	0.0573601	0.058433	0.0410656	0.0356716	0.0400306	0.0722744	0.0645952	0.0558722	0.0523181	0.00077293	0.0563114	0.0402078	0.00330733	0.0242291	0.00692477	0.0253065	0.018008	0.060588	0.0106831	0.0606936	0.0312921	0.0470796	0.0523779	0.0519537	0	0.00074134	0.000317033	0.0314151
3	FJ769517.1.1258	0.0824719	0.00178433	0	0	0.0242147	0.0266199	0.02514	0.030655	0.0294812	0.0329579	0.025	0.0431522	0.0412673	0.0155535	0.0149211	0.0310866	0.00373216	0.0221125	0.0358109	0.0297231	0.0422545	0.0165959	0.0214754	0.0205499	0.0196328	0.0379778	0.0366232	0.0016858	0.0015884	0.00858811	0.0191445	0.0270557	0.035363	0.0483286	0.0564998	0.0287157	0.0314074	0.00912789	0.00827565	0.012937	0.00958227	0.0299597	0.0187233	0.0742606	0.00766509	0.00512198	0.00641991	0.01909
4	CR933024.2.1282	0.0229213	0	0	9.45671e-05	0.0123772	0.0129056	0.0126322	0.00303849	0.000990325	0.0939881	0.0189542	0.00673101	0.00843942	0.00811223	0.00902203	0.0439813	0.000365898	0.00359328	0.0151466	0.0258278	0.00464524	0.00247009	0.00352459	0.0210023	0.0277919	0.00601264	0.0104535	0.026732	0.0283927	0	0.00757363	0.00464191	0	0.0160663	0.0143217	0.0119976	0.0216779	0.000760657	0.0179055	0.0169282	0.0211109	0.0514225	0.057355	0.017198	0	0	0	0.00203874
5	JQ739103.1.1213	0.0321348	0	0	0	0.0410895	0.037369	0.0408525	0.0426063	0.00441837	0.0851275	0.0607026	0.0348844	0.0271063	0.0010979	0.000347001	0.0351293	0.025247	0.067572	0.0412204	0.0593615	0	0.0542648	0.062623	0.0086271	0.00777664	0.00331309	0.00648836	0	0	0	0.0151473	0.00775862	0.0363806	0	0.0452471	0.0564479	0.0428437	0.000330721	0	0.000825764	0	0.00818228	0.00821615	0.00626034	0	0	0.000158516	0.0775646
6	FPLM01006349.14.1535	0.0419476	0	0.000369106	0.000212776	0.0427446	0.0330896	0.041537	0.0118839	0.107945	0.0451308	0.0336601	0.00992746	0.0115863	0.000426959	0.000578336	0.0399387	0.0993048	0.0238999	0.0340798	0.0129562	0.0525428	0.0171362	0.012541	0.0188051	0.0107088	0.0465059	0.0397232	0.000722485	0	0	0.0929874	0.0839302	0.014671	0	0.00448536	0.0291746	0.0277375	0.0736515	0	0	0	0.0401561	0.0670722	0.0367705	0	0	0	0.0757112
7	CU922427.1.1342	0.0269663	0	0	0	0.0229554	0.0239243	0.0240199	0.00648211	0.0427363	0.0216959	0.0245098	0.00568601	0.00779574	0.0148216	0.0512405	0	0	0.0268667	0.0151466	0.011686	0.0166196	0.0121961	0.00647541	0.030211	0.0261346	0.0155838	0.0401557	0.000642209	0	0.00403641	0.0347826	0.0294651	0.0077171	0.00116611	0.0110954	0.0176359	0.0134847	0.0187519	0.000752332	0.00461051	0.00314418	0.0430514	0.055222	0.0263366	0	0	0	0.0088963
8	EF515629.1.1400	0.000749064	0.00100853	0	0.000165492	0.0295758	0.0319439	0.030056	0.0725861	0	0	0.00204248	0.0643287	0.0964812	0.000243977	0	0.000278804	0	0.0303862	0.0248837	0.00863748	0.0118368	0.0228483	0.0334426	0.000193867	0.000509944	0.00245414	0.0010093	0	0	0.00240467	0.052244	0.0517683	0.0989654	0.0155481	0.0199874	0.0207172	0.0413075	0.00148824	0	0.000619323	0	0.000944109	0.00150103	0.000647622	0	0.000539156	0.00142665	0.0018534
9	KC846031.1.1493	0.000299625	0.0363848	0.035711	0.0429571	0.000683625	0.000741315	0.000591164	0.00931803	0	0	0.000653595	0.00282764	0.0027893	0	0	0	0	0.000147417	0.00238018	0.00474215	0.00254628	0	0	0	0	0	0	0.000802761	0.000794202	0.0207832	0	0.00015473	0.00407056	0	0.0150299	0.00727726	0.00682769	0	0	0	0	0	0	0	0.0327662	0.0281709	0.036221	0
10	GQ134570.1.1208	0	0.00209465	0.00378333	0.00465743	0.000143921	0	0	0	0.000304715	0	0	0	0	0	0	0	0	0	0	0.000169362	0	0	0	0.000193867	0	0	0	0.000321105	0	0	0	4.42087e-05	0	0	0	0.000131122	0	0.000496081	0	0	0.000449169	0	0	0	0	0	0	0
11	KM046958.1.1489	0.0238951	0	0	0	0.018242	0.0203525	0.0204107	0.00796759	0.00205683	0.0241802	0.0243464	0.0205618	0.0191675	0.0020738	0.00630386	0.000278804	0	0.0215597	0.00962891	0.00872216	0.0392265	0.0410652	0.0429508	0.00924101	0.0054819	0.0233143	0.0464999	0.00192663	0.00277971	0.0112504	0.0101683	0.00446508	0.0641961	0.00129567	0.0245515	0.0346161	0.0249211	0.0175282	0	0.00137627	0.00142237	0.00717523	0.00876916	0.0289991	0	0	0	0.00954499
12	JX023204.1.972	0.0248689	0	0	0.000165492	0.0325262	0.0313711	0.0405725	0.0249831	0.0108936	0.0263332	0.0102941	0.00295058	0.00414819	0.00121988	0.00225551	0.0204224	0.0234175	0.0139677	0.0133074	0.00804471	0.0101163	0.0146662	0.0272951	0.0271414	0.0262621	0.00656482	0.00209069	0	0	0	0.035554	0.0295535	0.0279851	0	0.00629525	0.0263555	0.0289323	0.0208023	0	0	0	0.0193857	0.0185653	0.0184932	0	0	0	0.020202
13	MF464062.1.1314	0.0101873	0.000232739	0	0	0.00331019	0.00289787	0.00454263	0.000135044	0.00114268	0.000248427	0.00147059	0.0294136	0.0293949	0.0179933	0.0335435	0.00181223	0.000219539	0.0155156	0.0136319	0.01194	6.88184e-05	0.000231571	0	0.02139	0.0141509	0.0712314	0.0507534	0.0888657	0.093418	0.00128822	0.00196353	0.000552608	0	0.0119202	0	0.000655609	0.000341384	0.00105831	0.0202377	0.033237	0.0188651	0.0280086	0.0274135	0.0306541	0	0	0	0.00778426
14	CU921856.1.1317	0.0152809	0	0	0	0.00323823	0.00286417	0.00622278	0.00324105	0.00617049	0.00571381	0.0222222	0.0163819	0.0179517	0.00914913	0.0177549	0.018889	0.00234175	0.0105219	0.0334307	0.0286222	0.0195788	0.00741027	0.014918	0.0214547	0.0174656	0.0101233	0.0110302	0.0198282	0.0202522	0	0.0137447	0.00654288	0.00203528	0.00958798	0.0217186	0.0364518	0.0304685	0.00320799	0.0276106	0.0207817	0.01894	0.0225957	0.00948017	0.0370584	0	0	0	0.0101937
15	CU921021.1.1341	0.04	0.00155159	0	0.000449194	0.00424567	0.00495333	0.00553827	0.0212019	0	0.00165618	0.00800654	0.0139538	0.0121585	0.00463556	0.00855937	0.0567366	0.0496158	0.0210621	0.010278	0.0192226	0.00240864	0.0101891	0.00680328	0.0054606	0.00509944	0.00484692	0.00598371	0.00329132	0.00327608	0.0169186	0.00799439	0.00517241	0.00839552	0.000777403	0.00857727	0.0190782	0.0181787	0.00234812	0.00323503	0.00447289	0.00254529	0.00459466	0.00347606	0.0201482	0.00673854	0.00310015	0.00427994	0.00806227
16	CU918096.1.1302	0.00179775	0.0246703	0.0191935	0.018015	0.00482136	0.00616639	0.00594275	0.0162053	0	0.00720437	0.00351307	0.0071613	0.00708053	0.000792925	0.00341218	0.000975814	0.00102452	0.00392496	0.0109272	0.00923025	0.00347533	0.00494018	0.00540984	0.00449126	0.00509944	0.0125161	0.00821859	0.00128442	0.00168768	0.0106493	0.00224404	0.00234306	0.00958277	0.0579166	0.0347812	0.00399921	0.00452334	0.00138903	0.0210653	0.0106661	0.0152717	0.00830816	0.0128772	0.000647622	0.0237534	0.0313385	0.0320995	0.00537485
17	CU918405.1.1340	0.0202247	0.00442203	0.00433699	0.000307343	0.0228475	0.0220036	0.0255445	0.0161377	0.00502781	0.0227724	0.0188725	0.00866732	0.00743813	0.00115889	0.00254468	0.0118492	0.00892792	0.0390285	0.0174186	0.0163435	0.00777648	0.00988036	0.0095082	0.00552522	0.00586435	0.00251549	0.00324418	0.00104359	0.000496376	0.010134	0.00729313	0.00397878	0.0191655	0.00518269	0.0107019	0.00819511	0.00802253	0	0.000978032	0.00110102	0.000898338	0.00427996	0.00426608	0.00870692	0.00269542	0.00202184	0.00221923	0.0108424
18	FN436165.1.1492	0	0.0143522	0.0129187	0.045605	0	0	0	0	0	0	0	0	0	0	0	0	0	0	0	0	0	0	0	0	0	0	0	0	0	0	0	0	0	0	0	0.000655609	0	0	0	0	0	0	0	0	0.00404313	0.00559375	0.00388365	0.000556019
19	CU921904.1.1340	0.00546816	0.00147401	0.00203008	0.000851104	0.0176663	0.0144219	0.0176727	0.010871	0.00510398	0.00786684	0.0111111	0.00691542	0.0055786	0	0.000289168	0.0129644	0.00365898	0.0113879	0.00800606	0.00939961	0.0206799	0.00355075	0.00565574	0.00274645	0.00063743	0.011289	0.00692091	0	0	0.0140845	0.0229313	0.0143015	0.00203528	0.013475	0.0173119	0.00996525	0.00998549	0.0345272	0	0	0	0.00623112	0.0055301	0.00402965	0.00193733	0.00161747	0.00134739	0.0155685
20	EU878325.1.1378	0	0	0.000830488	0	0.000287842	0	0	0	0	0	0	0	0	0	0	0	0	0	0	0.000169362	0	0	0	9.69337e-05	0	0	0	0.000240828	0	0	0	0	0	0	0	0	0	0	0	0	0	0	0	0.000287832	0	0	0	0
21	CR933317.2.1208	0.0071161	0	0	0	0.00615263	0.00579573	0.00861854	0.00270088	0.000761789	0.00886055	0.0263072	0.0114642	0.0167358	0.00609942	0.0148632	0.0315048	0.0121478	0.00269035	0.00952072	0.0110932	0.00815498	0.00741027	0.00918033	0.0157679	0.0198878	0.00662617	0.00555115	0.0121217	0.0103246	0.000343525	0.00497896	0.00541556	0.00296811	0.00738533	0.0149512	0.0153412	0.0172399	0.00506003	0.0254288	0.0141756	0.00883366	0.00427996	0.000869016	0.00575664	0.00219003	0.00215662	0.00198145	0.0113984
22	CU918184.1.1231	0.00801498	0	0.000645935	0	0.00125931	0.0017522	0.00161792	0	0.00365659	0.00902617	0.00187908	0.00500984	0.00586468	0.0248246	0.0274709	0.00146372	0	0.0029299	0.00530131	0.0044881	0.00481729	0.00262447	0.00262295	0.0106304	0.0130036	0.00797595	0.0105976	0.0395761	0.0348456	0	0.00189341	0.00223254	0.00169607	0.0167142	0.00409191	0.0108175	0.0122898	0.0028442	0.0653024	0.0878062	0.0476868	0.0100076	0.00829515	0.0181334	0	0	0	0.00407747
23	CU924187.1.1344	0	0.000930954	0.000645935	0.00193863	0	0	0	0.000405132	0	0	0	0	0	0	0	0	0	0	0.00205561	0.000931493	0	0	0	0	0	0	0	0.000722485	0.000496376	0.00352113	0	0	0	0	0	0.00078673	0	0	0.00142943	0.00399119	0.00127265	0	0	0	0.00193733	0.00269578	0.00110961	0.000556019
24	CU920768.1.1318	0.00816479	0.00147401	0.000922765	0.000378268	0.0112618	0.0087273	0.0132545	0.00310601	0.00213301	0.0184664	0.011683	0.00378043	0.00357603	0.00195181	0.00138801	0.000627309	0	0.0175057	0.0097371	0.00939961	0.00798293	0.00231571	0.00311475	0.00504055	0.00573687	0.0112277	0.00850696	0.0109176	0.00903405	0.00171762	0.00645161	0.00342617	0.00483379	0.0133454	0.0110954	0.00629384	0.00529146	0.00267884	0.00932892	0.0155519	0.0112292	0.00786757	0.0056881	0.0076995	0.00109501	0.00148268	0.00087184	0.00537485
25	KM851220.1.1272	0.000599251	0.0281614	0.0112577	0.00550853	0.00741194	0.00748054	0.00815184	0.0162728	0	0	0	0.0102963	0.00958375	0	0.000231334	0	0.00856202	0.00357485	0.00367846	0.0027098	0.0110798	0.0130452	0.00959016	0	0	0.00423339	0.0111744	0	0	0.0488664	0.0199158	0.0109416	0.0110244	0	0.0254171	0.0147512	0.0124605	0.000132288	0	0	0	0.00490937	0.00110602	0.00532489	0.00791779	0.00822213	0.00800507	0.00556019
26	JX293663.1.921	0	0	0	0	0	0	0	0	0.00068561	0	0	0	0	0	0	0	0	0	0	0	0	0	0	0.000775469	0.0017848	0	0	0	0	0.000944693	0	0.000419982	0	0	0	0	0	0	0.000451399	0	0	0	0	0	0	0	0	0
27	CU919006.1.1340	0	0.00100853	0.000830488	0.00148943	0.000107941	0	0	0	0	0	0	0	0	0	0	0	0	0	0.00032457	0.000508087	0	0	0	0	0	0	0	0.00521795	0.00645289	0	0	0	0	0	0	0.000196683	0	0	0	0.0015139	0.000598892	0	0	0	0.000421159	0.000606551	0.000554807	0
28	HQ156195.1.1354	0	0.0314973	0.0358033	0.036101	0	0	0	0.000405132	0	0	0	0.000338087	0	0	0	0	0	0	0	0.000846812	0	0	0	0	0	0	0	0	0	0.00678461	0	0	0	0	0	0	0	0	0	0	0.000673754	0	0	0.000575664	0	0	0	0
29	AB175383.1.1446	0	0.0577192	0.0466919	0.0435245	0.00187097	0.0017185	0.00161792	0.0173531	0	0.000828089	0	0.0022744	0.00286082	0	0	0	0	0.000737083	0.00292113	0.00211703	0.00505815	0	0	0	0	0.00337444	0	0	0	0.00163174	0	0	0.016791	0	0.00818382	0.00203239	0.00153623	0	0	0	0	0.00125881	0.00197504	0	0.0239218	0.0387519	0.0258382	0
30	GQ133015.1.1226	0.0058427	0.0143522	0.0129187	0.00981134	0.0137445	0.0133774	0.0101431	0.0143822	0.00578959	0.00778403	0.00727124	0.00457954	0.00350451	0.00164684	0	0.00446086	0.00182949	0.0068733	0.00595045	0.00558896	0.00701948	0.00185257	0.00196721	0.00504055	0.00254972	0.00257685	0.00410929	0	0	0.00360701	0.0100281	0.00517241	0.00551221	0.0129567	0.0247875	0.00413034	0.00529146	0.00016536	0.00677099	0.00447289	0.00471627	0.00579053	0.00955917	0.00690797	0.00732817	0.0101766	0.00626139	0.00250209
31	CT573945.1.1277	0.00539326	0	0.000369106	0	0.00478538	0.00448159	0.0067206	0	0	0.00289831	0.00563725	0	0.000214562	0.0403782	0.0244058	0	0	0.00235866	0.00270475	0.00245575	0.00347533	0	0	0.0414876	0.049847	0.0103687	0.0120395	0.0666292	0.0749528	0	0.000631136	0.000596817	0	0.0211195	0	0.0118665	0.00921738	0	0.0197111	0.0286265	0.014074	0.00484642	0.00703113	0.0210117	0	0	0	0
32	CU918192.1.1357	0.0138577	0.00403413	0.00276829	0.000354627	0.0117656	0.0122991	0.0124767	0.0196489	0.00121886	0.0174727	0.00571895	0.00504057	0.00371907	0.00268375	0.00960037	0.00216073	0	0.00394339	0.0086552	0.00863748	0.00994426	0.00308761	0.00401639	0.00562215	0.0090515	0.0157678	0.0191046	0	0	0.00188939	0.00729313	0.00784704	0.0149254	0	0.00786906	0.0072117	0.00708372	0.000892946	0.00323503	0.00543628	0.00860907	0.00409114	0.00395007	0.0108657	0.00446429	0.00323494	0.00332884	0.00871096
33	CU917917.1.1339	0.0220974	0	0.00119959	0	0.00241068	0.00316744	0.00379589	0.0113437	0	0	0.00449346	0.00839071	0.00665141	0.00329369	0.00503152	0.0311563	0.0269301	0.0131569	0.0097371	0.0131256	0.00320006	0.0087225	0.00590164	0.00310188	0	0	0	0	0	0.00824459	0	0.00287356	0.00500339	0	0.00605918	0.010752	0.0117778	0.0016536	0	0	0	0.00333585	0	0.0123048	0	0	0	0.00518951
34	FPLM01004294.12.1558	0.000149813	0	0	0	0.000287842	0	0	0	0.00921764	0	0	0	0	0	0.000404835	0	0	7.37083e-05	0	0	0.0973092	0	0.000163934	0	0	0.00134978	0.0337395	0	0	0.000858811	0.00126227	0.00156941	0	0	0	0.000196683	0	0.0163045	0.00105327	0	0	0	0	0.000431748	0	0	0	0
35	AB523785.1.1414	0	0	0	0	0	0	0	0	0	0	0	0	0	0	0	0	0	0	0	0	0	0	0	0	0	0	0	0	0	0	0	6.6313e-05	0	0	0	0.000917852	0	0	0	0	0	0	0	0	0	0	0	0.000834028
36	FPLP01010088.16.1325	0	0	0	0	0	0	0.00124456	0.00803511	0.0028948	0.0113448	0.0120098	0.00666954	0.00686597	0.00274474	0.00144584	0.00927023	0.0146359	0.0109457	0.0115763	0.0160047	0	0.0168275	0.0148361	0.00623607	0.00917899	0.00343579	0.00360464	0.00313077	0.00456666	0.0219856	0.0126227	0.0118258	0.00313772	0	0.00747561	0	0	0	0	0	0	0.00767875	0.00395007	0.00604447	0	0.0024936	0	0
37	CU922096.1.1357	0.00292135	0	0	0	0.00320225	0.00283047	0.00261357	0	0.0226251	0	0.00187908	0.00089132	0.00157345	0.00487954	0.0161356	0	0	0.0013636	0	0	0.0152089	0.00486299	0.00368852	0.0040389	0.00254972	0.0107982	0.0129767	0	0	0	0.0106592	0.00910698	0	0.00440529	0	0.00380253	0.002219	0.0479876	0	0.00378475	0.00224585	0.00220292	0.00363407	0.0167662	0	0	0	0.00231675
38	CU920202.1.1335	0.00284644	0.0130334	0.0177171	0.0378032	0.000719606	0.00043805	0.000622278	0	0	0.00488572	0.000816993	0.000553233	0.000858246	0.00152486	0.00127234	0	0	0.000847645	0.00346208	0.00499619	0	0	0	0.00294032	0.00293218	0	0	0.00144497	0	0	0	0	0	0	0	0.0030158	0.00273107	0.000297649	0.00714716	0.00708781	0.00531517	0.000944109	0.00165903	0.00194287	0	0.00141529	0.00388365	0.00139005
39	CU917808.1.1323	0.00988764	0.0105508	0.0110732	0.00792	0.00176303	0.00188698	0.00096453	0.0033761	0	0.00430606	0.00187908	0.000737644	0.00286082	0	0	0.00202133	0.00519576	0.00228496	0	0.00160894	0.000688184	0.0127364	0.0139344	0.00138938	0	0.00190196	0.00273953	0.0118809	0.0121116	0.046977	0.00273492	0.00240937	0.00737788	0	0.00826251	0.00104897	0	0.0024804	0	0.00268373	0.00179668	0	0	0.00244657	0.00202156	0.00181965	0.00285329	0.00268742
40	FPLM01005714.1.1420	0.00419476	0.0119472	0.00590569	0.00172585	0.00172705	0.00215655	0.00304916	0.00938555	0	0.00819808	0.0147876	0.00654659	0.0076527	0	0	0.00571548	0.0133919	0.000571239	0.00789787	0.00728258	0.00395706	0.0108066	0.0092623	0.00126014	0.00165732	0.000797595	0.000360464	0	0	0.0142563	0.00322581	0.00196729	0.00907395	0	0.0180988	0.0133744	0.01357	0.000264577	0.000451399	0	0	0.00377644	0.00379207	0	0.0199629	0.0272274	0.0205279	0.00389213
41	CU920957.1.1336	0.0035206	0	0	4.72836e-05	0.00644047	0.00623378	0.00326696	0	0.00609431	0.00149056	0.00506536	0.00089132	0.000858246	0.00597743	0.0115089	0	0	0.000608093	0.00162285	0.000254044	0.00626247	0.0189888	0.00237705	0.0119228	0.0116012	0.00920302	0.00396511	0.000321105	0.000297826	0.00111645	0.0107293	0.0143457	0	0.00336875	0	0.00314692	0.00708372	0.0016536	0.000978032	0.000412882	0	0.00478348	0.00963817	0.0041016	0	0	0	0.00315077
42	KF254828.1.913	0.00501873	0	0	0.000543761	0.00424567	0.00336961	0.00308027	0	0.00129504	0	0	0.00119867	0.00135889	0.00725831	0.0147476	0	0	0.000184271	0	0	0.00175487	0.00918564	0.00483607	0.0113089	0.0189954	0.00196331	0.00194651	0.0111584	0.0109203	0	0.00231417	0.00793546	0.00127205	0.0647836	0	0.0015079	0.00170692	0.00112445	0	0.000619323	0	0.00962991	0.00892716	0.00942649	0	0	0	0.00203874
43	AM943044.1.1276	0.00157303	0.00294802	0.00304512	0.00278973	0.00287842	0.00333592	0.00130678	0.00229575	0.0118077	0.0028155	0.00155229	0.00285837	0.00343299	0.00365965	0.00433752	0.00202133	0.00600073	0.00123461	0.00248837	0.00364129	0.00285596	0.00463142	0.00393443	0.00390966	0.00344212	0.00705565	0.00692091	0.00481657	0.00357391	0.00626932	0.00217391	0.00322723	0.00924355	0.0158072	0.00346239	0.00157346	0.00119485	0.0108476	0.0011285	0.00075695	0.00958227	0.00138469	0.00221204	0.00172699	0.0100236	0.00815474	0.00998653	0.00296543
44	AB818619.1.1426	0.0058427	0.000930954	0.00166098	0.00224597	0.00316626	0.00283047	0.0035781	0.00607698	0.00327569	0.00289831	0.00482026	0.0055016	0.00450579	0	0.00381701	0.0069701	0.00665935	0.00200855	0.00400303	0.00465746	0.00609043	0.00571208	0.00565574	0.0057514	0.00739419	0.00368121	0.00446976	0	0	0.00223291	0.00497896	0.00705128	0.00466418	0	0.00747561	0.00767062	0.00768115	0.00466316	0	0	0	0.0040282	0.00189603	0.0101461	0.00867588	0.00646987	0.00768804	0.00528218
45	EU591636.1.1515	0.00988764	0	0	0	0.00514518	0.00589682	0.00836963	0.00303849	0.0025139	0.013001	0.0125817	0.00900541	0.00636533	0	0.00260251	0.00529727	0.00109769	0.00521486	0.0086552	0.00914557	0.00653775	0.00895407	0.00868852	0.00655918	0.00701173	0.00361985	0.00598371	0	0	0.00326348	0.0069425	0.00775862	0.00407056	0.00310961	0.00661001	0.0121943	0.00913203	0.0042663	0.00556726	0.00385356	0.00232071	0.0100076	0.00758414	0.00791538	0.00151617	0.000606551	0.00142665	0.00713558
46	CU918104.1.1379	0.00599251	0	0	0	0.000575685	0.000336961	0.000435594	0	0	0.000910898	0.00686275	0.0110647	0.010299	0.00591644	0.00347001	0.00487907	0.00336626	0.000902926	0.0122255	0.0111779	0.00877434	0.00509456	0.00442623	0.00129245	0	0	0	0.00561933	0.00784275	0	0.00336606	0.00209991	0.000848033	0	0.003305	0.0133089	0.0145088	0	0.0901294	0.0823011	0.0702201	0.00906344	0.00845315	0.00964237	0	0	0	0.00324344
47	FR774620.1.1303	0.0134831	0.00713732	0.00581342	0.00281337	0.00575685	0.0060653	0.00591164	0.00526671	0.00632285	0.00993707	0.00931373	0.0022744	0	0.00451357	0.00404835	0.00613369	0.00987925	0.00433036	0.0075733	0.0112626	0.00302801	0.0055577	0.00344262	0.00491131	0.00662927	0.00546046	0.00598371	0	0	0.00858811	0.00610098	0.00375774	0.00941316	0	0.00550834	0.00340917	0.00401127	0.00383636	0	0	0	0.00528701	0.00616211	0.00503706	0	0	0	0.0102863
48	FPLM01004122.8.1488	0.00426966	0.00186191	0.00166098	0.00151307	0.00118735	0.000876099	0.000684505	0.00749494	0.00220919	0.00157337	0.00171569	0.00178264	0.0027893	0.00189082	0.00248684	0.00348505	0.00204903	0.0068733	0	0	0.000481729	0	0.000491803	0.00336037	0.00433452	0.00159519	0.00180232	0	0	0.0105634	0.0200561	0.0161362	0	0	0.00259679	0.0015079	0.00153623	0.000892946	0	0	0	0.000881168	0	0.00244657	0	0	0	0.00268742
49	CU923020.1.1340	0.00801498	0.011249	0.010335	0.00657241	0.00406577	0.0043468	0.00317362	0.00546928	0	0	0	0.000922056	0	0	0.00266034	0.0069701	0.00658617	0.00339058	0.00465217	0	0.000619365	0.00910845	0.00918033	0.00129245	0	0.00490828	0.00483022	0.00305049	0.00446739	0.0233597	0.00329593	0.00629973	0.00678426	0	0.0058231	0	0	0.00228197	0	0	0	0	0	0.00338202	0	0	0	0
50	FJ205838.1.1325	0	0.0239721	0.0179016	0.0294577	0	0	0	0.00202566	0	0	0	0	0	0	0	0	0	0	0	0	0	0	0	0	0	0	0	0	0	0	0	0	0	0	0	0	0	0	0	0	0	0	0	0	0.0252695	0.0138159	0.0164857	0
51	GQ134246.1.1209	0.00284644	0.00240497	0.00286057	0.000803821	0.0107941	0.0125687	0.0121655	0.00972316	0.00068561	0.00629347	0.00196078	0.00208999	0.00214562	0.000243977	0	0.000836412	0.00307355	0.00427508	0.00378665	0.000846812	0	0.00277885	0.00819672	0.00051698	0.00216726	0.00582858	0.00129767	0	0	0.0255067	0.00715288	0.00751547	0.0279851	0	0.00236072	0.00078673	0	0.000529153	0	0	0	0.00830816	0.0101912	0	0.00244272	0.00283057	0.00166442	0.00213141
52	CU925665.1.1324	0.00134831	0	0	0	0.00143921	0.00138154	0.00124456	0	0.00959854	0.00264988	0.00245098	0.000338087	0.000643685	0.0510522	0.0433752	0	0	0.000921353	0.00075733	0.00127022	0.00264951	0.00216133	0.00114754	0.0185143	0.027537	0.0109209	0.00569534	0.00192663	0.00218406	0	0.00357644	0.00320513	0.000848033	0.0132159	0	0.0033436	0.00281642	0.00185204	0.010307	0.00667492	0.00299446	0.00484642	0.00387107	0.0118731	0	0	0	0.00250209
53	CU923403.1.1364	0	0	0	0	0	0	0	0	0	0	0	0	0	0	0	0	0	0	0	0	0	0	0	0	0	0.00742377	0.00865114	0	0	0	0	0	0	0	0	0	0	0.0488474	0	0	0	0	0	0	0	0	0	0
54	CU923666.2.1352	0	0	0	0	0	0	0	0	0	0	0	0	0	0	0	0	0	0.013765	0	0	0.0240864	0.0126592	0.00729508	0	0	0.00147248	0	0	0	0	0.00869565	0.0071397	0	0	0	0.00222907	0.000768115	0.00320799	0	0	0	0	0	0	0	0	0	0.00231675
55	FJ382054.1.1201	0.00382022	0.00232739	0.0031374	0.0028843	0.00302234	0.00286417	0.00276914	0.00141796	0.00304715	0.00173899	0.00294118	0.00322719	0.00336146	0.00286673	0.00404835	0.00522757	0.00709843	0.00348272	0.00270475	0.00533491	0.00454201	0.00640679	0.00639344	0.00552522	0.00803162	0.00312903	0.00309999	0.00264911	0.00248188	0.00223291	0.00182328	0.00618921	0.000678426	0.00323918	0.00322631	0.0041959	0.00477938	0.00281113	0.0015799	0.00192678	0.00269501	0.00572759	0.00252805	0.00395769	0.00193733	0.0012131	0.0015059	0.0039848
56	CU924629.1.1364	0	0	0.000461382	0	0.00122333	0.000909795	0.00124456	0	0.00929382	0.00364359	0.00490196	0.00138308	0	0.0189692	0.0248684	0	0	0.000737083	0.00400303	0.00491151	0	0	0	0.0163818	0.00917899	0.00490828	0.0030279	0.0293008	0.0310732	0	0	0	0	0	0	0.00517931	0.00366988	0	0.0385194	0.0226397	0.0169936	0.00874874	0.00481909	0.00834713	0	0	0	0
57	CU918635.1.1363	0	0.0111715	0.00848943	0.0142087	0	0	0	0.00033761	0	0	0	0	0	0	0	0	0	0	0	0.000338725	0	0	0	0	0	0	0	0.00208718	0.00238261	0	0	0	0	0	0	0.000458926	0.000170692	0	0.00850135	0.00743187	0.00509058	0	0	0	0.0220687	0.0167812	0.0213997	0
58	CU926407.1.1305	0	0	0	0	0.00244666	0.00256091	0.00230243	0	0.0119601	0	0	0	0	0	0	0	0	0	0	0	0	0.00100347	0.00204918	0	0	0	0.00158604	0	0	0	0	0	0	0	0	0.000590048	0	0.00813573	0	0	0	0	0	0	0	0	0	0
59	JX023201.1.974	0	0	0	0	0	0	0	0	0	0.00538258	0.00849673	0.018226	0.0170219	0	0	0.00327595	0	0.00093978	0.013091	0.0125328	0.00120432	0	0	0	0	0	0	0.000883038	0.000694927	0.00583992	0	0.00112732	0.00288331	0	0.01322	0	0	0	0	0	0	0	0	0	0.0131402	0.00707643	0.0087184	0.00407747
60	CU921172.1.1330	0.00696629	0	0	0	0.00716008	0.00677292	0.00466708	0	0.00548488	0	0.00686275	0.00184411	0.00336146	0	0	0	0.00168313	0.00103192	0.00843882	0.0044881	0.0197165	0.00725589	0.00713115	0.00591295	0.00764916	0.0117185	0.0113907	0.000642209	0	0	0.00483871	0.00335986	0.00161126	0.00310961	0.0041706	0.00380253	0.004438	0.0016536	0	0	0	0.00572759	0.00671512	0.00460531	0	0	0	0.00546752
61	CU927338.1.1338	0.002397	0.0038014	0.00350651	0.00425552	0.00215882	0.00202177	0.0011201	0	0.00449455	0.00306393	0.00343137	0.00205926	0.00250322	0.00201281	0.00202417	0.00216073	0.00490304	0.0028562	0.00454398	0.00575832	0.00134196	0	0	0.00772238	0.00599184	0.0043561	0.00281162	0	0	0	0.00932679	0.0210212	0.00135685	0	0.00196726	0	0	0	0	0.00110102	0	0.0141616	0.0135092	0.00287832	0	0.000808734	0.000951098	0
62	CU926006.4.1344	0.000749064	0	0	0	0.000431763	0.000471746	0.000653391	0	0.0083035	0.00256708	0.000326797	0	0	0.0331199	0.0337748	0.000139402	0	0.00628363	0	0	0.000172046	0.000385951	0.000409836	0.0115351	0.00892402	0.0106141	0.00656045	0.00321105	0.00357391	0	0.000981767	0.000198939	0	0	0	0.000852291	0	0.0194133	0.00120373	0.00172034	0.000673754	0.0117699	0.0154843	0.0161905	0	0	0	0.00129738
63	FPLP01005689.1.1270	0.00569288	0.00201707	0.00359878	0.00269516	0.00910301	0.011861	0.00812072	0	0.00411366	0	0	0.0107573	0.00986983	0.00146386	0.00254468	0.00446086	0.000731797	0.00152945	0.00367846	0.00423406	0.00206455	0.00146662	0.00147541	0.00319881	0.00216726	0.0043561	0.00367674	0	0	0.00163174	0.00336606	0.00389036	0.00152646	0	0.00196726	0.00898184	0.00742511	0.000926018	0	0	0	0.00585347	0.00442408	0.00446139	0	0.00074134	0	0.0209434
64	EU386162.1.1416	0	0	0	0	0	0	0	0	0	0	0	0	0	0	0	0	0	3.68541e-05	0	0	0	0	0	0	0	0	0	0	0	0	0	8.84173e-05	0	0	0	0	0	0	0	0	0	0	0	0	0	0	0	0
65	CU917609.1.1264	0.000898876	0	0	0	0.00212284	0.00272939	0.00183572	0.00249831	0.0159214	0.00736999	0.00702614	0.000399557	0	0.00378164	0.00115667	0	0	0	0.00551769	0.0040647	0.00571193	0.00185257	0.00147541	0.00426508	0.00369709	0.0116572	0.00245116	0.00216746	0.00218406	0	0.0113604	0.00404509	0.00797151	0.00932884	0.00637394	0.00203239	0.00324315	0.000297649	0.0121878	0.00853289	0.00591406	0.000503525	0.00118502	0.00669209	0	0	0	0
66	CR933135.29.1381	0.00104869	0	0	0.00210412	0.00151117	0.00165111	0.00183572	0.000472654	0	0.00596224	0.00449346	0.00129088	0.000500644	0.00225679	0.000462668	0.00195163	0	0.00031326	0.00270475	0.0017783	0.00619365	0	0.000245902	0.00465282	0.00509944	0.0061967	0.00266744	0	0	0.0045517	0.00687237	0.00618921	0.00449457	0.00285048	0.00188857	0	0.00264573	0.00132288	0.00398736	0.00509221	0.00471627	0.019071	0.0165903	0.000287832	0.0016004	0.00269578	0	0.00157539
67	FPLP01003197.7.1442	0	0	0	0	0.000359803	0.000707619	0.000622278	0.000202566	0	0	0	0	0	0.000243977	0.000173501	0.0265561	0	0.0473207	0	0	0	0	0	0	0	0	0	0	0	0	0	0	0	0	0	0	0	0.00985548	0	0	0	0.0130287	0.0144573	0.0366266	0	0	0	0.0154759
68	EF444721.1.1204	0	0	0	0	0	0	0	0.000135044	0	0	0	0	0	0	0	0	0	0	0	0	0	0	0	0	0	0	0	0.000401381	0.000694927	0	0	0	0	0	0	0.000327804	0	0	0.000451399	0.000894577	0.0009732	0	0	0	0	0	0	0.000278009
69	FJ205852.1.1299	0	0.0034135	0.00129187	0.00397182	0	0	0	0	0	0	0	0	0	0	0	0.000906113	0	0	0	0	0	0	0	0	0	0	0	0	0	0.00240467	0	0	0	0	0.000472144	0.000393365	0	0	0	0	0.000149723	0	0	0	0.00168464	0.000876129	0.000634065	0
70	CU926709.1.1333	0.00217228	0	0	0	0.00464146	0.0052229	0.00286248	0.00162053	0.00312333	0.00248427	0.00236928	0.00378043	0.00464883	0	0	0	0	0.00239552	0.00421941	0.00474215	0.014039	0.00594365	0.00680328	0.021487	0.0189954	0.00165654	0.00108139	0	0	0	0.00631136	0.00333775	0	0	0.0025181	0.00216351	0.00256038	0.00122367	0	0	0	0	0	0.00187091	0	0	0	0
71	CU923133.1.1324	0.00599251	0	0	7.09253e-05	0.00111539	0.0017522	0.00183572	0.00418636	0.00198065	0	0.000816993	0.00697689	0.00464883	0	0	0.00271834	0.0039517	0.00602565	0.0021638	0.00499619	0.00615925	0.00185257	0.000737705	0	0	0.0018406	0.00223488	0	0	0.00369289	0.00483871	0.00448718	0.00127205	0	0.00480013	0.00839179	0.00836392	0.00211661	0	0	0	0.00138469	0.00102702	0	0	0	0.000158516	0.00287276
72	CU923981.1.1363	0.00277154	0	0	0	0.00277048	0.00232503	0.00395146	0.0049291	0.00114268	0.00314674	0.00138889	0.00494836	0.00472035	0.00152486	0.00300734	0.00264864	0.00212221	0.00462519	0.0021638	0.00220171	0.00233983	0.00100347	0.00147541	0.00193867	0.00254972	0.00306767	0.00389301	0	0	0	0.00357644	0.0040672	0.000678426	0.00168437	0.00291155	0.00308136	0.00281642	0.00155439	0.00376166	0.0030278	0.00262015	0.00144763	0.000869016	0.00208678	0.00244272	0.00208923	0.00317033	0.00463349
73	FJ825457.1.1386	0	0.00729247	0.0137492	0.0156745	0	0	0	0	0	0	0	0	0	0	0	0	0	0	0	0	0	0	0	0	0	0	0	0	0	0	0	0	0	0	0	0	0	0	0	0	0	0	0	0	0.00311658	0.00283057	0.002457	0
74	HQ440049.1.1504	0	0	0	0	0	0	0	0	0	0	0	0	0	0	0	0	0	0	0	0	0	0	0	0	0	0	0	0.000481657	0	0	0	0	0	0	0	0	0	0.00601912	0	0	0	0	0.000632011	0	0	0	0	0
75	HM773505.1.1244	0	0.00473235	0.00479838	0.00853468	0.00129529	0.00144893	0.000995644	0.000877785	0.00129504	0	0	0	0	0	0	0	0.0184413	0.0044962	0	0	0.00371619	0.0071787	0.00729508	0.0145077	0.0131311	0.00202466	0.00180232	0.00401381	0.00268043	0.0135692	0	0.00282935	0	0	0	0.0129811	0.0128019	0.00287727	0.00105327	0	0.00149723	0.00270645	0	0.00626034	0.00126348	0	0	0.0117691
76	CR933048.1.1262	0.00247191	0	0	0	0.00284244	0.00245982	0.00429371	0	0.00556106	0	0.0117647	0.00181338	0.00321842	0.00164684	0.00468452	0	0	0.0015663	0.00465217	0.0031332	0.00350974	0.00578927	0.00327869	0.00707616	0.00407955	0.00662617	0.00785812	0	0	0	0.00890603	0.00769231	0	0.00881057	0.00180988	0.00950633	0.0075958	0.00677977	0	0.00185797	0	0.00767875	0.00892716	0.00352594	0	0	0	0.00296543
77	CU925699.2.1321	0.00217228	0	0	0	0.00536106	0.00380766	0.00519602	0	0	0	0	0.00196705	0.00257474	0.00237877	0.00375918	0	0	0.00110562	0.00465217	0.00254044	0.000378501	0	0	0.000872403	0	0.00147248	0.00209069	0.00192663	0.0015884	0	0	0	0	0.0159368	0.000944287	0	0	0.003671	0.0027084	0.00564272	0.00404252	0.000629406	0.000395007	0.00201482	0	0	0	0.000834028
78	KC683035.1.1496	0.00906367	0.0094647	0.00765895	0.00257695	0.00654841	0.00572834	0.00547604	0.00486158	0	0.00430606	0.00792484	0	0	0	0	0	0	0.00182428	0.00627502	0.00906089	0.00240864	0	0	0.00222947	0.0017848	0.00411068	0	0	0	0	0.00995792	0.00484085	0.00966757	0	0	0	0	0	0	0	0	0.00541289	0.00703113	0	0	0	0	0
79	CU921096.1.1358	0.00411985	0.000620636	0	0.00146579	0.00172705	0.00212286	0.0011201	0.00209318	0.00898911	0.00165618	0.000980392	0.0106651	0.0127307	0.00829521	0.00728703	0.00780651	0.00241493	0.00475418	0.00140647	0.00338725	0.000791411	0	0	0	0	0.00398797	0.00483022	0.00297022	0.00287898	0.00515287	0.00224404	0.00265252	0.00975237	0	0	0	0	0.00287727	0.00150466	0.00137627	0.000898338	0.00711229	0.00718913	0.0107217	0.000673854	0	0.000792581	0.00713558
80	EU219966.1.1300	0.000524345	0.027308	0.0255606	0.00981134	0	0	0	0.00519919	0	0.000331236	0.000653595	0.0011372	0.00107281	0	0	0.00313654	0.000804976	0	0.00183923	0.0017783	0.000825821	0	0	0	0	0	0	0.000240828	0	0.000515287	0	0	0	0	0.00354108	0.000524487	0.000341384	0	0	0	0	0	0	0	0.00320081	0.00256099	0	0
81	FPLP01012965.1.1230	0.00157303	0.00170675	0.00129187	0.000851104	0.00787968	0.00812077	0.00877411	0	0.00837968	0	0	0.00162896	0.00150193	0	0	0.00432146	0	0.000921353	0	0.00194767	0	0	0	0	0	0	0	0	0	0	0	0.000839965	0.00228969	0	0.00354108	0.00157346	0.00179227	0.00195125	0	0	0	0.00346173	0.00292305	0	0	0	0	0.00426281
82	CU921413.1.1322	0.00209738	0	0	0	0.00280646	0.0034707	0.00298693	0.0027684	0.00190447	0	0.00106209	0.00245881	0.00307538	0	0	0	0.0035858	0.00263507	0.00259656	0.00152426	0.0011355	0.00779622	0.00688525	0.000775469	0	0.00386527	0.00194651	0	0	0.00188939	0.00350631	0.00658709	0.00347693	0	0.00243941	0.00104897	0.00273107	0.00132288	0	0	0	0.00157351	0.00134302	0.00143916	0.00227426	0.00330233	0.00380439	0.00250209
83	FJ205816.1.1304	0	0.000543057	0.000738212	0.000827462	0	0	0	0	0	0	0	0	0	0	0	0	0	0	0	0	0	0	0	0	0	0	0	0	0	0	0	0	0	0	0	0	0	0	0	0	0	0	0	0	0	0	0	0.00101937
84	HM773442.1.1245	0.00292135	0.00271528	0	0.00250603	0.00302234	0.00283047	0.0020224	0.0043214	0.00319951	0.000993707	0	0.00651586	0.00758118	0.00365965	0.00352785	0.00418206	0.00117087	0.00117933	0	0	0.00144519	0	0	0.00187405	0.00382458	0.00343579	0.00483022	0.00240828	0.00377246	0.00206115	0.00196353	0.00190097	0.00178087	0.00336875	0.00259679	0.00340917	0.00264573	0	0.00451399	0.00378475	0.00336877	0.00258056	0.00308106	0.00100741	0	0	0	0.0039848
85	CU921183.1.1378	0.0011985	0	0	0	0	0.000168481	0.000155569	0	0.0010665	0	0	0	0	0.0021348	0.00167717	0	0	0	0	0	0	0	0	0.00103396	0.00152983	0	0	0	0	0.00077293	0.000350631	0.000419982	0	0	0	0.00163902	0.00170692	0.00185204	0.0002257	0	0.000449169	0	0	0.00215874	0	0	0	0.000741359
86	JF497778.1.1477	0.0035206	0.00372382	0.00507521	0.00189134	0.00316626	0.00310004	0.00276914	0	0.00167594	0.00264988	0	0	0	0	0	0	0	0.00280091	0.00162285	0	0	0.00277885	0.00237705	0	0	0.00110436	0	0	0	0.0013741	0	0.000751547	0.00330733	0	0	0	0	0	0	0	0	0	0	0	0	0.0012805	0	0
87	CU917596.76.1455	0.00539326	0	0	0	0	0	0	0	0	0.00223584	0	0	0	0.0243367	0.0259094	0	0	0	0	0	0	0	0	0.00471744	0.00611933	0.0018406	0.00209069	0.0293008	0.0257123	0	0	0	0	0	0	0	0	0	0.0295667	0.0304156	0.0259769	0	0	0.0041016	0	0	0	0
88	CR933137.2.1337	0.00164794	0	0	0	0.00165509	0.00148263	0.0022402	0	0	0.0018218	0.00228758	0.000522498	0	0.0117719	0.00786536	0	0	0.000681801	0	0	0.00130755	0	0	0.0121813	0.0126211	0.00220872	0.00259534	0.0436702	0.0475529	0	0	0	0	0.0116611	0	0.00288468	0.00349919	0	0.00526633	0.00516102	0.004866	0.00220292	0.00229104	0.00518097	0	0	0	0.00222408
89	CU918207.1.1325	0	0	0	0	0.00320225	0.0025946	0.00196017	0.00263336	0.00441837	0.00430606	0	0	0	0	0	0	0	0.0031326	0.00768149	0.00533491	0.00189251	0	0	0	0	0.00926437	0.0108139	0	0	0.0117657	0	0	0.0191655	0	0	0	0	0.00304263	0	0	0	0.00302115	0	0.0179895	0	0	0	0.0217774
90	CU918664.59.1456	0.0035206	0	0.000184553	0	0	0	0	0	0.00243772	0.0083637	0	0.000153676	0	0.0201281	0.0281071	0	0	0	0	0	0	0	0	0.00717309	0	0.00386527	0.00317209	0.0334752	0.0389159	0	0	8.84173e-05	0	0	0	0.000655609	0.000768115	0.000463009	0.0312218	0.023259	0.022159	0.00251762	0.00284405	0	0	0	0	0
91	CR933180.2.1298	0	0	0	0	0.00136725	0.00107828	0.00143124	0	0.000914146	0	0	0	0	0	0	0	0	0.00119776	0	0	0.000378501	0	0	0	0	0.00208602	0	0	0	0	0.00154278	0.00165782	0	0	0	0.002688	0.002219	0.000628369	0	0	0	0	0	0	0	0	0	0
92	JN217047.1.1496	0.00277154	0.00193949	0.00193781	0.0013003	0.00395783	0.00404354	0.00342253	0.000945307	0.00152358	0.00347797	0.00179739	0.00107573	0.00164497	0.00134187	0.00271818	0.00216073	0.00124405	0.00492003	0.00119009	0.00169362	0.000929048	0	0.00057377	0.00242334	0.00203978	0.00165654	0.00216279	0.00112387	0.000893478	0.00206115	0.00126227	0.00165782	0	0	0.00236072	0	0.00162158	0.0050931	0.00173036	0.00233966	0.00224585	0	0	0.00251853	0	0	0	0.00129738
93	JQ180422.8.1309	0.002397	0	0	0.000236418	0.0056489	0.00566095	0.00684505	0.00546928	0.00159976	0.00132494	0	0.00126014	0.00107281	0.00292772	0.00323868	0.0184011	0.000951336	0.0142073	0	0	0.00044732	0	0	0	0	0.00595129	0.0060558	0.000722485	0	0.00661285	0.0058906	0.00453139	0.00890434	0	0.00204596	0	0	0	0	0	0	0.00371349	0	0.00726776	0.000589623	0	0	0.00778426
94	AB195886.1.1457	0.000898876	0	0	0	0.000899507	0	0.000777847	0	0	0	0	0.000952791	0.00135889	0	0.00266034	0	0	0.000718656	0.0032457	0.00194767	0.00540224	0	0	0.00594526	0.0081591	0	0	0.0166974	0.0172739	0	0	0.000243148	0	0.00479399	0	0.0030158	0.00145088	0	0.000902799	0	0.000673754	0.00377644	0.00466108	0	0	0	0	0
95	CR933228.2.1304	0.00104869	0.00193949	0.0015687	0.00141851	0.00129529	0.000876099	0.000622278	0.0012154	0.0130266	0.0019046	0.00130719	0	0	0.000914913	0.00115667	0	0.00204903	0.00213754	0.00227199	0.00330257	0.00127314	0.00725589	0.00860656	0.00549291	0.00586435	0.00429474	0.00569534	0.000401381	0	0.00145998	0.00504909	0.00755968	0	0	0.00196726	0	0	0	0	0.00110102	0.000598892	0.00251762	0	0.00280636	0.00168464	0	0	0
96	JX023054.1.918	0	0	0	0	0.000539704	0.000505442	0.000280025	0	0.00609431	0	0	0	0	0.00268375	0.0104679	0	0	0	0	0	0	0.00138942	0.00155738	0.000743158	0.0017848	0.0103074	0.00886742	0	0	0	0	0	0	0	0	0	0	0.00492774	0	0	0	0.00188822	0.00181703	0.00244657	0	0	0	0.000834028
97	CU918827.1.1314	0.00404494	0.00418929	0.00341423	0.00141851	0.00417371	0.00252721	0.00370255	0.0142471	0	0.00645909	0.00236928	0	0	0	0	0	0	0.00486475	0.00313751	0.00355661	0.00244305	0.00200695	0.00352459	0.00158325	0	0.00122707	0	0	0	0	0.00371669	0.00183466	0	0	0	0	0.00597423	0.000264577	0	0	0	0.00119587	0.00165903	0.00172699	0	0.00262839	0	0
98	AB731379.1.908	0	0.00162917	0	0.00281337	0	0	0	0	0	0	0	0	0	0	0	0	0	0	0	0	0	0	0	0	0	0	0	0	0	0.000515287	0	0	0	0	0	0	0	0	0	0	0	0	0	0	0	0	0	0
99	GQ138375.1.1396	0.00209738	0	0	0	0.0105062	0.00754793	0.00700062	0.00357866	0.0010665	0	0.00212418	0.00150602	0.00214562	0	0	0	0	0.00482789	0.00346208	0.00423406	0.0022366	0.00231571	0.00196721	0.00106627	0	0.0052764	0.00439766	0	0	0	0.00525947	0.00223254	0.00381615	0	0	0.00144234	0.000768115	0.00102523	0	0	0	0.00390232	0.00355506	0.000863496	0	0	0	0.00240942
100	GQ134991.1.1300	0.00621723	0.00217223	0.00286057	0.000945671	0.00230274	0.00165111	0.002458	0.00351114	0	0.00513415	0.00302288	0.00215146	0.00193105	0.000243977	0	0.00195163	0	0.0060625	0.00313751	0.00245575	0.00244305	0.00138942	0.00163934	0.000581602	0.00063743	0	0	0	0	0.0018035	0.00231417	0.000641026	0.0026289	0	0.00259679	0.00327804	0.0033285	0	0	0.0010322	0.00119778	0	0	0.00151112	0.00176887	0.00141529	0.00142665	0.0018534
101	GU180067.1.1300	0	0	0	0	0	0	0	0	0	0	0	0.00473322	0.00679445	0.0280573	0.0453415	0	0	0	0	0	0	0	0	0	0	0.0053991	0.00389301	0.0175002	0.0166782	0	0	0	0	0	0	0	0	0	0	0	0	0	0	0	0	0	0	0
102	CU918108.1.1363	0.000599251	0	0	0	0.000611665	0.000673923	0.00161792	0.00033761	0	0.00844651	0.00996732	0.00461028	0.00328994	0	0.000231334	0.000836412	0.000658617	0.000552812	0.00411122	0.00457278	0.000172046	0.00416827	0.00418033	0.00655918	0.0054819	0.000368121	0.000576743	0.00393353	0.00506304	0.000858811	0.00119215	0.000729443	0.000593623	0.00142524	0.00299024	0.00222907	0.00324315	0	0.00647006	0.00282136	0.0019464	0.00623112	0.00110602	0.00071958	0.00193733	0.00101092	0.00103036	0.00296543
103	HK241597.2.1296	0.000749064	0.0030256	0.00221464	0.00248239	0.00143921	0.00192068	0.00108899	0.00108035	0.00403748	0.000414044	0.00122549	0.00310425	0.00393363	0.0021348	0.00138801	0	0	0.000239552	0	0	0.00116991	0	0	0.00126014	0	0.00343579	0.00187441	0.00120414	0.0011913	0	0.000981767	0.000618921	0.00212008	0.00375745	0.000708215	0.00327804	0.00307246	0.00294341	0.00120373	0.00123865	0.00396766	0.000566465	0.000948017	0.00035979	0	0.00074134	0	0.0018534
104	CU925673.1.1319	0.00134831	0	0	0	0.0025546	0.00232503	0.00239577	0	0.0025139	0.00149056	0.00269608	0.00335014	0.00293234	0.00170784	0.00266034	0	0	0.00328002	0.00075733	0.000677449	0.00178928	0.00115785	0.00122951	0.00100165	0.00127486	0.00564452	0.00756975	0	0	0	0.00259467	0.00156941	0	0	0	0.00373697	0.00341384	0.00644905	0	0.000550509	0.0009732	0.0016994	0.00189603	0.00316615	0	0	0	0.000648689
105	KP987229.1.1421	0	0.0264546	0.0244533	0.0234999	0	0	0	0.00135044	0	0	0	0	0	0	0	0	0	0	0	0	0	0	0	0	0	0	0	0	0	0	0	0	0	0	0	0	0	0	0	0	0	0	0	0	0.00336927	0.0061329	0.0077673	0
106	GQ181445.1.1206	0	0	0	0	0	0.000977188	0	0	0	0.00173899	0.00179739	0	0	0.00195181	0	0	0	0.00110562	0	0	0.00392265	0	0.00180328	0.0097903	0.0118562	0.000920302	0.00115349	0.01164	0.0110196	0	0	0	0	0	0	0.00222907	0	0.00218276	0	0.00123865	0	0.00333585	0.00592511	0.00381377	0	0	0	0.00463349
107	GQ135316.1.1343	0	0.00558573	0.00618252	0.00678519	0.00176303	0.00124676	0.00130678	0.00249831	0	0	0	0	0	0	0	0	0	0.00062652	0	0	0	0	0	0	0	0.00018406	0	0	0	0.000171762	0	0	0.00025441	0	0.000314762	0	0	0	0	0	0	0	0.000158003	0	0.032345	0.0190053	0.0226678	0
108	CT573575.2.1052	0	0	0	0	0	0	0	0	0.00594195	0	0	0	0	0.00121988	0.00312301	0	0	0	0	0	0	0	0	0	0	0.0101847	0.00446976	0	0	0	0	0	0	0.00116611	0	0	0	0.00525846	0.0123382	0.00942747	0.00980686	0	0	0	0	0	0	0
109	KX608558.1.1332	0	0	0	0	0.00561292	0.00687401	0.00541381	0.000742741	0.00563724	0.00770123	0.00196078	0	0.00107281	0	0	0	0	0.00340901	0	0	0.000997867	0.00100347	0.00057377	0	0	0	0.000937207	0	0	0	0.00603086	0.00249779	0.00559701	0	0	0	0	0.00155439	0	0	0	0.00566465	0.0186443	0.000503706	0	0	0	0.00333611
110	CU918374.1.1370	0	0	0	0	0.00197892	0.00155002	0.00105787	0	0	0	0	0.00233587	0.00200257	0	0	0.000348505	0	0	0.00086552	0	0.0175487	0	0	0	0	0.00312903	0.00151395	0	0	0	0.000981767	0	0.0118725	0	0.0033837	0.0041959	0.00563284	0	0	0	0	0.000377644	0.00055301	0	0.00320081	0.00188705	0.00443846	0
111	KF254826.1.914	0	0	0	0	0	0	0.000124456	0	0	0	0	0.000368822	0.000715205	0	0	0	0	0	0	0	0	0	0	0.000193867	0	0	0	0	0	0	0	0	0	0.00116611	0	0	0	0	0.000300933	0	0	0	0	0	0	0	0	0
112	CU918179.1.1369	0.00247191	0	0	0	0.00183499	0.00178589	0.00220909	0	0.000609431	0	0.000816993	0.00614704	0.00421971	0.00195181	0.000751836	0	0	0.00132675	0.00292113	0.00372597	0.00423233	0.000694712	0.00114754	0.000678536	0.00127486	0.00122707	0.00108139	0	0	0	0.00329593	0.00179045	0	0.00557139	0.00259679	0.00281912	0.00324315	0.000826802	0.0018056	0.00289017	0.00306932	0.0016994	0.00213304	0.0022307	0	0	0	0.00435548
113	CU918493.1.1329	0	0	0	0	0.00172705	0	0.00146235	0.000270088	0.00068561	0	0.00302288	0	0.0027893	0.00457457	0	0.00243953	0	0.00093978	0.00173104	0.00330257	0.00196132	0	0	0.00336037	0.00701173	0	0	0.0220759	0.0230319	0	0	0	0	0.00596009	0	0.00209795	0.00281642	0.000363793	0.00473969	0.00949628	0.00374308	0.00132175	0	0	0.000336927	0.000471762	0	0
114	GQ402563.1.1454	0	0	0	0	0	0	0	0	0	0	0	0	0	0	0	0	0	0	0	0	0	0	0	0	0	0	0	0	0	0	0	0	0	0	0	0	0	0	0	0	0	0	0	0	0	0	0	0
115	CU918412.1.1398	0.00157303	0	0	0	0.00241068	0.0034707	0.00454263	0	0	0.00529977	0.00678105	0.00193632	0.00164497	0	0.000173501	0.000766711	0.00102452	0.00252451	0.00508493	0.00364129	0.00244305	0.00301042	0.00319672	0.00807781	0.00560938	0.00128842	0.00382092	0	0	0	0.000350631	0.000464191	0.00110244	0	0	0.00517931	0.00460869	0	0	0	0	0.00258056	0.00229104	0.00201482	0	0	0	0.00528218
116	CU927745.1.1306	0.000449438	0.00139643	0.00129187	0.0013003	0.00129529	0.0017522	0.000808961	0	0.00198065	0	0	0.00325793	0.00293234	0.0010979	0.001041	0.000836412	0.000439078	0.00187956	0	0.000762131	0.00123873	0	0.000327869	0.000710847	0.00063743	0.00196331	0.00144186	0	0	0.000429406	0	0.000375774	0.000848033	0.000388702	0.000786906	0.00262243	0.00204831	0.000892946	0.000978032	0.00075695	0.00179668	0.00276939	0.00221204	0.000647622	0.00134771	0.00134789	0.00142665	0.00101937
117	JQ425775.1.1336	0.00209738	0.00170675	0.00184553	0.00231689	0.000827547	0.00043805	0.00040448	0.000945307	0.00121886	0.000662471	0.000571895	0.000153676	0	0.000914913	0.00225551	0.00174252	0.00248811	0.0028562	0.00064914	0.00110086	0.000172046	0.00138942	0.00229508	0.000904714	0	0.00165654	0.00194651	0.00288994	0.00456666	0.00893164	0.00112202	0.00128205	0.00152646	0.00155481	0.000314762	0	0	0.00205047	0.0011285	0.000412882	0.0009732	0.000314703	0	0.0027344	0	0.000269578	0	0.000834028
118	FPLM01007662.12.1506	0.00104869	0	0	0	0.00151117	0.00107828	0.000248911	0	0.00152358	0.0065419	0.00735294	0	0	0.00201281	0.00144584	0	0	0.000110562	0.00313751	0.00245575	0.001514	0.00409108	0.00598361	0.0132799	0.0107088	0	0	0	0	0	0.00175316	0.000442087	0.00245929	0.00285048	0	0.0120632	0.00640096	0.000463009	0.0031598	0.00295899	0.00269501	0.00239174	0.00363407	0.00187091	0	0	0	0.000648689
119	FJ205861.1.1284	0	0.00799069	0.0118114	0.0152253	0	0	0	0	0	0	0	0	0	0	0	0	0	0	0	0	0	0	0	0	0	0	0	0	0	0	0	0	0	0	0	0	0	0	0	0	0	0	0	0	0.0055593	0.00471762	0.00309107	0
120	CU926676.1.1353	0.000449438	0.0034135	0.00332195	0.00252967	0.000971468	0.000471746	0.000808961	0.00175557	0.00190447	0.00074528	0.00106209	0.00144455	0.00100129	0.00146386	0.00115667	0.000487907	0.000731797	0.000829218	0.00054095	0.000677449	0.000757002	0.000771903	0.000409836	0.00213254	0.00127486	0.00122707	0.00165814	0.00610099	0.00645289	0.000944693	0.000841515	0.000773652	0.000848033	0.000388702	0.00118036	0.000393365	0.000256038	0.00115752	0.00210653	0.00172034	0.0029196	0.000818228	0.000632011	0.000215874	0.00244272	0.00289796	0.00293255	0.000926698
121	GQ135053.1.1320	0	0	0	0	0	0	0	0	0	0	0	0	0	0	0	0	0	0	0	0	0	0	0	0	0	0	0	0	0	0	0	6.6313e-05	0	0	0	0	0	0	0	0	0	0	0	0	0.0961085	0.0669228	0.0878973	0
122	CT573903.2.1379	0	0	0	0	0.000575685	0.000572834	0.00186683	0	0.00388512	0.000331236	0.00310458	0.000245881	0.000572164	0.00152486	0.00213984	0	0	0.000644947	0.00183923	0.000508087	0.00041291	0.00663836	0.00598361	0.0141523	0.0144059	0.000736241	0.000793021	0	0	0	0	0	0	0	0	0.00137678	0.000682769	0.00079373	0	0	0.000598892	0.0108887	0.0132722	0.000863496	0	0	0	0.00166806
123	GQ138360.1.1395	0	0	0	0	0	0	0	0	0	0	0	0	0	0	0	0	0	0	0	0	0	0	0	0	0	0	0	0	0	0	0	0	0	0	0	0	0	0	0	0	0	0	0	0.000143916	0	0	0	0
124	CU922138.1.1359	0	0	0	0	0.00809556	0.00758163	0.0046982	0.00222822	0	0.00447168	0.00147059	0.00187485	0.00157345	0	0	0.00271834	0.000658617	0.00370384	0.0032457	0.00220171	0.00268392	0.00285604	0.00295082	0.000581602	0	0	0	0	0	0	0.00140252	0.00114943	0.00636024	0.00259134	0.00464274	0.0018357	0.00435265	0	0	0	0	0.000755287	0.00173803	0	0	0	0	0.00333611
125	KF551964.1.955	0.00269663	0.00224981	0	0.0024351	0.00111539	0.00158372	0.00096453	0	0	0.0018218	0.00196078	0.00202852	0.00236018	0	0	0.00160312	0.00336626	0.000405395	0.00119009	0.00262512	0.00189251	0	0.00270492	0.000775469	0.00165732	0	0	0	0	0	0.0016129	0.0109195	0	0	0.000550834	0.00498263	0.00512076	0	0	0	0	0.00138469	0	0	0.00564353	0.00330233	0	0
126	CZCA01000709.1538.3166	0	0.00170675	0.00304512	0.00435009	0	0	0	0	0	0	0	0	0	0	0	0	0	0	0	0	0	0	0	0	0	0	0	0	0	0	0	0	0	0	0	0	0	0	0	0	0	0	0	0	0	0	0	0
127	CU919993.1.1368	0.00636704	0.00550815	0.00544431	0.00361719	0.00298636	0.00363918	0.00504045	0.00776502	0	0.00223584	0.00669935	0.00264323	0.00200257	0	0	0.00536698	0.00153677	0.00744453	0.00595045	0.00372597	0.00206455	0.00262447	0.00114754	0	0	0	0	0	0	0.00472346	0.000631136	0.000950486	0.0139077	0	0.00676739	0.00216351	0.00264573	0	0	0	0	0	0	0	0.000336927	0.000404367	0.000237774	0
128	HM346776.1.1224	0	0	0	0.00182042	0.00230274	0.00202177	0.0020224	0	0	0.00256708	0	0.00107573	0	0.00225679	0.00225551	0.00188193	0.00761068	0.00140046	0	0	0.00698507	0	0	0.00801318	0.00790413	0	0	0	0	0	0.00329593	0.00227675	0.00212008	0	0.00519358	0.000983413	0	0.003671	0	0	0	0	0	0.0022307	0	0	0	0.00509684
129	KC211809.1.1200	0	0.00496509	0	0.001584	0	0.000741315	0	0	0	0	0	0.00464101	0.00808182	0	0.00341218	0	0	0	0	0	0	0	0	0	0	0.00361985	0.00533487	0.0070643	0.0100268	0	0	0	0	0.0555843	0	0.00347473	0.00435265	0.00175282	0.00443876	0.00261492	0.0029196	0	0	0	0	0	0	0.0107497
130	CU922873.139.1466	0.00456929	0	0	0	0.00518116	0.0052229	0.00367144	0	0.00312333	0.00314674	0.00236928	0.00823703	0.00729509	0	0	0.000627309	0	0.000718656	0	0	0.0078453	0	0	0.00158325	0	0.00423339	0.00367674	0	0	0.00145998	0	0.002542	0	0	0	0.00216351	0	0.00105831	0	0	0	0.00396526	0.00450308	0	0	0	0	0.00296543
131	CU922482.102.1383	0	0	0	0	0.000431763	0	0	0	0.00259008	0	0	0.000430293	0	0.0131138	0.0186224	0	0	0	0	0	0.00371619	0	0	0.000904714	0.00242223	0.00392662	0.00144186	0.000561933	0	0	0.000420757	0.000419982	0	0.00894014	0	0	0	0.00906175	0	0.000481696	0.000673754	0.000881168	0.000790014	0.000215874	0	0	0	0
132	EU407212.1.1480	0	0.000853375	0.00110732	0.000969313	0	0	0.000311139	0.00229575	0	0.00107652	0	0.00421072	0.00393363	0.00152486	0.00133017	0.0200739	0.0286132	0.000294833	0.00194742	0.000931493	0.000309683	0.00223852	0.00180328	0	0	0	0	0	0	0.00145998	0.000420757	0.000331565	0.0025441	0	0.00527227	0.000983413	0.00170692	0	0	0	0	0.000629406	0	0	0.00109501	0.0012805	0.00182294	0.00120471
133	MWEL01000072.11503.13068	0.00644195	0	0	0	0.00107941	0.00104458	0.0018046	0.000675219	0.000761789	0.00389202	0.00294118	0.0022744	0.000929767	0.000365965	0.000520502	0.00132432	0.00285401	0.00119776	0.0021638	0.00152426	0.00110109	0.00517175	0.00295082	0.00565446	0.00866905	0.000306767	0	0	0	0	0.00119215	0.000839965	0.00101764	0.00220264	0.00299024	0.00432702	0.00401127	0.000562225	0.0020313	0.00185797	0.00202126	0.000251762	0.000158003	0.00107937	0	0	0	0.00546752
134	CU922208.2.1368	0.00531835	0	0	0	0.00230274	0.00181959	0.00261357	0.000945307	0.00236154	0.00157337	0.00498366	0.00184411	0.00193105	0.000548948	0.00098317	0.000487907	0.000658617	0.000571239	0.00205561	0.00169362	0.00292478	0.00293323	0.00327869	0.0022941	0.00344212	0.00208602	0.00115349	0	0	0	0.00378682	0.00287356	0.00186567	0	0.00110167	0.00327804	0.0033285	0.00095909	0.000601866	0.00192678	0.00112292	0.00591641	0.00268605	0.00316615	0	0	0	0.00213141
135	FJ793703.1.1240	0.00172285	0.00589604	0.00525976	0.0058868	0.000467744	0.000471746	9.33416e-05	0.00033761	0	0	0	0	0	0.00219579	0.00225551	0.000278804	0	0.000386968	0.00238018	0.00152426	0	0	0	0.000549291	0.000382458	0	0	0	0	0.000257643	0	0	0.000678426	0	0	0	0	0.00016536	0.000451399	0.000412882	0.0471627	0.00100705	0.00134302	0	0.0021058	0.00343712	0.00182294	0
136	CU922566.1.1321	0	0	0	0	0.00147519	0.0017522	0.00168015	0.00182309	0	0.00124213	0.00179739	0.00273543	0.00257474	0	0	0	0	0.000958207	0	0.00143958	0.00306242	0.00247009	0.00139344	0.000872403	0	0.00306767	0.00324418	0	0	0	0	0.00190097	0	0.00660793	0.00267548	0.0045237	0.0055475	0	0.000902799	0	0	0.00270645	0.00379207	0.000863496	0.00353774	0.00296536	0.00301181	0
137	AF423188.1.1440	0	0	0	0	0	0	0	0	0	0	0	0	0	0.0269594	0.00451102	0	0	0	0	0	0	0	0	0.0110504	0.0268995	0	0	0.00176608	0.0015884	0	0	0	0	0	0	0	0	0	0.0404755	0.0399119	0.0180416	0	0	0	0	0	0	0
138	CR933268.1.1287	0.000374532	0.00434445	0.00369106	0.00432645	0.000683625	0.000808707	0.000342253	0.0012154	0	0.000910898	0	0.000922056	0.00100129	0.000304971	0.000289168	0.000418206	0	0.000110562	0.00075733	0.000931493	0	0.000771903	0.00286885	0.000937025	0.000764916	0.000858948	0.000216279	0.000401381	0.000198551	0	0	0.000309461	0.00118725	0.000518269	0.00110167	0.00124566	0.0011095	0.000429937	0.00797472	0.0050234	0.00763587	0.000692346	0.000948017	0.000503706	0.000421159	0.000404367	0.00087184	0
139	CU922255.1.1337	0.00516854	0	0	0	0.00352607	0.00303265	0.00248911	0	0	0	0	0	0.00271778	0	0	0	0	0.00281934	0	0	0.00316565	0.0150521	0.0128689	0.000581602	0	0	0.00353255	0	0	0.00480934	0	0.00125995	0.00415536	0	0.00661001	0.00354029	0	0	0	0	0	0.00327291	0.00410807	0	0	0	0	0
140	FPLM01000898.17.1555	0.00284644	0	0	0	0.00266254	0.00316744	0.00354698	0.000810263	0	0.00298112	0.00588235	0.000645439	0.00107281	0	0	0.00104551	0.000804976	0.0064679	0.00086552	0.000931493	0.000757002	0.00470861	0.0045082	0.00109858	0.00127486	0.000122707	0.00050465	0	0	0	0.00189341	0.00386826	0.00161126	0	0.000786906	0.00190127	0.00204831	0	0	0	0	0.000629406	0	0.000935454	0	0	0	0.00139005
141	CU918130.1.1369	0	0	0	0	0.0021948	0.00111197	0.00115121	0.00270088	0	0	0.000653595	0.000522498	0.00135889	0	0	0	0	0.000294833	0	0	0.00553988	0.00115785	0.00163934	0.000355423	0.000892402	0	0	0	0	0.00163174	0.000981767	0.00276304	0.00169607	0.0405545	0	0.00236019	0.00401127	0.00112445	0.000376166	0	0	0	0	0	0.00101078	0.00343712	0.00467623	0.00203874
142	FPLM01005355.1.1517	0.00082397	0	0	0	0.000683625	0.000909795	0.00196017	0.000607698	0	0.000414044	0.00106209	0.001045	0.00157345	0	0	0.000836412	0.00585437	0.00128989	0.00129828	0.000423406	0.00086023	0.00548051	0.00639344	0	0	0	0	0	0	0	0.0045582	0.0045756	0	0	0.000393453	0.00347473	0.00418196	0	0	0	0	0.00106999	0	0.00071958	0	0	0	0.00222408
143	HM773455.1.1237	0.00269663	0.0026377	0.00184553	0.001584	0.00111539	0.00144893	0.00121344	0.00141796	0.00228537	0	0	0.00122941	0.00143041	0	0	0.00174252	0.00278083	0.00141888	0.00508493	0.00169362	0.00130755	0.00192976	0.00237705	0.00129245	0.00191229	0.000981655	0.00136976	0	0	0.00103057	0.00168303	0.00159151	0.00127205	0	0.00322631	0.00137678	0.00162158	0.000892946	0	0	0	0	0.00134302	0.000935454	0.00143194	0	0	0.00259475
144	CU919667.1.1383	0	0.00426687	0.00249146	0.00349898	0	0	0	0.00033761	0	0	0	0	0	0	0	0	0.000658617	0	0	0	0	0	0	0	0	0	0	0.000240828	0	0	0	0	0	0	0	0	0	0	0	0	0	0	0	0	0.00202156	0.00168486	0.00134739	0
145	KF697444.1.1227	0.000674157	0.000543057	0.000830488	0.000543761	0.00323823	0.00363918	0.00320473	0.00033761	0.0043422	0.00115932	0	0.000399557	0.000357603	0.000853919	0.00115667	0.00195163	0.000439078	0.00368541	0.00162285	0.00364129	0.000206455	0.00115785	0.00163934	0.000904714	0.00267721	0.00122707	0.00144186	0	0	0.000429406	0.000981767	0.00121574	0.00161126	0	0.00196726	0.00124566	0.00128019	0.000926018	0	0	0	0.00226586	0.00205404	0.00287832	0.000505391	0.000404367	0.00103036	0.00379946
146	MWDB01000017.13827.15337	0.000898876	0.000775795	0.000369106	0.000330985	0.00514518	0.00461637	0.00168015	0.0033761	0	0	0	0.00568601	0.00708053	0	0	0.000278804	0	0.000276406	0	0	0.001514	0.00138942	0.00196721	0	0	0	0.000432557	0	0.000397101	0.0470629	0.00119215	0.000464191	0.00576662	0.000647836	0.0033837	0	0	0	0	0	0	0	0	0	0.00665431	0.00640248	0.00412142	0
147	FPLM01004169.11.1513	0.00202247	0.00434445	0.00369106	0.00553218	0.00215882	0.00279678	0.00208463	0.00202566	0	0	0	0.00101426	0.000929767	0	0	0.00069701	0.000658617	0.000589666	0.00075733	0.000846812	0.001514	0	0.000491803	0.00161556	0.00191229	0.00104301	0.0010093	0	0	0	0.00056101	0.000375774	0.00279851	0	0.000708215	0.00163902	0.00230434	0	0.0011285	0.00075695	0	0.00365055	0.00474009	0.000575664	0.0016004	0.0024262	0.00206071	0
148	FPLP01001014.67.1394	0.00172285	0.00108611	0.000830488	0.000520119	0.00406577	0.00370657	0.00466708	0.00209318	0.00259008	0.00173899	0.00155229	0.000799115	0	0	0.00098317	0.00508817	0.00292719	0.00928724	0.00270475	0.00423406	0.00154841	0.000849093	0.000491803	0.000355423	0.000509944	0.000920302	0.00108139	0	0	0.00103057	0.00259467	0.00192308	0.00542741	0	0.000944287	0	0	0.00132288	0	0	0	0.00365055	0.00268605	0.00345398	0	0	0	0.00630155
149	AJ504591.1.1309	0	0	0	0.00115845	0.00266254	0.00219025	0.00255134	0	0.00380894	0.00273269	0	0	0	0	0	0	0.00270765	0.00250608	0	0	0	0.00347356	0.00540984	0	0	0.00319038	0.00547906	0	0	0	0	0.00329355	0.015519	0	0.0041706	0.002688	0.00495007	0	0.00105327	0.00110102	0.00127265	0.00390232	0.00284405	0.0110096	0	0	0	0.00426281
150	CU918075.1.1341	0.000299625	0	0	0	0.000323823	0.000235873	0.000186683	0	0	0	0	0	0	0.00555047	0.00584119	0	0	0	0	0	0	0	0	0.000646224	0.00063743	0.000552181	0.000720929	0	0	0	0	0	0	0.00116611	0	0	0	0.00238119	0.00142943	0.00254611	0.00232071	0.000440584	0.000316006	0.0013672	0	0	0	0
151	GQ138684.1.1345	0	0.0131885	0.0160561	0.0125301	0	0.00104458	0.000466708	0.00303849	0	0	0	0	0	0	0	0.000975814	0.00212221	0.000257979	0	0.00118554	0	0	0	0	0	0	0	0	0	0.000944693	0	0	0	0.000647836	0	0.00144234	0	0	0	0	0	0	0	0	0.0092655	0.00977221	0.00919394	0
152	HQ184011.1.1509	0	0	0	0	0	0	0	0.00465901	0	0	0	0	0	0	0.000925337	0.023071	0.0359312	0	0	0	0	0.000771903	0.00754098	0	0	0	0	0	0	0	0.00182328	0.0030725	0	0	0.000944287	0	0	0	0	0	0	0	0	0	0	0	0	0
153	CT574505.1.1301	0.00359551	0	0	0	0.00125931	0.00151633	0.0018046	0	0.000761789	0	0	0.000737644	0	0.00298872	0.00416402	0.00104551	0	0.000644947	0.00551769	0.00728258	0.00285596	0	0	0.00171249	0	0.00165654	0.00194651	0.00264911	0	0	0.00210379	0.00114943	0	0.0150298	0.00393453	0.0030158	0.00290177	0.000595297	0.00443876	0.00550509	0.00494086	0.00409114	0.00513509	0.00331007	0	0	0	0
154	HQ155658.1.1315	0	0.00954228	0.01135	0.00709253	0	0	0	0.00209318	0	0	0	0	0	0	0	0	0.00241493	0	0	0	0	0	0	0	0	0	0	0.0020069	0.00148913	0	0	0	0	0	0	0	0	0	0	0	0	0	0	0	0.00395889	0.00478501	0.00451771	0
155	AB700438.1.985	0.000524345	0.00713732	0.0062748	0.00917301	0.000287842	0	0	0.00108035	0	0	0	0	0.00143041	0	0	0	0	0	0	0.00118554	0.00106669	0.00262447	0.00385246	0.000549291	0	0	0	0.00208718	0.00238261	0.000687049	0	0	0	0	0.00118036	0	0	0.00158746	0	0	0	0.00113293	0.00055301	0.00129524	0.0136456	0.0150964	0.0154553	0
156	FPLM01006064.16.1549	0.00666667	0	0	0	0.00140323	0.00117936	0.00205352	0	0.000304715	0	0.00669935	0	0	0	0.000289168	0	0	0.00180585	0	0.00118554	0.000825821	0.000694712	0.00221311	0.0110181	0.00917899	0.000736241	0.000865114	0	0	0	0	0.000618921	0	0	0	0.00170458	0.00119485	0	0	0	0	0.00421702	0.00055301	0	0	0	0	0.000278009
157	FPLM01004699.17.1521	0.00509363	0	0	0	0.00158313	0.00192068	0.00199129	0	0	0	0.00277778	0.00208999	0.000929767	0	0	0.00216073	0.00300037	0.00149259	0.00227199	0.00194767	0	0.00131223	0.00172131	0.00303725	0.00484447	0	0.0020186	0	0	0	0.00273492	0.00300619	0.000763229	0	0	0.00249131	0.00204831	0	0	0	0	0	0	0.0035979	0	0	0	0.00250209
158	GQ203630.1.1316	0	0	0	0	0	0	0	0	0.00815114	0.00115932	0	0.00126014	0.00121585	0	0	0	0	0	0	0	0	0	0	0	0	0.00269955	0.00158604	0	0	0	0	0.000243148	0	0	0.00220334	0	0	0.00856566	0	0	0	0.00887462	0.0054511	0	0	0	0	0
159	CU920067.1.1328	0.00187266	0	0	0	0	0	0	0	0	0.0019046	0	0	0	0.000975907	0.000751836	0	0.000878156	0	0.00151466	0.00160894	0.00123873	0	0	0	0	0	0	0.00658264	0.0103246	0	0	0	0	0	0	0	0.00119485	0	0.00564249	0.00557391	0.00501572	0	0	0	0	0	0	0
160	FPLM01005091.16.1547	0.00217228	0.000543057	0.000738212	0.000520119	0.00298636	0.00286417	0.00289359	0.00202566	0.00236154	0.000331236	0.000735294	0.00282764	0.00257474	0.000304971	0.000173501	0.000975814	0.00197585	0.001769	0.00162285	0.0013549	0.00320006	0.00169819	0.00180328	0.00122783	0.00063743	0.000920302	0.00180232	0	0	0	0.00056101	0.00119363	0.00152646	0.00194351	0.000944287	0.0011801	0.000938807	0.00102523	0	0	0	0.00132175	0.00126402	0.00215874	0.00092655	0.00074134	0.00110961	0.00148272
161	JF497830.1.1490	0.00434457	0	0	0.00040191	0.00125931	0.00158372	0.00186683	0	0.00259008	0	0	0.000614704	0	0.00128088	0.001041	0.0134523	0	0.000221125	0	0	0.000378501	0	0	0	0	0.00681023	0.00699301	0	0	0.00669873	0	0.0005084	0	0	0	0	0	0.000727585	0	0	0	0.00497231	0.00371307	0.00323811	0	0	0	0.00240942
162	CU921365.1.1322	0	0	0	0	0.000863527	0	0.000466708	0	0.00297098	0	0	0	0	0	0.00271818	0	0	0	0	0	0.00285596	0	0.00139344	0.000549291	0.00165732	0.00515369	0.00439766	0	0	0	0	0	0	0.00388702	0	0.00144234	0	0.00439858	0	0	0	0	0	0	0	0	0	0
163	KP962301.1.1390	0	0	0	0	0	0	0	0	0.0314619	0	0	0	0	0	0	0	0	0	0	0	0	0	0	0	0	0.000674888	0.000576743	0	0	0	0	0	0	0	0	0	0	0.00671363	0	0	0	0	0	0	0	0	0	0
164	AF433166.1.1474	0.0011985	0	0	0	0.00190695	0.00219025	0.00118233	0.00425388	0	0.000993707	0.000980392	0.00153676	0.00107281	0	0	0.00348505	0.000951336	0.000902926	0.00151466	0.00169362	0.0018581	0	0	0	0	0	0	0	0.000198551	0.000858811	0	0	0.000848033	0.000647836	0.00102298	0.00583492	0.00896134	0	0.000150466	0.000137627	0	0	0	0	0.000168464	0.000471762	0.000158516	0.00240942
165	LN562844.1.1336	0.00209738	0.0030256	0.00396789	0	0.000431763	0.000471746	0.000684505	0.00209318	0.00159976	0.000414044	0	0.00282764	0.00507796	0.0010979	0.001041	0.00181223	0.00168313	0.00379598	0.00119009	0.0031332	0.000757002	0.00123504	0.00311475	0.00161556	0.00165732	0.00147248	0.00209069	0	0.00129058	0.00171762	0	0.000994695	0	0.00155481	0.00157381	0.00229463	0.000682769	0.000926018	0	0	0.000823477	0.00484642	0.00173803	0.00187091	0.000758086	0	0	0
166	CU924896.1.1331	0.00127341	0.000620636	0	0	0.00154715	0.00144893	0.00108899	0.0021607	0.000837968	0.00115932	0.00228758	0.00116794	0	0	0.000115667	0	0.000658617	0.00103192	0.0021638	0.0027098	0.00120432	0.00362794	0.00401639	0.00100165	0.00101989	0.00147248	0.00151395	0	0	0	0.00119215	0.00119363	0.00296811	0.000518269	0.00228203	0.00262243	0.00187761	0.0020174	0	0	0	0.00195116	0.00189603	0.00129524	0	0.00114571	0.00174368	0
167	GQ458207.1.1484	0	0	0	0	0.000251862	0.000471746	0.000435594	0	0.00380894	0	0	0	0	0	0	0	0	0.000239552	0	0	0.00116991	0	0.000737705	0	0	0	0	0	0	0	0	0.00015473	0.03231	0	0.012197	0	0	0	0	0	0	0.00427996	0.00592511	0	0	0.00222402	0.00166442	0
168	EU638944.1.1364	0	0.00822343	0.00885854	0.00673791	0	0	0	0	0	0	0	0	0	0	0	0	0	0	0	0	0	0	0	0	0	0	0	0	0	0	0	0	0	0	0	0	0	0	0	0	0	0	0	0	0.00269542	0.00384149	0.00427994	0
169	FPLM01001066.1.1504	0	0	0.00129187	0	0.00129529	0.00138154	0.00118233	0	0.00563724	0	0	0.00129088	0	0	0.00167717	0	0	0.0019717	0.00097371	0.00194767	0	0.00154381	0.00131148	0.00277877	0.00356961	0.00429474	0.00425348	0	0	0	0.00203366	0.00176835	0	0	0.00133774	0	0	0.00155439	0	0	0	0.00295821	0.00426608	0	0	0	0	0
170	JF502993.1.1295	0.00636704	0	0	0	0.00111539	0.00101088	0.000871189	0.00101283	0.000761789	0.00115932	0	0	0	0	0	0.000906113	0.000731797	0.00243237	0	0	0	0	0	0.000193867	0	0.000736241	0.00115349	0.000561933	0	0.00541051	0.00673212	0.0066092	0.000593623	0	0	0.00104897	0.00119485	0.00162053	0	0	0	0.000377644	0	0	0	0	0	0.00101937
171	CU922155.1.1293	0.00194757	0	0	0	0.00115137	0.00124676	0.000715619	0	0.00350423	0	0.000980392	0.00129088	0.00200257	0	0	0	0.000951336	0.00044225	0	0	0.000825821	0.00532613	0.00393443	0.00300494	0.00305966	0.00417204	0.00353255	0	0	0	0.000631136	0.00170203	0	0	0	0.00229463	0.00290177	0.00102523	0	0	0	0.00396526	0.00426608	0.000935454	0	0	0	0.00111204
172	FJ753830.1.1232	0.00134831	0.00108611	0.00138415	0.000874746	0.000539704	0.000977188	0.000528936	0.000675219	0.00152358	0	0	0.00122941	0	0.00140287	0.00127234	0.00118492	0.00263447	0.000571239	0	0.00211703	0.00144519	0.00301042	0.00245902	0.00109858	0.00280469	0.00116572	0.0010093	0.000963314	0.00218406	0.00103057	0.00126227	0.00183466	0	0.00259134	0.00110167	0.00124566	0.00196296	0.000429937	0.00142943	0.000688137	0.00104806	0.00182528	0.000474009	0.000935454	0.00202156	0.000808734	0.00174368	0.00111204
173	KR107314.1.1202	0	0	0	0	0	0	0	0	0	0.000662471	0	0.00181338	0.000715205	0	0	0	0	0	0	0	0.00196132	0	0	0	0	0	0	0	0	0.00300584	0	0	0	0.00699663	0	0	0	0	0	0	0	0	0	0	0	0	0	0
174	FN827230.1.1430	0.0011985	0.00395656	0.00341423	0.00226961	0.000719606	0.000707619	0.000591164	0	0.00114268	0	0	0	0	0	0	0	0	0	0	0.00160894	0	0	0.00278689	0.00206792	0.00203978	0	0	0	0	0	0.00126227	0.00419982	0	0	0.00236072	0	0	0	0	0	0	0	0	0.00172699	0	0	0	0
175	MH745860.1.1200	0	0.00124127	0.000738212	0	0.00176303	0.0017522	0.0020224	0.00114787	0.0054087	0	0	0.00181338	0	0	0.00173501	0.00264864	0	0	0.00302932	0	0	0	0	0.0011632	0.00165732	0	0	0.00264911	0.00287898	0	0	0.000751547	0	0	0	0	0	0.00112445	0.00142943	0.00137627	0.00172181	0.00207704	0.00189603	0.00187091	0.00117925	0	0	0.00101937
176	FJ032521.1.1227	0	0	0	0	0.00233872	0.00336961	0.000746733	0.00128292	0	0.00977145	0.00735294	0	0	0	0.00543635	0	0	0	0	0	0	0	0	0.007787	0.0122387	0.00595129	0.00439766	0	0	0	0.00252454	0.00192308	0	0	0.000393453	0.00236019	0	0	0.00978032	0.0090834	0.000748615	0.00138469	0.000632011	0	0	0	0	0
177	CU923935.1.1340	0.0011985	0	0	0	0	0.000269569	0	0.000675219	0.000837968	0.00107652	0.00326797	0.000215146	0	0	0.00167717	0	0.00226857	0	0.00194742	0.00338725	0.000240864	0	0	0.00148632	0	0	0.000576743	0	0	0	0	0	0	0.00129567	0	0.000917852	0.000938807	0	0	0.000412882	0.000748615	0.00163646	0	0.00129524	0	0.000404367	0	0
178	HQ155760.1.1391	0	0.0128006	0.012365	0.013334	0	0	0	0	0	0	0	0	0	0	0	0	0	0	0	0	0	0	0	0	0	0	0	0	0	0	0	0	0	0	0	0	0	0	0	0	0	0	0	0	0	0	0	0
179	CU926989.1.1344	0.00389513	0	0	0	0.000683625	0.000977188	0.000591164	0	0.00281862	0	0.00449346	0.000737644	0.00178801	0	0	0.00167282	0	0.000866072	0.00119009	0.00118554	0.001514	0.00123504	0.00106557	0.000613913	0.00293218	0.00343579	0.00288371	0	0	0	0.00252454	0.00108311	0.00161126	0	0	0.00190127	0	0.0030757	0	0.00075695	0.000598892	0.00239174	0.00371307	0.00230266	0	0	0	0
180	AY330124.1.1437	0	0	0	0	0	0	0	0	0	0	0.00179739	0	0	0	0	0	0.000804976	0	0	0	0	0	0	0	0	0	0	0	0	0	0	0	0	0	0	0	0	0	0.000526633	0	0	0	0	0	0.0159198	0.0417172	0.0283744	0
181	JQ595895.1.974	0.000898876	0.0030256	0.00304512	0.00728167	0.00133127	0.00128045	0.00108899	0	0	0	0	0.000276617	0.000429123	0.00494053	0.00676653	0.000906113	0	0.000589666	0	0	0.000378501	0.000385951	0	0.000549291	0.00165732	0.000920302	0.000865114	0.00256884	0.00198551	0.00103057	0.000631136	0.000397878	0	0	0	0.00222907	0	0.000694513	0	0	0	0.00478348	0.00876916	0	0	0.000404367	0.000317033	0.000556019
182	HI592332.1.911	0.00104869	0	0	0.00231689	0.000683625	0	0	0	0	0	0	0	0	0	0.00150367	0.000278804	0	0	0	0	0.000825821	0.00146662	0	0.00106627	0	0.000736241	0.000720929	0	0	0	0	0.000397878	0	0.00259134	0	0.00124566	0	0	0.00835089	0.00873933	0.00336877	0	0	0	0.00168464	0.00262839	0.00332884	0
183	FJ638588.1.1439	0.00194757	0	0	0	0	0	0.000217797	0.000540176	0	0.000579662	0.00473856	0.00116794	0.00121585	0	0.000694003	0.00320625	0.0100988	0.000902926	0.00302932	0.00482683	0.000516138	0	0.00139344	0.00132476	0.000892402	0	0.00050465	0	0	0	0.00182328	0.00342617	0	0	0.000550834	0.00406477	0.00349919	0	0.000601866	0.00075695	0	0.00258056	0.00158003	0.00115133	0	0	0	0.00250209
184	FPLP01010197.15.1493	0	0	0	0	0.00143921	0.00181959	0	0	0.00137122	0	0	0	0	0	0	0.00536698	0	0.00597037	0	0	0	0	0	0.000193867	0	0.00165654	0.00432557	0	0	0.00386465	0.000771388	0.000221043	0.0050882	0	0	0	0	0.00208354	0	0	0	0.00314703	0.00513509	0.0041016	0	0	0	0.00695024
185	KJ807905.1.1467	0	0	0	0	0.00363401	0.00232503	0.0013379	0	0	0	0	0.00089132	0	0	0	0.00195163	0.00117087	0.00164001	0	0.000508087	0.000757002	0	0	0.000581602	0	0.000920302	0	0	0	0.0013741	0.00196353	0.000928382	0.00203528	0	0	0.00170458	0.00290177	0.00135595	0	0	0	0	0.00134302	0	0	0	0	0.0018534
186	AJ421936.1.1422	0	0	0.000830488	0.000543761	0.00107941	0.0017522	0.00161792	0.00141796	0	0	0	0.000952791	0.000929767	0.00146386	0.00202417	0	0.00131723	0.000995062	0	0.00330257	0.00134196	0	0.00114754	0.00281108	0.00497195	0.00269955	0	0	0	0.0018035	0.00147265	0.000972591	0.00152646	0	0.00157381	0	0.00136554	0.00095909	0	0	0	0.00295821	0.00363407	0.00316615	0	0	0	0.00370679
187	CR933299.1.1339	0.000299625	0	0	0	0.000107941	0.000134785	0	0	0	0	0	6.14704e-05	0.000143041	0.00237877	0.00266034	0.000209103	0.000365898	3.68541e-05	0.00086552	0.000677449	0.000172046	0	0	0.00119552	0.00114737	0.000245414	0.000216279	0.00658264	0.00754492	0	0.000140252	8.84173e-05	0	0.00181394	0.000236072	0.000458926	0.000597423	0.000330721	0.0346073	0.0349573	0.0256026	0.000440584	0.000632011	0.00107937	0	0.000404367	0.000634065	0
188	AF443595.1.1456	0	0.0072149	0.00682846	0.00825098	0	0	0	0.00283592	0	0	0	0.000583969	0	0	0	0.00230013	0.00190267	0	0	0.000677449	0.00168605	0	0	0	0	0	0	0	0	0.00154586	0	0	0.000932836	0	0.00173119	0.00157346	0.00153623	0	0	0	0	0	0	0	0.00168464	0.000808734	0.00134739	0
189	HQ155793.1.1353	0.000224719	0.00186191	0.00258374	0.00510662	0.000431763	0.000775011	0.000217797	0.000202566	0	0.00223584	0.00114379	0.000338087	0.000500644	0	0	0.000278804	0.000731797	5.52812e-05	0	0.000762131	0.000653775	0.00177538	0.000655738	0.000549291	0.000892402	0	0	0	0	0.000257643	0.000280505	0.00066313	0.00101764	0.00220264	0	0.000983413	0.00179227	0	0.000300933	0.000344068	0.000299446	0	0	0	0.000421159	0.00074134	0	0.000463349
190	GQ138405.1.1225	0.000898876	0.000620636	0	0.000874746	0.000647645	0	0.000715619	0	0.000837968	0.00074528	0	0.00089132	0.000786726	0.00134187	0.00133017	0	0.00197585	0.00141888	0	0.00118554	0.000997867	0.001621	0.00180328	0.00142169	0.00165732	0.0018406	0.0020186	0.00216746	0.00218406	0.00145998	0.000701262	0.00156941	0	0	0.000865596	0	0.000682769	0.000694513	0.000752332	0.000894577	0.000898338	0.00151057	0	0.000935454	0	0.00074134	0	0.000926698
191	CU926673.1.1381	0.00179775	0	0	0	0.000791566	0.000943492	0.00121344	0.000607698	0	0.00331236	0.00310458	0.00335014	0.00414819	0.00115889	0.00555202	0	0	0.000700228	0.00194742	0.00211703	0.00189251	0.00154381	0.00155738	0.00126014	0	0.00116572	0.00108139	0	0	0.00077293	0.00140252	0.000552608	0.000848033	0	0.00283286	0.00504819	0.00358454	0.000595297	0.002257	0.0015139	0.00142237	0.00692346	0.00940117	0.000575664	0	0	0	0.0018534
192	MH394200.1.1219	0.00247191	0.00372382	0.00267602	0.00224597	0.000935487	0.000876099	0.000808961	0.00141796	0.00213301	0.00264988	0.00318627	0	0	0	0	0	0	0.000405395	0	0	0	0	0	0.00142169	0.00369709	0.0026382	0.00418139	0.00297022	0.00367319	0.00283408	0	0.0010168	0.00415536	0	0	0	0	0.000760657	0	0	0	0	0	0.00280636	0	0	0	0
193	KJ412982.1.1209	0.000599251	0.00147401	0.0015687	0.00139487	0.000827547	0.00104458	0.000280025	0.000472654	0.000990325	0	0	0.000737644	0.00135889	0.000548948	0.000404835	0.00132432	0.000878156	0.000773937	0	0.00110086	0.000825821	0.000694712	0.00057377	0.00100165	0.000892402	0.000429474	0.000576743	0	0.0011913	0.000515287	0	0.000309461	0.000339213	0.00129567	0.000708215	0.00072117	0.00102415	0.00105831	0.00105327	0.000894577	0.00299446	0.000440584	0.000158003	0.00035979	0.000758086	0.00141529	0.00087184	0
194	FN563241.1.1518	0.000749064	0	0	0	0.000395783	0	0	0.00101283	0.000380894	0	0	0.00175191	0.00100129	0.000304971	0	0.000348505	0	0.000257979	0.00140647	0	0.000584956	0.000385951	0	0.000387735	0.000382458	0	0.00252325	0	0	0.000687049	0	0	0	0	0	0	0	0.00016536	0.00895275	0.00977154	0.00546489	0.0020141	0.00142203	0.00554076	0	0	0	0
195	KC255309.1.1506	0	0.000310318	0	0.000189134	0.00104343	0.00114567	0.00118233	0.000472654	0.00137122	0.00107652	0.000735294	0.00451807	0.00371907	0.000304971	0.000404835	0.000975814	0.00453714	0.00171372	0.00281294	0.00372597	0.00199573	0.00177538	0.00213115	0.00135707	0.0017848	0.00104301	0.0010093	0	0	0	0	0.000685234	0.000593623	0	0.00125905	0.0011801	0	0.000363793	0	0	0	0.00188822	0.00134302	0.0022307	0	0.000606551	0.000237774	0.000648689
196	GQ133102.1.1399	0.000973783	0	0	0	0.00104343	0.000707619	0.000528936	0.001553	0	0.00273269	0.00171569	0.000706909	0.00100129	0	0.00115667	0	0.00270765	0.000257979	0.00248837	0.00304852	0.00041291	0.0031648	0.00131148	0.00122783	0.00140235	0	0	0.000401381	0	0	0	0.000287356	0.00144166	0.00440529	0.00188857	0.00576936	0.0033285	0	0.000902799	0.000550509	0.000299446	0.000566465	0	0	0.000505391	0.000808734	0.000396291	0.00194607
197	CU926809.1.1317	0	0	0	0	0.000791566	0.000876099	0.00102676	0	0.00266626	0	0	0	0	0	0	0	0	0.000515958	0	0	0	0	0	0	0	0	0.00187441	0	0	0	0.00189341	0.000884173	0	0	0	0	0	0.00377022	0	0	0	0	0	0	0	0	0	0.00231675
198	HQ183939.1.1489	0	0	0	0	0.00205088	0.00245982	0.00286248	0.040108	0	0	0	0	0	0	0	0	0.00175631	0.0101902	0	0	0	0.00671555	0.0204098	0	0	0	0	0	0	0	0	0	0	0	0	0	0	0	0	0	0	0	0	0	0	0	0	0
199	JX023137.1.974	0	0	0	0	0	0	0	0	0.0064752	0	0	0	0	0	0	0	0	0	0	0	0	0.00401389	0.00311475	0	0	0.000920302	0.000793021	0	0	0	0	0	0	0	0	0	0	0.00191818	0	0	0	0	0	0	0	0	0	0
200	AB175368.1.1446	0	0	0	0	0	0	0	0.00729237	0	0	0	0.00122941	0.00135889	0	0	0	0	0.000165844	0	0	0.000344092	0	0	0	0	0	0	0.000642209	0.000595652	0.0268808	0	0	0.00585142	0	0.00354108	0	0.000853461	0	0	0	0	0	0	0	0.00117925	0.00181965	0.00412142	0
201	GQ132591.1.1385	0	0	0	0	0.00154715	0.00148263	0.00118233	0	0	0	0	0	0	0	0	0	0	0.000995062	0	0	0	0	0	0	0	0	0	0	0	0	0.00504909	0.00371353	0.00118725	0	0	0	0	0.000826802	0	0	0	0.000818228	0.000869016	0	0	0	0	0
202	FPLP01003506.17.1486	0.00224719	0.000387898	0.000645935	0	0.000611665	0.000707619	0.000373367	0.000945307	0	0.00074528	0.000898693	0	0	0.000853919	0.00138801	0.00278804	0.00343944	0.00116091	0	0.00228639	0	0	0.00139344	0.00132476	0.00242223	0.00282226	0.00223488	0.000240828	0.000297826	0.00291996	0	0	0	0	0.00110167	0.00144234	0	0.00171975	0	0	0	0.0026435	0.00276505	0.00172699	0	0	0.000317033	0.00352145
203	GQ133929.1.1272	0	0.00737005	0.00867399	0.0071871	0.00136725	0	0	0	0	0.00115932	0.000898693	0.00122941	0.00121585	0	0	0	0.00285401	0	0.00097371	0	0	0.00131223	0.00122951	0	0	0	0	0	0	0	0	0	0.00330733	0	0.00306893	0	0.00162158	0	0	0	0	0	0	0	0.0055593	0.00660466	0.00475549	0.000556019
204	CU921854.1.1348	0	0.00837859	0.00682846	0.00338077	0	0	0	0.00479406	0	0	0	0.000799115	0	0	0	0.00174252	0.00102452	0	0	0	0	0	0	0	0	0	0	0	0	0.00300584	0	0	0.00169607	0	0.00188857	0	0	0	0	0	0	0	0	0	0.00353774	0.00465022	0.00499326	0
205	AB266898.1.1329	0	0	0	0	0	0	0	0	0	0	0	0	0	0	0	0	0	0	0	0	0	0	0	0.000775469	0	0	0	0	0	0	0	0	0	0	0	0	0	0	0	0	0	0	0	0	0.00193733	0	0	0
206	KF697579.1.1227	0.00164794	0.000543057	0	0.000189134	0.00176303	0.00165111	0.00171126	0	0.000990325	0.00140775	0.000816993	0.00107573	0	0	0	0.00250924	0.000951336	0.00149259	0.00075733	0.00127022	0.000791411	0	0	0.000872403	0	0.0026382	0.00230697	0.000963314	0	0.00188939	0	0.000950486	0.00212008	0	0.00173119	0.00190127	0.00119485	0	0	0	0	0.00106999	0.00126402	0.00129524	0	0	0	0
207	GQ138698.1.1373	0	0.00550815	0.00719756	0.00340442	0	0	0	0.00722485	0	0.00165618	0.00130719	0	0	0	0	0.00404266	0.00124405	0.00178743	0	0	0	0	0	0	0	0	0	0	0	0.00145998	0	0	0.005173	0	0.00180988	0	0	0	0	0	0	0	0	0	0.00193733	0.00208923	0.00174368	0
208	CU920740.2.1360	0	0.00325834	0.00341423	0.00252967	0.000611665	0.000775011	0.000653391	0.000810263	0	0.00165618	0.00138889	0.0011372	0.00171649	0.00121988	0	0.000418206	0	0.000479104	0	0	0.0014796	0.00108066	0	0.000872403	0.00280469	0	0.00136976	0.00128442	0	0	0.000841515	0.000618921	0.00135685	0	0	0.0030158	0.00196296	0	0	0	0	0	0	0	0.00193733	0.00195444	0.00261552	0
209	GQ132661.1.1349	0	0.0030256	0.00230691	0.000992955	0.00107941	0	0.000684505	0.00229575	0	0	0	0	0	0	0	0	0	0	0	0	0	0	0	0	0	0	0	0	0	0	0	0	0.00152646	0	0.000865596	0	0	0	0	0	0	0	0	0	0.00202156	0.00303275	0.00182294	0
210	BX294767.1.1279	0.00164794	0.000930954	0.000738212	0.000330985	0.000791566	0.000808707	0.000995644	0.000405132	0.000837968	0.00132494	0.000735294	0.000491763	0.000858246	0.000426959	0.000231334	0.00195163	0	0.00114248	0	0.0013549	0.000516138	0.000540332	0.00106557	0.000775469	0.00101989	0.000797595	0.000865114	0	0	0	0.00343619	0.00170203	0	0	0.000629525	0.00078673	0.00102415	0.000496081	0	0	0	0.00132175	0.00158003	0	0	0	0	0.00203874
211	LC385732.1.967	0	0	0	0	0	0	0	0	0.0097509	0	0	0	0	0.00500152	0.00416402	0	0	0	0	0	0	0.00154381	0.00122951	0.00303725	0.00956145	0.000797595	0.0010093	0	0	0	0	0	0	0.00103654	0	0	0	0.00155439	0	0	0	0.00106999	0.000948017	0.00244657	0	0	0	0.00176073
212	HE652874.1.1297	0	0	0	0	0	0	0	0	0	0	0	0	0	0	0	0	0	0	0	0	0	0	0	0	0	0	0	0	0	0.000601168	0	0	0	0	0	0	0	0.000859874	0	0	0	0	0	0	0	0	0	0
213	CU917761.1.1403	0	0.00465477	0.00562886	0.00737624	0	0	0.000497822	0	0	0.00140775	0	0	0	0	0	0	0	0	0	0	0	0	0	0	0	0	0	0	0	0.00532463	0	0.000442087	0	0	0	0.000590048	0	0	0.00564249	0	0.00172181	0	0	0.000431748	0.00758086	0.00552635	0.0053103	0
214	GU208345.1.1445	0	0	0	0	0.000503724	0.000539138	0.000622278	0	0.00380894	0	0	0	0	0	0.00127234	0.00334565	0	0.00261664	0.00194742	0.0027098	0	0	0	0.00326343	0.00446201	0.00134978	0.00187441	0	0	0	0	0	0	0	0.00173119	0	0	0.00909482	0	0	0	0.00358761	0.00489809	0.00107937	0	0	0	0
215	LK392722.1.1243	0	0	0.00212236	0.00144215	0	0.00104458	0	0	0.00266626	0	0	0	0	0	0.00202417	0.00264864	0.00336626	0	0	0.00118554	0	0.00192976	0	0.00132476	0	0	0	0.00136469	0.00287898	0	0	0.000884173	0	0	0	0	0	0.00152131	0.00195606	0.00172034	0.00336877	0	0	0	0	0	0	0
216	CU923522.1.1349	0	0.00240497	0.00304512	0.00307343	0.000395783	0.000640226	0.000435594	0.00148548	0	0	0.000571895	0.000276617	0.00107281	0	0	0	0.000731797	0.000571239	0.0010819	0.0013549	0	0.000694712	0.000409836	0.00025849	0	0.000306767	0	0.000722485	0.000893478	0.000515287	0	0	0.00025441	0.00272091	0.00283286	0.000327804	0	0	0.0011285	0.00075695	0.000524031	0	0.000395007	0	0.00277965	0.00181965	0.00269478	0
217	CU917597.1.1392	0	0	0	0	0.000539704	0	0.000248911	0.00243079	0.00236154	0	0	0	0	0	0	0	0	0	0	0	0.000206455	0.000385951	0.00057377	0.000549291	0.000254972	0.000674888	0.000144186	0	0	0.0031776	0.00203366	4.42087e-05	0.00050882	0.00298005	0.0058231	0	0	0.00105831	0.0029341	0.00172034	0.00179668	0.000251762	0.00110602	0	0	0	0	0
218	CU921911.1.1372	0.000973783	0	0	0	0.000251862	0.000202177	0.000497822	0	0	0	0.00204248	0	0	0	0.001041	0	0.000951336	0.000257979	0.00194742	0.00110086	0	0.00331918	0.00147541	0.00126014	0	0.000552181	0.000793021	0	0	0	0.0029453	0.0020336	0	0	0	0.00196683	0.00102415	0.00125674	0	0.000825764	0.000598892	0.00283233	0.00268605	0.00165503	0	0	0	0.00129738
219	LS483254.1155276.1156830	0.000749064	0	0	0	0	0	0	0	0	0	0	0	0	0.0804514	0.00358568	0	0	0	0	0	0	0	0	0	0	0	0	0.00401381	0.00297826	0	0	0	0	0	0	0	0	0	0	0	0	0	0	0.00827517	0	0	0	0
220	FPLM01003674.1.1254	0.000524345	0.00162917	0.00147642	0.000732895	0.000755586	0.000539138	0.000342253	0.000945307	0.000837968	0	0	0	0.00185953	0	0	0	0.00124405	0.000534385	0	0	0.000825821	0.000771903	0	0.000387735	0	0.00141113	0.00165814	0.000561933	0.00208478	0	0	0.000176835	0	0	0.0016525	0	0.00128019	0.000429937	0.00127896	0.00137627	0.0019464	0.000692346	0.000632011	0.000431748	0	0	0.00142665	0
221	AJ853611.1.1448	0	0	0	0	0	0	0	0	0	0	0	0	0	0	0	0	0	0	0	0	0	0	0	0	0	0	0	0	0	0	0	0	0	0	0	0	0	0	0	0	0	0	0	0	0	0	0	0
222	JQ806745.1.1349	0	0.00449961	0.00378333	0.00184406	0	0	0	0	0	0	0	0.000737644	0	0	0	0	0.00175631	0	0	0.00245575	0.00110109	0.0031648	0.00262295	0.00109858	0	0	0	0	0	0.00111645	0	0.00106101	0	0	0	0.00347473	0.00409661	0.000992162	0	0	0	0	0	0	0	0	0	0.00176073
223	GQ133046.1.1200	0.0011236	0	0.000738212	0.000992955	0.000467744	0.000673923	0.000622278	0	0	0.00107652	0.00130719	0.000676174	0.00114433	0.000975907	0.00115667	0.000627309	0.00131723	0.000350114	0.00075733	0.00152426	0.000722593	0.00108066	0.00172131	0.00135707	0	0.000613535	0.000793021	0.0020069	0.00178696	0	0	0.000906278	0.000593623	0.00129567	0	0.000590048	0	0.000826802	0	0	0.000748615	0.00125881	0	0	0	0.000808734	0	0.000926698
224	EU177759.1.1256	0.00104869	0	0	0	0.000323823	0.00107828	0.000497822	0	0.00159976	0.00074528	0.000898693	0.00119867	0.000786726	0.000243977	0	0.00132432	0.000878156	0.00132675	0.00119009	0.00186299	0.000757002	0.00200695	0.00155738	0.000484668	0.000509944	0.000797595	0.000720929	0	0.000198551	0.00506699	0.0016129	0.00112732	0.000932836	0	0.00188857	0.000655609	0.000768115	0.00132288	0	0	0.000149723	0.00106999	0.00158003	0.000215874	0	0	0	0.00148272
225	HQ155885.1.1401	0	0.00558573	0.00553659	0.00354627	0	0	0	0	0	0	0	0	0	0	0	0	0	0	0	0	0	0	0	0	0	0	0	0	0	0	0	0	0	0	0	0	0	0	0	0	0	0	0	0	0	0	0	0
226	CU917718.1.1356	0	0.00186191	0.00249146	0.00193863	0.000791566	0.000572834	0.000466708	0	0	0.00356078	0.000490196	0.000215146	0	0	0	0	0	0	0	0.00110086	0.00381942	0	0	0.00135707	0.00165732	0.000490828	0	0	0	0.0018035	0	0	0.00237449	0	0.00196726	0.00131122	0	0	0	0	0	0	0	0	0.00336927	0.00458283	0.00475549	0
227	FPLP01012969.2.1277	0.00127341	0.00108611	0.000738212	0.00132394	0.000791566	0.00121306	0.000622278	0	0.0014474	0.00074528	0.000653595	0.000922056	0.00114433	0.000609942	0.000636169	0.00104551	0.00300037	0.000571239	0.00043276	0.000338725	0.00116991	0.00270166	0.00295082	0.000872403	0.00140235	0.000981655	0.00144186	0.000561933	0.00129058	0.00103057	0.000771388	0.00128205	0.000848033	0	0.0016525	0.000458926	0.00042673	0.00195125	0	0.000206441	0	0.00157351	0.000948017	0.00129524	0	0	0	0.00129738
228	GU389591.1.1284	0	0	0	0	0	0.000101088	6.22278e-05	0	0	0	0	0	0	0	0	0	0	0	0	0	0.000206455	0	0	0	0	0	0	0	0	0	0	0.000176835	0	0	0	0	0	0	0	0	0	0	0	0	0	0	0	0
229	AB030611.1.1384	0.00104869	0	0	0	0.000971468	0.000876099	0.000777847	0.000270088	0.000152358	0	0.000245098	0.000307352	0.000786726	0	0	0.000557608	0	0.00211911	0.00043276	0.000423406	0.0018581	0	0.00057377	0.000193867	0	0.000429474	0.000360464	0	0	0	0.00154278	0.00320513	0.000678426	0.00194351	0.000629525	0.00249131	0.00196296	0	0	0	0	0.00113293	0.000316006	0.000215874	0	0	0	0.00222408
230	GQ135684.1.1301	0	0.00155159	0.00230691	0.00184406	0.000287842	0.000336961	0.000373367	0.000607698	0.000914146	0	0.00375817	0.000645439	0.00128737	0	0	0	0	0	0.00119009	0.000762131	0.000516138	0.00324199	0.00163934	0.000355423	0.00114737	0	0	0	0	0.00077293	0.000420757	0.0005084	0.00101764	0	0.00133774	0.00177014	0.00153623	0	0.00255793	0.0010322	0.0009732	0.00125881	0.00221204	0	0.000336927	0.00101092	0.000554807	0.000556019
231	FQ659571.1.1334	0.0011236	0.00116369	0.000738212	0	0.000683625	0.000808707	0.000871189	0.000540176	0.00129504	0.000496853	0	0.00500984	0.00429123	0	0	0.000906113	0.000585437	0.00267192	0.0021638	0.00338725	0.000997867	0.000540332	0.00188525	0.00310188	0.0017848	0.00134978	0.00165814	0	0	0	0	0.000442087	0	0	0.000944287	0.00517931	0.00324315	0.00119059	0	0	0.000374308	0.00144763	0.000869016	0.00129524	0	0.000539156	0.000713323	0.00222408
232	KT182565.1.1450	0.0035206	0.00480993	0.00452155	0.00156036	0	0	0	0	0	0	0	0.000983526	0.00271778	0	0	0	0.00175631	0.000294833	0	0	0.000619365	0	0	0	0	0	0	0	0	0.00283408	0.00238429	0.00123784	0.0050882	0	0	0	0	0	0	0	0.00187154	0	0	0	0	0	0	0
233	CT573933.1.1359	0	0.00100853	0.000738212	0.00104024	0.000971468	0.00121306	0.000591164	0.000945307	0.00068561	0.00149056	0.00196078	0.000276617	0	0	0.000347001	0.000836412	0.00153677	0.000165844	0.00129828	0.00110086	0.000757002	0.000463142	0.000901639	0.00103396	0	0.000797595	0	0	0	0	0.00168303	0.00117153	0.000678426	0.00518269	0.0016525	0.000983413	0	0	0.000526633	0	0	0.000818228	0.00102702	0.00071958	0.000842318	0.00141529	0.000951098	0
234	FPLM01007207.14.1562	0.002397	0	0	0	0.000215882	0.000134785	0.00056005	0	0.000380894	0	0.00204248	0.00224367	0.0020741	0	0.000173501	0.000766711	0.00131723	0.000423823	0.00075733	0.000846812	0	0.00216133	0.00147541	0.000678536	0.000382458	0	0.000648836	0	0	0	0.00196353	0.00302829	0	0	0.00157381	0.00406477	0.00358454	6.61441e-05	0	0	0	0.00276939	0.000711013	0.00230266	0	0	0	0.00268742
235	JQ207745.1.1310	0	0.00519783	0.00673618	0.00803821	0	0	0	0	0	0	0	0	0	0	0	0	0	0	0	0	0	0	0	0	0	0	0	0	0	0	0	0	0	0	0	0	0	0	0	0	0	0	0	0	0	0	0	0
236	FPLM01000084.17.1503	0	0	0	0	0.00226676	0.00229134	0.0018046	0	0.00312333	0	0	0	0	0	0	0	0	0.000294833	0	0	0	0.000231571	0.000819672	0.000323112	0.000509944	0.00288361	0.00288371	0	0	0	0.000140252	0.000906278	0	0	0	0	0	0.0044978	0	0	0	0.00157351	0.00300205	0.000575664	0	0	0	0
237	FJ645704.1.1390	0	0.00100853	0.00119959	0	0.000503724	0.00043805	0.000840075	0.00168805	0	0	0	0.00135235	0.00135889	0	0	0	0	0.000829218	0	0.00194767	0.00130755	0	0.00122951	0	0	0.00141113	0.00187441	0	0	0.00188939	0.00105189	0.00108311	0.00118725	0	0.00322631	0.000524487	0.00102415	0.00079373	0	0	0	0	0	0	0.00261119	0.00222402	0.00309107	0.0018534
238	AB175382.1.1453	0	0.00387898	0.00378333	0.00241146	0	0	0	0	0	0	0	0	0	0	0	0	0	0	0.00227199	0.00186299	0	0	0	0.000484668	0	0	0	0	0	0.00489523	0	0	0	0	0	0	0	0	0	0	0	0	0	0	0.00277965	0.00431325	0.00396291	0
239	FJ189532.1.1479	0	0	0	0	0.00125931	0.00161741	0.0020224	0	0.00152358	0	0	0.00322719	0.00429123	0	0	0	0	0.000737083	0.00097371	0.000846812	0.00127314	0.000771903	0.000737705	0	0	0.000552181	0	0	0	0	0.000701262	0.000685234	0	0	0	0.00209795	0.00170692	0.000595297	0	0	0	0.00106999	0	0.000287832	0	0	0	0
240	HM346796.1.1272	0	0.00426687	0.00387561	0.00208048	0.000323823	0.000640226	0.000373367	0.000810263	0.000533252	0	0	0.000461028	0	0.000426959	0.000520502	0.000487907	0	0.000184271	0	0.000677449	0.000619365	0	0	0.000226179	0	0.000306767	0	0.000883038	0.000595652	0	0	0	0.00101764	0	0.000393453	0.000196683	0.000256038	0.000429937	0.00142943	0.000825764	0.0106303	0.000377644	0.000474009	0	0.000336927	0.000134789	0	0.000926698
241	CU917987.1.1355	0	0.00201707	0	0.000520119	0.0020149	0.00161741	0.0013379	0	0	0.00438887	0	0.00187485	0.00171649	0	0	0	0	0.00178743	0.00194742	0.00203235	0.00203014	0	0	0	0	0.000736241	0	0	0	0	0.00168303	0.00081786	0.00339213	0	0.00125905	0	0	0	0	0	0	0	0	0	0	0.00181965	0	0
242	FN824913.1.1200	0	0	0.0015687	0.00111116	0.00169107	0	0.00146235	0	0	0.00132494	0	0	0	0	0	0	0	0	0.00173104	0	0.00141078	0.00192976	0.00213115	0	0	0	0	0	0	0	0	0.00066313	0	0	0.00267548	0	0	0	0	0	0	0	0	0	0	0	0	0
243	AF349760.1.1352	0	0	0	0	0.000395783	0.000269569	0.000217797	0	0	0.00124213	0	0	0	0	0	0	0	0.000608093	0	0	0	0	0	0.000323112	0	0.00116572	0.000720929	0	0	0	0	0	0	0.0071262	0.00102298	0	0	0.000826802	0	0	0	0	0.000632011	0	0	0	0	0.000741359
244	LXSB01000001.2637960.2639490	0	0.000620636	0.000645935	0.00120573	0	0	0	0.00236327	0	0	0.000980392	0.000399557	0.00107281	0	0	0.000487907	0	0	0.00129828	0.00296384	0.000206455	0	0	0	0	0	0	0	0	0	0	0	0	0.00285048	0	0	0	0	0.0018056	0	0.00853421	0	0	0	0.00092655	0.00107831	0	0
245	CR933274.3.1312	0	0.00364624	0.00378333	0.00321528	0	0	0	0	0	0	0	0	0	0	0	0	0	0	0	0	0	0	0	0.000613913	0	0	0	0.0020069	0	0	0	0	0	0	0	0	0	0	0	0	0.00494086	0	0	0	0.0018531	0.00181965	0.00166442	0
246	CU918213.1.1363	0.00247191	0.000620636	0	0.000330985	0.00154715	0.00148263	0.00186683	0.00128292	0	0.00298112	0.00163399	0.000676174	0	0	0	0	0	0.00143731	0.00238018	0	0.00116991	0	0	0.000355423	0	0	0	0	0	0	0.00147265	0.000530504	0.00127205	0	0.00110167	0.00131122	0.00136554	0	0.00127896	0	0	0	0	0	0.00176887	0.00256099	0.0019022	0
247	FJ535543.1.1610	0.00082397	0.00155159	0.00147642	0.000851104	0.00406577	0.00296526	0.00255134	0.00398379	0	0.000579662	0	0.000522498	0.000500644	0	0	0.00250924	0.00139041	0.000589666	0	0	0.00240864	0	0	0	0	0	0	0	0	0	0	0	0.00432497	0	0.000944287	0.00104897	0.000938807	0	0	0	0	0	0	0	0.00362197	0.00390888	0.00380439	0
248	CU925559.1.1326	0	0	0	0	0	0	0	0	0.0138646	0	0	0.000215146	0	0	0	0	0	0	0	0	0	0	0	0	0	0	0	0	0	0	0.000911641	0.000375774	0	0	0	0	0	0.0113768	0	0	0	0	0	0	0	0	0	0
249	GQ327886.1.1324	0.00546816	0	0	0	0.00125931	0.00124676	0	0	0	0	0	0	0	0.00670936	0.001041	0	0	0.000331687	0	0	0	0	0	0.00303725	0.0017848	0.000981655	0.000720929	0	0	0	0.000841515	0.000397878	0	0	0	0.0015079	0	0	0	0.00130746	0	0.00138469	0.00308106	0.00237461	0	0	0	0
250	FPLM01003035.16.1520	0	0	0	0	0.000359803	0.000572834	0	0	0.00403748	0	0	0	0	0.00786825	0.00699786	0	0	0	0	0	0	0.000771903	0.00188525	0.00126014	0.00305966	0.00233143	0.0030279	0	0	0	0	0.000950486	0	0	0	0	0	0.00370407	0	0	0.00127265	0.00138469	0.00158003	0.00424552	0	0	0	0
251	GQ134871.1.1346	0	0.00108611	0.00221464	0.0028843	0	0	0	0	0	0	0	0	0	0	0	0	0	0	0	0	0	0	0	0	0	0	0	0	0	0	0	0	0	0	0	0	0	0	0	0	0	0	0	0	0.00673854	0.00478501	0.00626139	0
252	MG507304.1.944	0	0	0	0	0	0	0	0	0	0	0	0	0	0.0256176	0.0197791	0	0	0	0	0	0	0	0	0.000129245	0	0.000429474	0	0.0167777	0.0154869	0	0	0	0	0	0	0	0	0	0.000300933	0.00165153	0.000598892	0	0	0.00035979	0	0	0	0
253	JF681504.1.1278	0.00149813	0.00333592	0.0031374	0.0018677	0.000683625	0.000808707	0.000933416	0	0.00152358	0.000331236	0.000490196	0.000245881	0	0	0	0.000557608	0.000292719	0.000866072	0.00054095	0.000508087	0.00123873	0.000771903	0.000819672	0.000226179	0	0.000797595	0	0	0	0	0.0016129	0.0010389	0	0	0.00125905	0	0	0.000562225	0	0	0	0.000440584	0.000474009	0.000503706	0	0	0.000317033	0.00203874
254	FQ659879.1.1360	0.0011236	0.00108611	0.00101504	0.000567403	0.000467744	0.000505442	0.000342253	0	0.00152358	0.000828089	0	0	0.000858246	0	0	0	0.00139041	0.000866072	0.00064914	0.000931493	0	0.00115785	0.00106557	0.00155094	0.00242223	0.00116572	0.000793021	0	0	0	0.00154278	0.00249779	0	0	0.000708215	0	0	0.0020174	0	0	0	0.000629406	0.000632011	0.000791538	0	0	0	0
255	CU917762.1.1362	0.00149813	0.000930954	0.00101504	0.000685612	0.000431763	0.000336961	0.000435594	0.000472654	0	0.000496853	0	0.00082985	0.000357603	0.000243977	0.000231334	0.000627309	0.00124405	0.00199012	0.00075733	0.00152426	0.000894639	0	0	0.000549291	0.00063743	0.000736241	0.00122558	0.000321105	0	0.00103057	0.000420757	0.000176835	0	0.000259134	0.00204596	0.000590048	0.000682769	0	0	0.000206441	0	0.000566465	0.000632011	0.00071958	0	0	0	0.000741359
256	FR774635.1.1335	0.0011985	0.00131885	0.000738212	0.000496477	0.00151117	0.00168481	0.000995644	0.000540176	0.000228537	0.000414044	0	0	0	0	0	0.000906113	0.000292719	0.000497531	0	0	0.00106669	0.00138942	0.00122951	0.000452357	0.00101989	0.00122707	0.000865114	0	0	0	0.000420757	0.0005084	0.00152646	0	0	0.000524487	0.000682769	0.000396865	0	0	0	0.000503525	0	0	0	0	0	0
257	CU918654.2.1335	0.000449438	0	0	0.000638328	0.00226676	0.00155002	0.00115121	0	0	0	0	0.00089132	0	0.00274474	0.00237118	0	0	0.00031326	0	0	0.00106669	0	0.000819672	0.000840092	0	0.00196331	0	0	0	0	0	0	0	0.00375745	0	0.00432702	0.00384057	0	0.00331026	0.00254611	0.00172181	0.00176234	0.00221204	0.00122329	0	0	0	0
258	FJ825460.1.1367	0	0.00535299	0.00184553	0.00328621	0	0	0	0	0	0	0	0	0	0	0	0	0	0	0	0.000169362	0	0	0	0	0	0	0	0	0	0	0	0	0.0234905	0	0	0	0	0	0	0	0	0	0.00300205	0	0.00092655	0.00229141	0	0
259	JN592627.1.1295	0.00209738	0	0	0	0.00165509	0.00212286	0.000933416	0.000742741	0.00243772	0	0	0.000952791	0.00128737	0	0.000462668	0.00473967	0	0.0010872	0	0	0	0	0	0	0	0.00159519	0.00122558	0	0	0.00334936	0	0.000618921	0.00169607	0	0.00118036	0.000524487	0.000768115	0.0020174	0	0	0	0.00113293	0.00276505	0	0	0	0	0
260	MF464047.1.1316	0	0.00318076	0.00867399	0.00368812	0.000575685	0.000471746	0	0	0	0	0	0	0	0	0	0	0	0	0	0	0.00175487	0	0	0	0	0	0.000720929	0	0	0	0	0	0	0	0	0	0	0	0	0	0	0	0	0	0.00134771	0.00101092	0.00221923	0
261	HQ155574.1.1355	0	0	0	0	0	0	0	0	0	0	0	0	0	0	0	0	0	0	0	0	0	0	0	0	0	0	0	0	0	0	0	0	0	0	0	0	0	0	0	0	0	0	0	0	0	0	0	0
262	MWDV01000435.2570.4121	0.000449438	0.00496509	0.00230691	0.00269516	0.000431763	0.000303265	0.000902302	0	0	0.00480291	0.00694444	0.000215146	0.000286082	0	0	0.000906113	0.00285401	0	0.00443579	0.00431874	0.000378501	0.00208414	0.00286885	0	0	0	0.000432557	0	0	0	0.000771388	0.000375774	0.000424016	0	0.00566572	0.000327804	0.000682769	0	0.0002257	0.000275255	0	0.000818228	0.000711013	0	0.00101078	0.000134789	0.00087184	0.000648689
263	AM116746.1.1233	0.000674157	0.00186191	0.00129187	0.00146579	0.000935487	0.000336961	0.000342253	0.000607698	0	0	0	0.000215146	0.000715205	0	0	0.00069701	0.00102452	0.000239552	0	0.000423406	0.00106669	0.00108066	0.00147541	0.000775469	0.00165732	0	0	0	0.000992753	0.0027482	0.000841515	0.0015252	0	0	0.00118036	0	0.000768115	0.000396865	0.00127896	0	0	0.000881168	0	0.000575664	0	0.00148268	0	0
264	CU918046.1.1356	0.000524345	0.00209465	0.00184553	0.00156036	0	0	0	0.00114787	0.000380894	0.00165618	0	0.000399557	0	0	0	0.00118492	0	0	0	0.000762131	0.00120432	0	0	0.000452357	0.000892402	0	0	0	0	0.000601168	0	0	0.00050882	0.00375745	0.00180988	0.000393365	0.000512076	0	0	0	0	0	0	0	0.00421159	0.00397628	0.00380439	0
265	CU917673.1.1356	0.000449438	0.00147401	0.00110732	0.00231689	0.000395783	0.000471746	0.000715619	0	0	0.00165618	0.00204248	0.000461028	0.000786726	0	0	0.00069701	0.000878156	0.000958207	0.00292113	0.00118554	0.000103228	0.00200695	0.00114754	0	0	0	0	0	0	0.00077293	0.00112202	0.00066313	0	0	0.000786906	0.000983413	0.0011095	0	0.0002257	0	0	0.000944109	0.000632011	0	0.000421159	0.0012131	0.000951098	0.000926698
266	CU923073.1.1312	0	0	0	0	0.00125931	0.00151633	0.00146235	0	0.000761789	0	0	0.000245881	0.000572164	0	0	0	0	0.00093978	0	0	0.000688184	0.00108066	0.00147541	0	0	0	0	0	0	0.000343525	0.000771388	0.000530504	0	0	0.00110167	0.000262243	0	0.000661441	0	0	0	0	0	0	0	0	0	0.000648689
267	KX753156.1.1480	0	0	0	0	0.000647645	0	0.000186683	0.000607698	0	0	0	0	0.00135889	0	0	0	0.000731797	0.00270878	0	0.000677449	0.000344092	0.00131223	0.000491803	0.000678536	0	0	0	0	0	0	0.00154278	0.000906278	0	0	0.00180988	0	0.000938807	0	0	0	0	0	0.00229104	0.000575664	0	0	0	0.00120471
268	CU917967.2.1370	0	0	0	0.000874746	0.000467744	0.00043805	0	0.00135044	0	0	0.00334967	0.000338087	0.000429123	0	0	0	0	0	0.00454398	0.0044881	0.00044732	0.000617522	0	0	0	0.000552181	0	0.00497712	0.00585724	0.00231879	0.000490884	0	0.00161126	0	0.00377715	0	0	0	0.00985555	0.00481696	0.0029196	0	0	0	0.00286388	0.00208923	0.00182294	0
269	CU466602.1.1028	0.00134831	0	0	0.00170221	0.000503724	0.000404354	0.000715619	0	0.000457073	0.000662471	0.000490196	0.000553233	0.000572164	0.000609942	0.00098317	0.00069701	0.00124405	0.000184271	0.00075733	0.000677449	0.000791411	0.00185257	0.00163934	0.00197098	0.00318715	0.000736241	0.000937207	0	0	0	0	0.00110522	0.00025441	0.00401658	0.000865596	0.00111453	0.00119485	0.000496081	0	0	0	0.000314703	0	0.000647622	0.000673854	0.000471762	0.000554807	0.000834028
270	CU922124.1.1357	0.000524345	0	0	4.72836e-05	0.00133127	0.000876099	0.00121344	0.00033761	0.000228537	0	0.000408497	0.00101426	0.00100129	0	0	0.00104551	0.00124405	0.000331687	0.00151466	0.000931493	0.000894639	0	0.000327869	0.00219716	0	0.000858948	0.000144186	0	0	0.00077293	0.0069425	0.00287356	0	0.00233221	0.000786906	0	0.000512076	0.000429937	0	0	0	0.00151057	0.00316006	0.000287832	0	0	0	0.00018534
271	KP233808.1.1435	0	0.00224981	0.00138415	0.00238782	0	0	0	0.001553	0	0	0	0	0	0	0.00115667	0.00118492	0.000658617	0	0.00054095	0	0	0	0	0	0	0	0	0	0	0	0	0	0	0	0	0	0	0	0	0	0	0	0	0	0.00749663	0.00977221	0.00824285	0
272	KC243423.1.1392	0	0.00667184	0.00581342	0.00789635	0	0	0	0.00101283	0	0	0	0	0	0	0	0	0	0	0	0	0	0	0	0	0	0	0	0	0	0	0	0	0	0	0	0	0	0	0	0	0	0	0	0	0.00126348	0.00235881	0.00348736	0
273	CU926798.1.1341	0.00209738	0.00201707	0	0.000520119	0.000791566	0.000909795	0.000622278	0	0	0	0	0.00110647	0.00157345	0	0	0.00111522	0	0.000350114	0	0	0	0	0	0	0	0.000797595	0	0	0	0	0.000420757	0	0	0	0	0	0	0	0	0	0	0.000818228	0	0.0013672	0	0	0	0.00129738
274	CU923606.3.1322	0	0	0	0	0	0	0	0	0.000609431	0	0	0	0	0	0	0	0	0	0	0	0	0	0	0	0	0	0	0	0	0	0	0	0	0	0	0	0	0.000628369	0	0	0	0	0	0	0	0	0	0
275	CT574109.1.1279	0	0	0	0	0.00161911	0.0017185	0.00186683	0	0.00220919	0.00339516	0.000653595	0	0.000500644	0	0.000462668	0	0	0.000700228	0.00032457	0.000762131	0	0.000540332	0	0.00242334	0.000764916	0	0.000216279	0	0	0	0.00119215	0.000198939	0.00195047	0.0110132	0.00841989	0.00504819	0.00358454	0.000396865	0	0.0019956	0.000224585	0.00213998	0.00252805	0.000143916	0	0	0	0
276	KF003216.1.970	0	0	0.00230691	0.00813277	0	0	0	0.000810263	0	0	0	0	0	0	0	0	0	0	0	0	0	0	0	0	0	0	0	0	0	0.00103057	0	0	0	0	0	0	0	0	0	0	0	0	0	0	0.0173518	0.0107157	0.0106206	0
277	KF198736.1.1351	0	0	0	0	0	0	0	0	0	0	0	0	0	0	0	0	0	0	0	0	0	0	0	0	0	0	0	0	0	0	0	0	0	0.00570096	0	0	0	0	0	0	0	0	0	0	0	0	0	0
278	HM346806.1.1260	0	0	0.000276829	0	0.000215882	0.000168481	0	0.000135044	0.00159976	0	0	0.00184411	0.00128737	0.00140287	0.00127234	0.000348505	0	0.000497531	0	0.000338725	0.000275274	0	0	9.69337e-05	0	0.000490828	0.00050465	0.000401381	0.000397101	0	0.000210379	0.000132626	0	0	0	0.00104897	0	0.00109138	0	0.000481696	0	0	0	0	0	0	0	0.000834028
279	GQ132570.1.1364	0	0	0	0	0	0	0	0.00607698	0	0	0	0	0	0	0	0	0	0	0	0	0	0	0	0	0	0	0	0	0	0	0	0	0	0	0	0	0	0	0	0	0	0	0	0	0.0341981	0.019814	0.0241737	0
280	FPLS01044196.2.1320	0	0	0.00147642	0.000780179	0.000935487	0.00117936	0.000528936	0	0.00213301	0.000993707	0.00130719	0	0	0	0	0	0	0.0010872	0	0	0	0	0	0	0	0	0	0	0	0	0	0	0	0.00168437	0.00204596	0	0	0	0	0	0	0	0	0	0	0	0	0
281	CU923318.1.1358	0	0	0	0	0	0	0	0	0.0028948	0	0	0	0	0	0	0	0	0	0	0	0	0	0	0	0	0	0	0	0	0	0	0	0	0	0	0	0	0.00598604	0	0	0	0	0	0	0	0	0	0
282	FJ849291.1.1456	0.000674157	0	0	0.000307343	0.000539704	0	0.000497822	0	0	0	0	0	0	0	0	0	0.00102452	0	0	0	0.00705388	0.000540332	0.00139344	0	0	0	0	0	0	0	0	0	0	0	0.00180988	0.00104897	0.000938807	0.000892946	0	0	0	0	0	0	0	0	0	0
283	GQ338715.1.1269	0.00082397	0.000465477	0.000645935	0.000425552	0.000323823	0.000235873	0.00040448	0.000472654	0.000304715	0.000662471	0	0.000799115	0	0.000670936	0.00098317	0	0.00182949	0.00044225	0.00075733	0.00118554	0.000584956	0.00115785	0.00122951	0.000678536	0.00140235	0.000797595	0.00108139	0	0.0011913	0	0	0.00148099	0	0.000647836	0.000865596	0.00072117	0.00042673	0.000595297	0	0.00075695	0.000748615	0.000881168	0.000395007	0.00035979	0	0.000336973	0	0.000556019
284	FPLM01008160.17.1530	0	0	0	0	0.00154715	0.0025946	0.00220909	0	0	0	0	0	0	0	0	0.00390326	0	0.000663374	0	0.00203235	0	0	0	0	0.00229475	0	0	0	0	0	0	0	0.00364654	0	0	0	0	0.00320799	0	0	0	0.00320997	0.00158003	0.00201482	0	0	0	0.00111204
285	AJ504573.1.1339	0.00479401	0.00310318	0.00350651	0.00118209	0	0	0	0.0049291	0	0	0	0	0	0	0	0	0	0	0	0	0	0.00308761	0.00254098	0	0	0	0	0	0	0	0	0	0	0	0	0	0	0	0	0	0	0	0	0	0	0	0	0
286	JF754500.1.919	0	0	0	0	0.000287842	0	0	0	0	0	0	0	0	0	0.00080967	0	0	0	0	0	0	0	0	0.000613913	0.00101989	0.000981655	0	0	0	0	0	0	0	0	0	0	0	0.000727585	0	0	0	0	0	0	0	0	0	0
287	DQ887938.1.1463	0	0	0	0.000236418	0	0	0	0	0	0	0	0	0.000143041	0	0	0	0	0	0	0	0.000103228	0	0	0	0	0	0	0	0	0	0	0	0	0	0	0	0	0	0	0.000206441	0	0	0	0	0	0	0	0
288	FPLM01002500.11.1492	0.000599251	0.00100853	0.0015687	0.00066197	0	0.000370657	0	0	0	0.000579662	0	0	0	0	0.000636169	0.000418206	0.00160995	0.0013636	0.00064914	0.00186299	0	0.00154381	0.00131148	0.000387735	0	0.00116572	0.0010093	0.00120414	0.00129058	0.000429406	0.00147265	0.00227675	0.00110244	0	0.00102298	0.000524487	0.000341384	0.000231504	0	0	0	0	0	0.000863496	0	0	0	0.000741359
289	CU920269.1.1335	0	0	0	0	0	0	0	0	0	0	0	0	0	0	0	0	0	0	0	0	0	0	0	0	0	0	0	0	0	0	0	0	0	0	0	0	0	0	0	0	0	0	0	0	0	0	0	0
290	CU921028.1.1362	0.0011985	0	0	0	0.00143921	0.00181959	0.00096453	0	0.00137122	0	0	0	0	0	0	0.00153342	0.00139041	0	0	0	0	0	0.00180328	0.001454	0	0	0	0	0	0	0	0.00123784	0	0	0	0.0011801	0.00162158	0.00152131	0	0	0	0.00144763	0.00268605	0	0	0	0	0.00370679
291	GU120609.1.1484	0	0	0	0	0.000143921	0	0	0.000135044	0.00213301	0	0	0.000307352	0.000214562	0.000365965	0.00266034	0	0	0	0	0	0.00103228	0	0	0.000581602	0	0.000490828	0.000793021	0.0087501	0.00625434	0	0	0.000243148	0	0.00116611	0	0.000983413	0	0.00261269	0.0328769	0.0296587	0.004866	0.000314703	0.000395007	0	0	0	0	0
292	EF586068.1.1455	0	0	0	0	0	0	0	0	0	0	0	0	0	0	0	0	0	0	0	0	0	0	0	0	0	0	0	0	0	0	0	0	0	0	0	0	0	0	0	0	0	0	0	0	0	0	0	0
293	CU921536.1.1425	0	0	0	0	0.000791566	0.000808707	0.000528936	0	0	0.00140775	0.00228758	0	0	0	0.00080967	0.00125462	0.000731797	0.000276406	0	0.00118554	0.000757002	0.00115785	0.000491803	0.0011632	0	0	0	0.00754596	0.00823985	0	0	0	0	0.00246178	0.00149512	0.0011801	0	0	0	0.000825764	0	0.000692346	0.00055301	0	0	0	0	0.000741359
294	BX294876.1.1276	0.000898876	0.000387898	0	7.09253e-05	0.000359803	0.000505442	0.000280025	0	0	0	0	0.00390337	0.00421971	0.000487954	0.000347001	0.00153342	0.000512258	0.000276406	0	0.000931493	0.000584956	0.000540332	0.000901639	0.000355423	0.000509944	0.000674888	0	0	0.000397101	0	0.000210379	0.000397878	0	0	0	0.0011801	0.00102415	0.000463009	0	0	0	0.00100705	0.000474009	0.00071958	0	0	0	0.000926698
295	EF558992.1.1636	0	0.0064391	0.00664391	0.00586316	0	0	0	0	0	0	0	0	0	0	0	0	0	0	0	0	0	0	0	0	0	0	0	0	0	0	0	0	0	0	0	0	0	0	0	0	0	0	0	0	0	0	0	0
296	FPLP01003798.13.1427	0.00172285	0.000155159	0	0.000283701	0.000395783	0.000539138	0.000155569	0.000607698	0.000761789	0.000579662	0.000245098	9.22056e-05	0	0.000182983	0.000289168	0.00118492	0.000878156	0.000221125	0	0.000931493	0.000722593	0.00100347	0.000737705	0.0011632	0.000382458	0.00128842	0.00144186	0	0	0	0.00182328	0.00106101	0	0	0.00133774	0	0	0.00175282	0	0	0	0.000629406	0.00055301	0.000503706	0	0	0	0
297	JN995359.1.1515	0	0	0	0	0	0	0	0	0	0	0	0	0	0	0	0	0	0	0	0	0	0	0	0	0	0	0	0	0	0	0	0	0	0	0	0	0	0.00016536	0	0	0	0	0	0	0	0	0	0
298	JQ278959.1.1289	0	0	0	0.000449194	0	0	0	0	0	0	0	0.00082985	0	0	0.000925337	0	0	0.000700228	0	0	0.0011355	0.00123504	0	0	0	0	0	0.00232801	0	0	0	0	0	0	0	0	0.00162158	0.000330721	0.00195606	0.00268373	0.00329391	0	0	0	0	0	0	0
299	EF688256.1.1358	0.000599251	0.000543057	0.000922765	0.000591044	0.000359803	0.000539138	0.000684505	0.000540176	0	0	0	0.000553233	0	0.000609942	0.000751836	0.000627309	0.00102452	0.000239552	0	0.000508087	0.0011355	0.000926283	0.000737705	0.000420046	0.00114737	0	0.00144186	0	0	0	0	0.000486295	0.000424016	0.00207308	0	0.000655609	0	0.000628369	0.0011285	0	0	0.000629406	0.00055301	0.000647622	0	0	0.00103036	0
300	AY297966.1.1409	0	0	0	0	0	0	0	0	0	0	0	0	0	0.00268375	0.00225551	0	0	0	0	0	0	0	0	0	0	0	0	0	0.000595652	0	0	0	0	0	0	0	0	0	0	0.00130746	0	0	0	0	0	0	0	0
301	GQ182750.1.1409	0	0	0	0	0	0	0.00040448	0	0	0	0	0	0	0.0112839	0.00855937	0	0	0	0	0	0	0	0	0.00371579	0.0045895	0.000858948	0.000793021	0.00417436	0.00347464	0	0	0	0	0	0	0	0	0	0.00616912	0.00695018	0.00441683	0	0	0.00352594	0	0	0	0
302	EF523468.1.1292	0	0	0	0.000425552	0.00140323	0.000943492	0.00108899	0	0.0010665	0.000414044	0.000245098	0.000676174	0.00114433	0	0	0.00139402	0	0.000202698	0	0	0.00168605	0	0.000655738	0	0	0	0.000432557	0	0	0	0.000490884	0.000618921	0	0	0	0	0.00145088	0.000727585	0	0	0	0	0	0.000287832	0	0	0	0
303	FPLM01003542.1.1412	0.000674157	0	0	0.000354627	0.000287842	0	0	0	0.0010665	0	0	0.000676174	0.00171649	0.00164684	0.000925337	0	0.000951336	0.00031326	0	0	0.00041291	0.00100347	0	0	0	0.000736241	0.00115349	0	0.00109203	0	0	0.000574713	0	0	0.000629525	0.00124566	0.00136554	0.00105831	0.000902799	0	0	0	0	0	0.00143194	0.0012805	0	0.000556019
304	CU922560.1.1329	0	0	0	0.000685612	0	0	0	0.000945307	0	0	0	0	0	0	0	0.000487907	0.00285401	0.00117933	0	0	0	0.0031648	0	0	0	0.00134978	0.00136976	0.00248856	0.00287898	0.00601168	0	0	0	0	0	0	0	0.000694513	0	0	0	0	0	0	0	0	0	0
305	GQ342327.1.1341	0	0	0	0	0	0	0.000684505	0	0.00297098	0	0	0	0	0	0	0	0	0.000902926	0.00313751	0	0.00144519	0	0.00155738	0	0.00254972	0.00331309	0.00324418	0	0	0	0	0	0	0	0	0	0	0.00191818	0	0	0	0.00270645	0	0	0	0	0	0
306	HQ385592.1.1334	0.000449438	0	0	0	0.00107941	0.000943492	0.000777847	0.000877785	0	0.000993707	0.000490196	0	0	0	0	0	0.00256129	0	0.0021638	0.00254044	0.000275274	0.00501737	0.00508197	0.000355423	0	0	0	0	0	0	0	0	0	0	0.000236072	0	0	0.000463009	0	0	0	0	0	0	0	0	0	0.000926698
307	EU177725.1.1318	0.00142322	0	0	0	0.00100745	0.00121306	0.00096453	0.000270088	0.00114268	0	0.000653595	0	0	0	0	0	0	0.000737083	0.00162285	0.00211703	0.00172046	0	0	0	0	0.00196331	0.00259534	0	0	0.00334936	0.00056101	0.00015473	0.00330733	0	0	0.00163902	0.00204831	0.00135595	0	0	0	0.000944109	0	0.00143916	0	0	0	0.00157539
308	CU923521.1.1322	0.00344569	0	0	0	0	0	0	0	0	0	0	0	0	0	0.00676653	0	0	0	0	0	0	0	0	0	0	0	0	0	0	0	0	0	0	0	0	0	0	0	0.00526633	0.00474814	0.00434197	0	0	0.00561272	0	0	0	0
309	CU921741.1.1346	0.00269663	0	0	0	0	0	0	0	0	0	0	0	0	0	0	0	0.000658617	0.00138203	0.00151466	0	0	0.00123504	0.00139344	0.00122783	0	0.00411068	0.00389301	0	0	0.00240467	0	0.00236516	0	0	0	0	0	0	0	0	0	0.00270645	0	0	0	0	0	0
310	HQ010210.1.1272	0	0.00100853	0.000922765	0.000709253	0	0	0	0	0	0	0	0	0	0	0	0	0.00182949	0.000479104	0	0	0.00130755	0.00254728	0.00245902	0.000613913	0	0	0	0	0	0	0.00287518	0.0010168	0	0	0	0	0	0	0	0	0	0	0	0	0	0	0	0
311	FJ769474.1.1464	0	0	0	0	0	0	0	0	0	0	0	0	0	0.0053065	0.00786536	0	0	0	0	0	0	0	0	0	0	0	0	0	0	0	0	0	0	0	0	0	0	0.00132288	0	0.000206441	0	0	0	0	0	0	0	0
312	CU926258.1.1296	0	0	0	0	0	0	0	0	0.00319951	0	0	0	0	0.00219579	0.00595686	0	0	0	0	0	0	0	0	0.0025849	0.00229475	0.00165654	0	0	0	0	0	0.00112732	0	0.00310961	0	0	0	0.000595297	0.00120373	0.00123865	0.00179668	0	0	0	0	0	0	0
313	KC845999.1.1489	0	0.00209465	0.00341423	0.00278973	0	0	0	0	0	0	0	0	0	0	0	0	0	0	0	0	0	0	0	0	0	0	0	0	0	0	0	0	0	0	0	0	0	0	0	0	0	0	0	0	0.000252695	0.000269578	0.000317033	0
314	KC211802.1.1253	0	0	0	0	0.000899507	0.000640226	0.00056005	0	0	0	0	0.000245881	0	0	0	0	0.00263447	0	0	0	0	0	0	0	0	0	0	0	0	0	0	0	0	0.00103654	0	0.00222907	0.00128019	0	0	0	0.000524031	0	0	0	0	0	0	0.00101937
315	FPLP01006956.1.1285	0.00441948	0.00139643	0.000461382	0.000520119	0.000431763	0.000842403	0.000622278	0.000202566	0	0.00124213	0	0.000553233	0.000286082	0.000548948	0.000751836	0.00118492	0.00117087	0.00128989	0	0	0.00110109	0	0	0.00025849	0.000382458	0	0	0.000722485	0.000794202	0	0	0	0	0	0.00125905	0	0	0.000892946	0	0	0	0	0.00158003	0	0	0	0	0.0018534
316	CU922495.1.1374	0.00164794	0.000853375	0.00110732	0.000425552	0.000359803	0.000505442	0.000622278	0.00114787	0.00129504	0	0.000571895	0.000676174	0.00128737	0	0	0.000557608	0.000365898	0.000810791	0	0.0013549	0	0.000694712	0	0	0	0.000613535	0	0	0	0.000687049	0.000350631	0.000309461	0.000932836	0	0.00180988	0.000655609	0.000682769	0	0	0	0	0.000818228	0.000948017	0.000647622	0.00092655	0.00148268	0.00118887	0
317	CU922147.1.1355	0.000599251	0	0	0	0.000971468	0.000572834	0.00056005	0	0.00159976	0.00488572	0.00212418	0.000860585	0.00135889	0.000365965	0.00080967	0	0	0.000294833	0.00140647	0	0.000550547	0.000694712	0.00196721	0.00100165	0.00216726	0.00116572	0.00136976	0	0	0	0.00203366	0.00145889	0.000848033	0	0	0.00196683	0.00170692	0.000727585	0	0	0	0.00106999	0.00221204	0	0	0	0	0.00120471
318	KF697448.1.1227	0.00397004	0	0	0	0.00147519	0.00178589	0.00174238	0	0	0	0	0.00156749	0.00150193	0.0010979	0.00115667	0.0069701	0	0	0	0	0	0	0	0.00119552	0.00267721	0	0.00108139	0	0	0	0	0	0	0	0	0.00203239	0	0.00168668	0	0	0	0.00302115	0.00118502	0	0	0	0	0
319	EU878308.1.1518	0	0.00240497	0.00341423	0.00647785	0	0	0	0	0	0	0	0	0	0	0	0	0	0	0	0	0	0	0	0	0	0	0	0	0	0	0	0	0	0	0	0	0	0	0	0	0	0	0	0	0	0	0	0
320	EF515497.1.1397	0	0	0	0	0	0	0	0	0	0	0	0	0	0.00219579	0.00497369	0	0	0	0	0	0	0	0	0.000193867	0	0	0	0	0	0	0	0	0	0.00155481	0	0	0	0	0	0	0	0	0	0	0	0	0	0
321	HM107102.1.1511	0	0.00527541	0.00442927	0.00789635	0	0	0	0	0	0	0	0	0	0	0	0	0	0	0	0	0	0	0	0	0	0	0	0	0	0	0	0	0	0	0	0	0	0	0	0	0	0	0	0	0.00286388	0.00235881	0.00301181	0
322	KX852012.1.1382	0.000898876	0	0	0	0.000971468	0.000741315	0.000715619	0	0	0	0	0.000430293	0	0	0	0	0	0.000479104	0	0	0.00123873	0.00208414	0.00131148	0.00051698	0	0	0.0010093	0	0	0	0.00175316	0.00218833	0.00101764	0	0	0.0015079	0.00136554	0.000826802	0	0	0	0	0	0	0	0	0	0
323	JN592634.1.1315	0.00149813	0.00162917	0	0.000543761	0.000971468	0	0.000684505	0	0	0	0.00187908	0.00172117	0.00300386	0	0.00219768	0.00181223	0	0.000773937	0	0	0	0.00254728	0.00188525	0.000484668	0	0.00110436	0.00122558	0.00305049	0	0.00154586	0	0	0.00152646	0	0	0.00124566	0	0.000363793	0	0	0	0.00163646	0	0.000647622	0	0	0	0
324	GQ133070.1.1356	0	0.00170675	0.00258374	0.00229325	0	0.000101088	0	0.00114787	0	0	0.000490196	0	0	0	0	0	0	9.21353e-05	0.00032457	0	0.000516138	0	0	0	0	0	0	0	0	0.00171762	0	0	0.00050882	0	0	0	0	0	0	0	0	0	0	0	0	0.000471762	0.000554807	0.000370679
325	CU923743.1.1325	0.0011236	0	0	0	0	0	0	0	0.000609431	0	0.000326797	0.000153676	0.000286082	0	0	0	0	0.000147417	0.00064914	0	0.00192691	0	0	0.00025849	0	0.000245414	0.000216279	0	0	0	0.000841515	0.00110522	0	0.00259134	0.000865596	0.000917852	0.000853461	0.000926018	0	0	0	0	0	0.00071958	0	0	0	0.000926698
326	CU927868.1.1342	0.00269663	0.00201707	0.00267602	0.00328621	0.000107941	0	0	0	0	0.000414044	0	0	0	0	0	0.000906113	0.000658617	0.000128989	0	0	0	0	0	0	0	0	0	0	0	0.00523875	0.00119215	0.00117153	0	0	0.000393453	0	0	0.00016536	0	0.000137627	0	0.000377644	0	0.000647622	0	0	0	0
327	KT182539.1.1422	0	0.000698216	0.000645935	0.000330985	0.000791566	0.000741315	0.000653391	0	0	0.000993707	0.000245098	0.000799115	0.000500644	0	0	0	0	0.000239552	0.00043276	0	0	0	0	0	0	0	0	0	0	0	0.00119215	0.000751547	0.000424016	0	0.000944287	0	0	0	0	0	0	0	0	0	0	0	0	0
328	KU597112.1.1342	0.00179775	0.00162917	0.0015687	0.00113481	0	0	0.00056005	0.000877785	0	0	0.000571895	0.000491763	0.000858246	0	0.00190851	0	0.000804976	0.000515958	0	0	0.00103228	0	0	0.000549291	0	0	0	0	0	0	0	0.000265252	0	0	0	0.000852291	0.000682769	0	0.000827565	0	0.00134751	0.000755287	0	0	0	0	0	0
329	GU139310.1.1424	0	0.00186191	0.00221464	0.000969313	0.0020149	0.00141524	0.00174238	0.00290344	0	0	0	0	0.000858246	0	0	0	0	0.00119776	0.00119009	0	0	0	0	0	0	0	0.000432557	0	0	0.00188939	0	0	0.00178087	0	0.00141643	0	0	0	0	0	0	0	0	0	0.00235849	0.00188705	0.00158516	0
330	KR107307.1.1404	0.000674157	0.00108611	0.00110732	0.000922029	0.000935487	0.000977188	0.000715619	0.00162053	0.000837968	0.000910898	0.00163399	0	0	0.000365965	0.000347001	0.00125462	0	0.000368541	0.00270475	0.000846812	0.000757002	0	0	0.000387735	0.00063743	0.000797595	0.000576743	0	0.000694927	0	0	0	0.000848033	0.00375745	0.00243941	0.00078673	0	0.000297649	0.000902799	0	0	0.000503525	0.000632011	0	0	0.000943523	0.00110961	0.00111204
331	GQ133962.1.1367	0	0.00147401	0.00129187	0.000874746	0.000683625	0.000539138	0	0	0	0.00107652	0	0.000338087	0	0	0.000404835	0	0	0.000497531	0	0.00127022	0.000344092	0	0	0.000193867	0	0.000306767	0.00050465	0	0	0	0	0.000309461	0	0.00155481	0	0.000393365	0.000853461	0	0	0	0	0	0	0.00071958	0.000758086	0.0012805	0.00158516	0
332	FPLM01007053.12.1457	0.00104869	0.000543057	0.00101504	0.00026006	0	0	0.000155569	0	0	0	0	0	0	0	0	0	0	0.00103192	0	0	0	0	0	0	0	0.000981655	0.000865114	0	0	0	0.000631136	0.000375774	0	0	0	0	0	0	0	0	0	0	0	0.00035979	0	0	0	0
333	HQ178792.1.1446	0	0.00139643	0.00406016	0.00763629	0	0	0	0	0	0	0	0	0	0	0	0	0	0	0	0	0	0	0	0	0	0	0	0	0	0	0	0	0	0	0	0	0	0	0	0	0	0	0	0	0	0	0	0
334	AY953226.1.1364	0	0.00186191	0.00258374	0.00165492	0	0	0	0.00790007	0	0	0	0	0	0	0	0.00223043	0	0	0	0	0	0	0	0	0	0	0	0	0	0	0	0	0.00593623	0	0	0	0	0	0	0	0	0	0	0	0.00286388	0.00175226	0.00356662	0
335	KP862889.1.1533	0	0	0	0	0	0	0	0	0	0	0	0	0	0	0	0	0	0	0	0	0	0	0	0	0	0	0	0	0	0	0	0	0	0	0	0	0	0	0	0	0	0	0	0	0	0	0	0
336	FPLP01007894.6.1446	0.00509363	0	0	0	0.00100745	0	0.00146235	0	0	0	0	0	0	0	0	0	0	0.00394339	0	0	0	0	0	0	0	0.00196331	0	0	0	0	0.0016129	0.00117153	0	0	0	0	0	0	0	0	0	0	0	0	0	0	0	0
337	HM244180.1.904	0	0	0	0	0	0	0	0.0012154	0	0	0.00122549	0.00162896	0.00185953	0	0	0.00125462	0.000439078	0.000423823	0.00140647	0.000508087	0	0	0	0	0	0	0	0	0	0	0.00259467	0.00864279	0	0	0	0.00662165	0.0115217	0	0	0	0	0	0	0	0	0	0	0
338	CU927179.1.1342	0	0.00139643	0.00230691	0.000780179	0	0	0	0.00162053	0.00190447	0	0	0	0	0	0	0	0.000731797	0.00138203	0.00119009	0.00203235	0.00165164	0	0	0.000937025	0	0	0	0	0	0	0.000490884	0.000265252	0.000763229	0	0	0	0	0	0	0	0	0	0	0.000791538	0	0	0	0.00240942
339	CU921705.1.1321	0	0	0	0	0	0	0	0	0	0	0	0	0	0	0	0	0	0	0	0	0	0	0	0	0	0	0	0	0	0	0	0	0	0	0	0	0	0.00241426	0	0	0	0	0	0	0	0	0	0
340	JX023182.1.969	0	0.00162917	0	0.000803821	0.000503724	0.00060653	0.000466708	0	0	0	0	0	0.00250322	0	0	0	0	0	0	0	0	0.000540332	0.00106557	0	0	0	0	0	0	0	0	0.000464191	0	0.00259134	0.000865596	0.00236019	0.00341384	0	0	0	0	0.00207704	0.00102702	0	0	0	0	0
341	KP151225.1.1498	0	0	0	0	0	0	0	0	0	0	0	0	0	0	0	0	0	0	0	0	0	0	0	0	0	0	0	0	0	0	0	0	0	0	0	0	0	0	0	0	0	0	0	0	0	0	0	0
342	CU923012.4.1367	0	0	0	0	0.000611665	0.00060653	0.000280025	0	0.000304715	0	0	0.00082985	0.000572164	0	0	0	0.000365898	0.000221125	0	0	0.00141078	0.00100347	0.000737705	0.000161556	0	0	0	0	0	0.000601168	0	0.00106101	0	0	0.000708215	0.000852291	0	0.000363793	0	0	0	0.000629406	0	0	0	0	0	0.000926698
343	FN563358.1.1603	0	0	0	0	0	0	0	0	0	0.00380921	0.00130719	0	0	0	0	0	0	0	0	0	0	0	0	0.00129245	0	0	0	0.00778679	0.00893478	0	0	0	0	0.00570096	0	0	0	0	0.00481493	0.00323424	0.00464141	0	0	0	0	0	0	0
344	CU922720.1.1360	0.00157303	0	0	0	0.0020149	0.00144893	0.00127567	0	0.00213301	0.000414044	0.00163399	0	0	0	0.00173501	0	0	0	0	0	0.000309683	0.000849093	0.00139344	0	0	0.00312903	0	0	0	0	0.00119215	0.00106101	0	0	0	0	0	0	0	0	0	0.00163646	0.00197504	0.00115133	0	0	0	0.000834028
345	KT581999.1.1268	0.00104869	0.000853375	0.00119959	0.000685612	0.000683625	0.000775011	0.000871189	0.000270088	0.00068561	0	0.000326797	0.00101426	0.00143041	0.000182983	0	0.000557608	0.000804976	0.00044225	0.00119009	0.00118554	0.000344092	0.000849093	0.000409836	0.000807781	0	0	0.000648836	0	0	0	0.000841515	0.000397878	0	0	0.000786906	0.000655609	0.000597423	0.000330721	0	0	0	0	0	0.000503706	0	0	0.000158516	0.000834028
346	CU921400.1.1327	0	0	0.000369106	0.000425552	0.000719606	0.00060653	0.000591164	0.00128292	0.00137122	0.000579662	0	0	0	0	0	0	0.00102452	0.000737083	0.00097371	0	0	0.00262447	0.00172131	0.000646224	0	0	0	0	0	0	0	0	0	0	0	0	0	0.000727585	0	0	0	0.000755287	0	0	0	0	0	0
347	CU918465.1.1351	0	0	0	0	0	0	9.33416e-05	0.000742741	0	0	0.000898693	0	0	0	0	0.00125462	0	0.000276406	0	0	0	0	0	0.00197098	0.00165732	0	0	0.00393353	0	0	0	0	0	0	0.000786906	0.000917852	0	0	0.00616912	0.00323424	0.00613864	0	0	0.00323811	0.000421159	0.000606551	0.000634065	0
348	KT167036.1.1386	0	0	0	0	0	0	0	0	0	0.000662471	0	0.00116794	0.00114433	0	0	0	0	0	0.00086552	0	0	0	0	0	0	0	0	0.00762623	0.00784275	0	0	0	0	0	0	0	0	0	0.0031598	0.00185797	0.000524031	0	0	0	0	0	0	0
349	GQ132199.1.1394	0.00127341	0	0	0	0.00223078	0.00289787	0.000871189	0.00033761	0	0.000331236	0	0.000184411	0.000286082	0	0.000347001	0	0	0.000663374	0.00043276	0	6.88184e-05	0.000154381	0	0.000872403	0.00114737	0.00147248	0.00050465	0	0	0	0.000420757	0.000221043	0	0	0.000157381	0.00078673	0.000341384	0	0.000300933	0.000206441	0	0.00176234	0.00284405	0.000863496	0	0	0	0.000278009
350	FPLP01002120.13.1513	0	0	0.000645935	0.000189134	0.000647645	0.000707619	0.000435594	0.00182309	0	0	0	0.00089132	0.000786726	0	0	0	0	0.00119776	0	0	0.000997867	0.000771903	0.00057377	0.000581602	0.00114737	0	0	0	0	0	0	0.000596817	0.00101764	0	0.000550834	0	0	0.000628369	0	0	0	0	0	0	0	0	0	0
351	AJ853567.1.1495	0	0.00737005	0.00765895	0.00309707	0	0	0	0	0	0	0	0	0	0	0	0	0	0	0	0	0	0	0	0	0	0	0	0	0	0	0	0	0	0	0	0	0	0	0	0	0	0	0	0	0.00176887	0.00134789	0.00134739	0
352	CU923660.1.1361	0	0	0	0	0	0	0	0	0	0	0	0	0	0.00542848	0.00624602	0	0	0	0	0	0	0	0	0	0	0	0	0	0	0	0.00315568	0.00265252	0	0	0	0	0	0.00287727	0	0	0.00224585	0	0	0.00417356	0	0	0	0
353	EF558995.1.1445	0	0	0	0.000212776	0	0	0	0	0	0	0	0	0	0	0	0	0	0	0	0	0	0	0	0	0	0	0	0	0	0	0	0	0	0	0	0	0	0	0	0	0	0	0	0	0.00193733	0.00175226	0.00158516	0
354	CT574327.1.1297	0	0	0	0	0	0	0	0	0	0	0	0.00126014	0.00100129	0.00146386	0	0	0	0.000294833	0.00054095	0	0	0	0	0.00100165	0.00101989	0.00312903	0.00295581	0	0	0	0	0	0	0	0	0	0	0.00175282	0.0002257	0	0	0	0	0	0	0	0	0
355	CU925441.1.1350	0	0	0.000553659	0.000212776	0	0	0	0	0	0	0	0	0	0	0	0	0	0	0	0	0	0	0	0	0	0	0	0	0	0.000601168	0	0	0	0	0	0	0	0	0	0	0	0	0	0	0	0	0	0
356	KF697424.1.1227	0	0	0	0.000236418	0	0	0	0	0.00068561	0	0	0	0	0	0	0.00111522	0.00153677	0	0.00162285	0.00101617	0	0	0	0.000484668	0	0	0	0	0	0.00223291	0	0.000309461	0	0	0	0	0	0	0	0	0	0	0	0	0	0	0	0.00166806
357	AB447787.1.1331	0	0	0	0	0	0	0	0	0	0	0	0	0	0	0	0	0	0	0	0	0	0	0	0	0	0	0	0	0	0	0	0	0	0	0	0	0	0	0	0	0	0	0	0	0	0	0	0
358	FM201092.1.1399	0	0.000853375	0.00110732	0.000307343	0.00147519	0.00188698	0.00130678	0.00101283	0	0.000993707	0	0	0	0	0	0	0	0	0	0	0	0	0	0.000743158	0	0	0	0	0	0	0	0.000464191	0	0	0	0	0	0.00145517	0	0	0	0	0	0	0	0	0	0
359	GQ480041.1.1492	0	0.000930954	0.000738212	0.000378268	0.000251862	0	0	0	0	0	0	0.000215146	0	0	0	0.000139402	0	0	0	0	0	0	0	0	0	0	0	0.000802761	0.000297826	0	0	0	0	0	0	0.000262243	0	0	0	0	0	0.000125881	0	0	0	0	0	0.000834028
360	GQ134130.1.1333	0	0	0	0	0.000755586	0.000842403	0.000497822	0.000405132	0	0	0	0.000399557	0.000214562	0	0	0.000348505	0	0	0.00054095	0.000508087	0.000378501	0.00169819	0.000737705	0.000420046	0	0.00122707	0	0	0	0.000257643	0	0.000839965	0	0.00142524	0.000708215	0.000655609	0.000938807	0	0	0	0	0	0.000711013	0	0.000252695	0.000269578	0.000237774	0.000278009
361	AB745045.1.1488	0	0	0	0	0	0	0	0	0	0	0	0	0	0	0	0	0	0	0	0	0	0	0	0	0	0	0	0	0	0.000429406	0	0	0	0	0	0	0	0	0.000150466	0	0	0	0	0	0	0	0	0
362	FR832410.1.1092	0.000599251	0	0	0	0.000323823	0.000303265	0.000186683	0	0	0.000496853	0	0	0	0.00219579	0.00294951	0	0	0	0	0	0.000584956	0.000849093	0	0.00284339	0.00560938	0.00177925	0.00216279	0.0020069	0.00297826	0	0	0.00130416	0	0.00181394	0	0.000917852	0.00153623	0	0	0.000344068	0	0	0.00126402	0.000503706	0	0	0	0.000463349
363	GQ487891.1.1451	0.000449438	0	0	0	0.00129529	0.00107828	0.000591164	0.000405132	0.000152358	0	0	0.000153676	0	0.000426959	0	0.00104551	0.00241493	0.000515958	0	0	0.00044732	0	0	0.000161556	0.000382458	0.00128842	0.00122558	0	0	0	0.000210379	0.000309461	0.00212008	0	0.000314762	0	0	0	0	0	0	0.00100705	0.000869016	0.000143916	0	0	0	0.0018534
364	CU923712.1.1332	0.00127341	0	0	0	0.000539704	0.000673923	0.000746733	0	0.000914146	0	0	0	0	0	0	0.00223043	0.000878156	0.00106877	0.00021638	0	0	0	0	0	0	0.000858948	0.000720929	0	0	0	0.000911641	0.000906278	0.00025441	0	0	0	0	0.00079373	0	0	0	0.0020141	0.000948017	0.000647622	0	0	0	0
365	AM943029.1.1242	0	0	0	0	0	0	0	0	0	0	0.000245098	0.000461028	0.000572164	0	0.000462668	0	0	0	0	0.000592768	0.000240864	0	0	0	0	0.000797595	0.000360464	0.00240828	0.00238261	0	0	0.000198939	0.000848033	0.000777403	0	0	0	9.92162e-05	0.000827565	0.000894577	0.0109298	0	0	0	0.00109501	0.00107831	0.00110961	0
366	CU923531.1.1378	0	0	0	0	0	0	0	0	0.00571342	0	0	0	0	0	0	0	0	0	0	0	0	0.000849093	0	0	0	0	0	0	0	0	0	0	0	0	0	0	0	0.00221583	0	0	0	0.00132175	0.000711013	0.00187091	0	0	0	0
367	KX672684.1.1394	0	0	0	0.000709253	0	0	0	0	0.000837968	0.000579662	0.00114379	0.000583969	0	0	0	0	0	0.000479104	0	0.00169362	0.000481729	0	0	0.000581602	0	0	0	0	0	0	0	0	0	0	0	0.000852291	0.000853461	0.000330721	0	0	0	0	0	0	0	0	0	0.00120471
368	KX990255.1.1412	0.000973783	0	0	0	0.000503724	0.000303265	0.000280025	0	0.00129504	0	0.000408497	0.000245881	0	0	0	0	0.00256129	0.000589666	0	0.00110086	0	0.00208414	0.00213115	0.000710847	0	0	0	0	0	0	0.000631136	0.000618921	0	0	0.000314762	0	0	0.000231504	0	0	0	0	0	0.000647622	0	0	0	0
369	GU112198.1.1500	0.0011236	0.000543057	0	0.00026006	0.000899507	0.000943492	0.000746733	0.00189061	0	0	0	0.00082985	0.000643685	0	0	0.00111522	0	0.00044225	0	0.000931493	0.000584956	0	0	0.00025849	0	0	0	0	0	0.000944693	0	0.000265252	0	0.000906971	0.00149512	0.00144234	0.00042673	0	0.00120373	0	0	0	0.00055301	0	0.000589623	0.000808734	0.000792581	0
370	CU922759.1.1397	0	0	0	0	0	0.000303265	0.000280025	0	0	0	0	0.000983526	0.00143041	0.00158585	0	0	0	0	0	0	0.00086023	0.000849093	0	0	0	0	0.0010093	0	0	0	0	0.000530504	0	0	0	0.000262243	0	0.000562225	0	0	0	0.000440584	0.000395007	0	0	0	0	0
371	CU918924.1.1379	0.000599251	0	0	0	0.000107941	0	0	0.000202566	0.000609431	0.00231865	0.000980392	0.000245881	0	0.000914913	0.00115667	0	0	0.000239552	0	0.000762131	0.00041291	0	0	0.000710847	0	0.000858948	0	0.00104359	0.0011913	0.000171762	0.00056101	0.000331565	0	0.00207308	0.000786906	0.000917852	0.00119485	0	0.00346073	0.000894577	0.00359335	0	0	0	0.000421159	0	0.00103036	0
372	FQ659023.1.1359	0	0	0	0.000212776	0	0	0	0	0.0014474	0.00132494	0	0	0	0	0	0	0	0	0	0	0.000550547	0	0.00114754	0.0037481	0.00318715	0	0	0	0	0	0.00231417	0.00232095	0	0	0	0	0	0.000562225	0	0	0	0	0	0	0	0	0	0
373	CU923967.1.1372	0	0	0	0	0	0	0	0	0	0.000579662	0	0	0	0.00146386	0.00196634	0	0	0	0	0	0	0	0	9.69337e-05	0.000382458	0	0	0.0109176	0.0107217	0.000601168	0	0	0	0.000259134	0	0	0	0	0.033554	0.0214699	0.0341368	0	0	0	0	0	0	0
374	HM773484.1.1453	0.000674157	0	0	0.00104024	0.000647645	0	0	0	0	0	0	0	0	0	0	0	0	0	0	0	0.00110109	0.00208414	0.00139344	0	0	0	0	0	0	0	0	0.000751547	0	0	0.00267548	0	0	0.00095909	0	0	0	0	0	0.000575664	0	0	0	0
375	KU713366.1.1360	0.00209738	0.000310318	0.000645935	0.000472836	0.000935487	0.000943492	0.000591164	0.000607698	0.000609431	0	0.000735294	0	0	0.000243977	0	0.00257894	0.00102452	0.000331687	0.00086552	0.000508087	0.000275274	0	0	0	0	0.000858948	0.000576743	0	0	0.00240467	0	0.000243148	0.00025441	0	0.000708215	0.000196683	0	0.000264577	0	0	0	0.000440584	0.00055301	0.00035979	0	0	0	0.00111204
376	MG674678.1.1481	0	0	0	0	0	0	9.33416e-05	0	0	0	0	0	0	0	0	0	0	0	0	0	0	0	0	0	0	0	0	0	0	0	0	0	0	0	0	0	0	0	0	0	0	0	0	0	0	0	0	0
377	CR933294.1.1319	0	0	0	0	0	0	0	0	0	0	0	0	0	0.00402562	0.00196634	0	0	0	0	0	0	0	0	0.00187405	0	0	0	0	0	0	0	0	0	0.00945841	0	0	0	0	0.00526633	0.00406001	0.00568947	0	0	0	0	0	0	0
378	FJ947140.1.1497	0	0	0	0	0	0	0	0	0.00129504	0	0	0	0	0	0	0	0.000585437	0.000221125	0.00151466	0.00143958	0	0	0	0.00213254	0.00267721	0.000858948	0.00122558	0	0.00129058	0.00154586	0	0	0	0	0	0	0	0.00152131	0	0	0	0.00251762	0.00213304	0.000647622	0	0	0	0.000926698
379	KT166996.1.1376	0	0	0	0	0	0	0	0	0	0	0	0	0	0	0	0	0	0	0	0	0	0	0	0	0	0	0	0	0	0	0	0	0	0	0	0	0	0	0	0	0	0	0	0	0	0	0	0
380	JF417911.1.1228	0	0	0	0.00139487	0	0	0	0	0	0	0	0	0	0	0	0	0	0	0	0	0	0	0	0	0	0	0	0	0	0	0	0	0	0	0	0	0	0	0	0	0	0	0	0	0	0	0	0
381	GU179889.1.1312	0	0	0	0	0.000215882	0.000235873	0.000186683	0	0.000228537	0	0	0	0.000286082	0	0.000925337	0	0	0	0	0	0	0	0	0.000323112	0	0.00128842	0.0010093	0	0	0	0	0	0	0.000647836	0	0	0	0.0016536	0.000150466	0	0.000374308	0	0	0	0	0	0	0
382	CR933259.1.1308	0	0	0	0	0	0	0	0	0.00358041	0	0	0.000860585	0.000643685	0	0	0	0	0	0	0	0	0	0	0.000613913	0.00191229	0.00251549	0.00129767	0	0	0	0.00385694	0.000685234	0	0	0	0	0	0.000892946	0	0	0	0	0	0	0	0	0	0
383	CU924283.1.1328	0.000449438	0	0	0	0.000935487	0.000741315	0.000840075	0	0	0	0	0.00147529	0.00164497	0	0	0	0	0.00116091	0	0	0	0	0	0	0	0.000490828	0.00136976	0	0	0	0	0	0	0	0	0	0	0.00122367	0	0	0	0	0	0.000575664	0	0	0	0
384	CU918701.1.1340	0	0	0	0	0.00136725	0.00121306	0.00115121	0	0.0010665	0.000993707	0.000980392	0	0	0	0	0	0	0.00110562	0	0	0.000619365	0.000694712	0	0.000581602	0	0	0.000648836	0	0	0	0.000631136	0.000751547	0	0	0	0	0	0.000562225	0	0	0	0	0	0.000935454	0	0	0	0
385	KF911309.1.1432	0	0	0	0	0	0	0	0	0	0.00331236	0.00106209	0.000614704	0.000858246	0	0	0	0.000585437	0.000184271	0.0010819	0.00254044	0.000894639	0	0	0	0	0	0	0.00104359	0.000794202	0	0	0	0	0	0.000865596	0.000917852	0	0	0.002257	0.0019956	0	0	0	0	0	0	0	0
386	EU706181.1.1234	0	0	0	0	0	0	0	0	0	0.00198741	0	0	0	0	0	0	0.00417124	0.000608093	0	0	0	0	0	0	0	0	0	0	0.00238261	0.00309172	0.00217391	0.00159151	0	0	0	0	0	0	0	0	0	0	0	0	0	0	0	0
387	FJ205844.1.1344	0	0.000698216	0.00101504	0.00127666	0	0	0	0	0	0	0	0	0	0	0	0	0	0	0	0	0	0	0	0	0	0	0	0.000642209	0.000595652	0.00103057	0	0	0	0	0	0	0	0	0	0	0	0	0	0	0	0.000269578	0	0
388	FPLM01001278.2.1412	0	0	0	0	0	0	0	0	0.00937	0	0	0	0	0	0	0	0	0	0	0	0	0	0	0	0	0.00368121	0	0	0	0	0	0	0	0	0	0	0	0.0131958	0	0	0	0	0	0	0	0	0	0
389	GQ133960.1.1296	0.000599251	0	0	0	0.000899507	0.000876099	0.000497822	0	0	0.00157337	0.00106209	0	0	0	0	0.00125462	0.000658617	0.000202698	0.00129828	0.00143958	0	0.000771903	0.00155738	0	0	0	0	0	0	0	0	0	0	0	0.00125905	0	0.000512076	0	0	0	0	0	0	0	0	0	0	0
390	CU919879.2.1365	0	0	0	0	0	0	0	0.00128292	0	0	0	0.000491763	0	0.000670936	0	0.00153342	0	0.00152945	0	0	0	0	0	0.00242334	0.00305966	0	0	0.00481657	0.00645289	0.00721402	0	0	0	0	0	0	0	0.000694513	0	0	0	0	0	0	0	0	0	0
391	GQ182783.1.1417	0	0	0	0	0	0	0	0	0	0	0	0	0	0	0	0	0	0	0	0	0	0	0	0	0	0	0	0	0	0	0	0	0	0	0	0	0	0	0	0	0	0	0	0	0	0	0	0
392	CU918274.1.1317	0	0	0	0	0.000143921	0.000336961	0.000342253	0	0	0	0	0.000645439	0.00114433	0.00152486	0.00138801	0	0	0.000515958	0	0	0.000516138	0.00131223	0.000655738	0.000355423	0.00114737	0.000981655	0.00115349	0	0	0	0	0.000309461	0.000424016	0.00220264	0	0	0	0.00095909	0	0.000825764	0	0.000692346	0.000948017	0.00100741	0	0	0	0
393	CU921263.1.1332	0	0	0	0	0	0.000101088	0.000186683	0	0	0	0	0	0	0.00140287	0.00179284	0	0	0.00147417	0	0	0.00127314	0	0	0.000420046	0.000382458	0	0.0010093	0	0	0.00206115	0	0	0	0.000259134	0	0.000262243	0.000682769	0.000330721	0.00504063	0.00289017	0.00434197	0	0	0.00215874	0	0	0	0
394	GU179741.1.1390	0.000374532	0	0	0	0	0	0.000155569	0	0	0	0	0.0016597	0.000715205	0.00182983	0	0.000348505	0	0.000110562	0.00043276	0.000423406	0.000309683	0	0	0.000129245	0	0	0.000432557	0.00650237	0.00675072	0	0	0	0	0	0	0.00137678	0.00042673	0	0.00639482	0.0060556	0.00651295	0	0	0.00107937	0	0	0	0.000278009
395	FPLM01000168.4.1384	0.000599251	0	0.000461382	0.000212776	0	0	0	0.000607698	0	0	0	0.000245881	0	0	0	0.00118492	0.00204903	0.00230338	0	0	0	0	0	0	0	0	0	0	0	0.00163174	0.000841515	0.000707339	0.00212008	0	0.000472144	0	0	0	0	0	0.000524031	0	0	0.00100741	0	0	0	0
396	GQ138605.1.1389	0	0	0	0	0.00431763	0.0026283	0.00146235	0	0.00205683	0.000993707	0	0	0	0	0	0	0	0.000350114	0	0	0	0.00185257	0.00229508	0.000323112	0	0	0.000288371	0	0	0	0.000490884	0.000221043	0.00101764	0	0	0	0	0.000198432	0	0	0	0	0.00055301	0.000575664	0	0	0	0.000556019
397	CU924122.1.1283	0.000524345	0.00193949	0.00147642	0.000614686	0	0.000471746	0	0.000675219	0	0	0	0.00082985	0.00100129	0	0	0	0.000658617	0.000257979	0	0	0.0011355	0	0.000983607	0.000937025	0.00140235	0	0	0	0	0	0.000841515	0.000618921	0	0	0	0	0	0	0	0	0	0	0	0	0	0	0	0
398	FM201001.1.1414	0	0	0	0	0.00104343	0.000876099	0.00040448	0	0.000914146	0.00107652	0	0	0	0.000792925	0.00098317	0.000906113	0	0.000331687	0.00054095	0	0.00209896	0.000385951	0.000491803	0.000355423	0	0	0.000288371	0	0	0	0.00126227	0.00121574	0.000763229	0	0.000865596	0	0	0	0	0	0	0	0	0	0	0	0	0
399	JF421664.1.1461	0	0.00147401	0.00147642	0.00219869	0	0	0	0	0	0	0	0	0	0	0	0	0	0	0	0	0	0	0	0	0	0	0	0	0	0	0	0	0	0	0	0.000983413	0	0	0	0	0	0	0	0	0.00328504	0.00505459	0.0092732	0
400	HE589748.1.912	0	0	0	0	0	0	0	0	0	0	0	0	0	0	0	0	0	0	0	0	0	0	0	0	0	0	0	0	0	0	0	0	0	0	0	0	0	0	0	0	0	0	0	0	0	0	0	0
401	KC758914.1.1371	0	0	0	0	0.000935487	0.000808707	0.000497822	0	0	0	0	0	0	0.00134187	0	0	0	0.000534385	0	0	0	0	0	0	0	0	0	0	0	0	0	0	0	0	0	0	0	0	0	0	0	0	0	0	0	0	0	0
402	KC555220.1.1541	0	0	0	0	0	0	0	0	0	0	0	0	0	0	0	0	0	0	0	0	0	0	0	0	0	0	0	0	0	0	0	0	0	0	0	0	0	0.00198432	0	0	0	0	0	0	0	0	0	0
403	GQ468584.1.1490	0	0	0	0	0	0	0	0	0	0	0	0	0	0	0	0	0	0	0	0	0	0	0	0	0	0	0	0	0	0	0	0	0	0	0	0	0	0.000694513	0	0	0	0	0	0	0	0	0	0
404	EU802232.1.1269	0	0	0	0	0	0.00124676	0.000933416	0	0	0	0	0.00224367	0.00128737	0	0	0.00209103	0	0	0	0	0	0	0	0	0	0	0	0	0	0	0	0	0	0.0114019	0	0	0	0	0	0	0	0	0	0	0	0	0	0.00500417
405	CU923009.1.1343	0	0	0	0	0	0	0.000186683	0	0	0	0	0	0	0	0	0	0	0	0	0	0	0	0	0	0	0	0	0	0	0	0	0	0	0	0	0	0	0.00472931	0	0	0	0	0	0	0	0	0	0
406	CU922430.1.1323	0	0	0	0	0	0	0	0	0.000533252	0	0	0.000184411	0.000572164	0.00201281	0.00185067	0	0	0	0	0	0	0	0	0.00103396	0	0.00104301	0.00108139	0	0	0	0.000631136	0.000265252	0	0	0	0	0.000682769	0.000264577	0.00105327	0.000825764	0.00112292	0.00100705	0	0.00143916	0	0	0	0
407	HQ156138.1.1370	0	0	0	0.00184406	0	0	0	0.000675219	0	0	0	0	0	0	0	0	0	0	0	0	0	0	0	0	0	0	0	0	0	0	0	0	0	0	0.000236072	0	0	0	0	0	0	0	0	0	0.00488544	0.00444804	0.00578584	0
408	FPLP01011483.1.1440	0.00082397	0	0	0	0.000107941	0	0	0.000472654	0	0	0	0.000276617	0.000286082	0	0	0	0	0.0019717	0	0	0	0	0	0	0	0	0	0	0	0	0.000981767	0.000331565	0	0	0	0	0	0	0	0	0	0.000503525	0.000474009	0	0	0	0	0.000556019
409	CT573893.2.1371	0	0	0	0	0.000215882	0.000370657	0	0	0.00358041	0	0	0	0	0.000548948	0.000115667	0	0	0.000147417	0	0	0.00154841	0	0	0	0	0	0	0	0	0	0.000350631	0.0005084	0	0.000259134	0	0	0	0.000562225	0	0	0.000299446	0.000377644	0.000711013	0	0	0	0	0.000556019
410	KC662296.1.1479	0.000674157	0	0	0	0	0.000101088	0	0.000472654	0	0.000248427	0.000326797	0.000860585	0.00100129	0	0	0.000418206	0.000292719	0.000681801	0.00021638	0.000423406	0.000929048	0	0	0.000323112	0.00063743	0	0	0.00176608	0.00148913	0	0	0	0	0.00168437	0	0.000458926	0.000341384	0	0.000978032	0	0.000374308	0	0	0.000287832	0	0	0	0.000741359
411	CR933177.2.1354	0	0.00155159	0.00101504	0.000709253	0.00122333	0.00134785	0.000280025	0	0	0	0	0.000184411	0.000214562	0.000243977	0.000462668	0	0	0.00230338	0.00054095	0	0	0	0	0	0	0.000245414	0	0	0	0	0	0	0	0	0	0.000327804	0	0	0	0.000275255	0.00262015	0	0.000474009	0	0	0	0	0
412	CU917963.1.1350	0.000374532	0	0	0	0.00147519	0.00138154	0.000808961	0	0.00114268	0	0.000980392	0.000522498	0.000429123	0	0	0.000348505	0.000512258	0.000294833	0.00064914	0.000677449	0.000481729	0.000308761	0.000327869	0.000581602	0	0.000981655	0.00050465	0	0	0.00163174	0.000911641	0	0	0.00103654	0	0.000458926	0.00128019	0.00115752	0.000376166	0	0	0.000755287	0.000395007	0.00035979	0	0	0	0
413	EU638940.1.1353	0	0	0	0	0	0	0	0	0	0	0	0	0	0	0	0	0	0	0	0	0	0	0	0	0	0	0	0	0	0	0	0	0	0	0	0	0	0	0	0	0	0	0	0	0	0	0	0
414	BX294731.1.1276	0.00142322	0	0	0	0	0.00043805	0	0	0	0	0	0.00187485	0.00221714	0	0.000347001	0.000348505	0	0.000571239	0	0.00110086	0.000275274	0	0	0.000646224	0	0	0.000793021	0	0	0	0.000701262	0.000685234	0	0	0	0.000524487	0	0	0	0	0	0.000692346	0	0	0	0	0	0
415	LVBH01000030.144.1773	0	0	0	0.000283701	0.00356205	0.00320113	0.00236465	0.000742741	0	0	0.00106209	0	0	0	0.00144584	0.000906113	0	0.000368541	0.0021638	0.00118554	0	0	0	0	0	0	0	0	0	0	0	0	0	0	0.00173119	0	0	0	0.000451399	0.000481696	0.000598892	0	0	0.00230266	0	0	0	0
416	GU455320.1.1478	0	0	0	0	0	0	0	0	0	0	0	0	0	0	0	0	0	0	0	0	0	0	0	0	0	0	0	0	0	0	0	0	0	0	0	0.000196683	0	0	0	0	0	0	0	0	0	0	0	0
417	FPLS01010064.2.1449	0	0	0	0	0	0	0	0	0	0	0	0	0	0	0	0	0	0	0	0	0	0	0	0	0	0	0	0	0	0	0	0	0	0	0	0	0	0	0	0	0	0	0	0	0	0	0	0
418	CU924415.1.1354	0	0	0	0	0.000539704	0.000202177	0.000373367	0	0	0	0.000653595	0	0	0.00774626	0.00161934	0	0	0	0.00064914	0.000254044	0	0.000308761	0.000245902	0.000613913	0.000509944	0	0	0.00313077	0.00486449	0	0.00056101	0.00015473	0.000169607	0.00116611	0	0	0	0.000198432	0.00300933	0.0010322	0.00172181	0.000314703	0	0	0	0	0	0
419	JN697831.1.1351	0	0	0	0	0.000647645	0.000673923	0	0	0	0	0	0	0	0	0	0	0	0	0	0	0.000929048	0	0	0	0	0	0	0	0	0	0	0	0.00144166	0	0	0	0	0.000396865	0	0	0	0	0	0	0	0	0	0.000834028
420	CU920680.1.1317	0.000599251	0	0	0.000330985	0.000395783	0	0.000311139	0	0	0.00074528	0	0.000368822	0	0	0	0	0	0.000257979	0	0	0.000481729	0	0	0	0	0	0	0	0.000794202	0	0	0	0	0.000647836	0	0	0	0	0.000677099	0.000412882	0.000673754	0	0	0	0	0	0	0
421	FPLS01051283.7.1224	0	0	0	0	0.00118735	0	0	0	0	0	0	0	0	0	0	0	0	0.000773937	0	0	0	0.00409108	0.00262295	0.00177712	0	0	0	0	0	0	0	0.00143678	0	0	0	0	0	0	0	0	0	0	0	0	0	0	0	0
422	JX023211.1.972	0	0.000543057	0.00119959	0.00382997	0	0	0.000217797	0	0	0.000828089	0.00130719	0	0	0	0	0	0.00153677	0	0.00097371	0	0.00044732	0	0	0.000969337	0.00203978	0	0	0	0	0	0	0	0	0	0	0.00111453	0.00179227	0	0	0	0	0	0	0	0.000673854	0.000336973	0.00103036	0
423	FJ479409.1.1335	0	0	0	0	0.000467744	0	0	0	0.00342805	0	0	0	0	0	0	0.00529727	0	0.000165844	0	0	0	0	0	0.000581602	0.00114737	0.000858948	0.00129767	0	0	0	0	0	0	0	0.000550834	0	0	0.00109138	0	0	0	0.00100705	0	0.000863496	0	0	0	0
424	FPLM01005481.16.1519	0.000524345	0.00162917	0.00110732	0.000827462	0.000251862	0	0	0	0.000228537	0.000414044	0.000408497	0	0	0	0	0	0.000878156	0.000331687	0	0	0	0.00100347	0.00106557	0.00103396	0.00152983	0.000490828	0	0	0	0	0.00126227	0.00081786	0	0	0.00110167	0	0	0.000231504	0	0	0	0	0.000711013	0.000647622	0	0	0	0
425	HM270130.1.1340	0	0	0.00129187	0.000425552	0	0	0.00040448	0	0	0	0	0	0	0	0	0	0	0.000239552	0	0	0	0.000694712	0.000737705	0.00113089	0.00203978	0	0	0	0	0	0	0.000839965	0.000593623	0	0.00188857	0	0	0.000760657	0	0	0	0	0	0	0	0	0	0
426	KF963694.1.1332	0	0	0	0.000638328	0.00104343	0.000909795	0.00056005	0	0	0	0	0.00193632	0.00300386	0.00121988	0.00156151	0	0.00124405	0	0	0	0	0	0	0	0	0	0	0	0	0.00145998	0	0.000751547	0	0	0.00102298	0	0	0	0	0	0.000748615	0	0	0	0	0	0	0
427	DQ796276.1.1229	0	0	0	0	0.00629655	0.00657075	0.00255134	0.00168805	0	0	0	0.000215146	0.000429123	0	0	0	0	0	0	0	0	0.00131223	0.00721311	0	0	0	0	0	0	0	0	0	0	0	0	0.000983413	0	0	0	0	0	0	0	0.00474923	0	0	0	0
428	JX542557.1.1443	0	0.00170675	0.00184553	0.00330985	0	0	0	0	0	0	0	0	0	0	0	0	0	0	0	0	0	0	0	0	0	0	0	0	0	0	0	0	0	0	0	0	0	0	0	0	0	0	0	0	0	0	0	0
429	AM268368.1.1308	0	0	0	0	0	0	0	0	0	0	0	0	0	0	0	0	0	0	0	0	0.00130755	0	0	0.00106627	0	0	0	0	0	0	0	0.000862069	0	0	0	0	0	0	0	0	0.00104806	0	0	0.00187091	0	0	0.00158516	0
430	GQ181637.1.1379	0	0	0	0	0	0	0	0	0	0	0	0.000952791	0	0	0	0	0	0	0	0	0	0	0	0	0	0	0	0.00160552	0.00287898	0	0	0	0	0	0	0	0	0	0	0	0	0	0	0	0	0	0	0
431	EF019033.1.1358	0	0	0	0	0	0	0	0	0	0	0	0	0	0	0	0	0	0	0	0	0	0	0	0	0	0	0	0	0	0	0	0	0	0	0	0	0	0	0	0	0	0	0	0	0	0	0	0
432	FJ902364.1.1389	0	0	0	0	0	0	0	0	0	0	0	0	0	0	0	0	0	0	0	0	0	0	0	0	0	0	0	0	0	0	0	0	0	0	0	0	0	0.000694513	0	0	0	0	0	0	0	0	0	0
433	CU919360.1.1367	0	0	0.000369106	0.000141851	0	0	0	0	0	0	0	0	0	0	0	0	0	0	0	0	0	0	0	0	0	0	0	0	0	0	0	0	0	0	0	0	0	0	0	0	0	0	0	0	0	0	0	0
434	FJ825442.1.1389	0	0	0	0.00177313	0	0	0	0	0	0	0	0	0	0	0	0	0	0	0	0	0	0	0	0	0	0	0	0	0	0	0	0	0	0	0	0	0	0	0	0	0	0	0	0	0	0	0	0
435	AY555826.1.1130	0	0	0	0	0	0	0	0	0	0	0	0	0	0	0	0	0	0	0	0	0	0	0	0	0	0	0	0	0	0	0	0	0	0	0	0	0	0	0	0	0	0	0	0	0	0	0	0
436	CU926264.1.1344	0	0	0	0	0	0	0	0	0	0.00339516	0.00359477	0	0	0	0	0	0	0	0	0	0	0	0	0.00213254	0	0	0.00115349	0	0	0	0	0	0	0	0.000236072	0.00249131	0	0	0.0024827	0	0	0	0	0	0	0	0	0
437	HQ434539.1.909	0	0	0	0	0	0	0	0	0	0	0	0	0	0	0	0	0	0	0	0	0	0	0	0	0	0	0	0	0	0.000343525	0	0	0	0	0	0	0	0	0	0	0	0	0	0	0	0	0	0
438	KP204493.1.1463	0	0	0	0	0.00305832	0.00286417	0.00280025	0	0	0	0	0	0	0	0	0	0	0	0	0	0	0	0	0	0	0	0	0	0	0.00798695	0.00371669	0.00218833	0	0	0	0	0	0	0	0	0	0.00541289	0.00118502	0	0	0	0	0
439	CU922217.1.1360	0	0	0	0	0	0	0	0	0	0	0	0.000799115	0.00143041	0	0	0	0	0	0	0	0	0	0	0	0	0	0	0.000722485	0	0	0	0	0	0	0	0.00144234	0.00213365	0	0.000978032	0.000894577	0.00202126	0	0	0	0	0	0	0.000926698
440	CU922777.1.1366	0	0	0	0	0	0	0.000311139	0	0.00175211	0	0	0	0	0.00121988	0.00156151	0	0	0	0	0	0	0.000540332	0	0	0	0.00159519	0.00396511	0	0	0	0	0.000287356	0	0	0	0.000917852	0	0.00218276	0	0	0	0	0	0.000791538	0	0	0	0.00250209
441	MH311779.1.1439	0	0	0	0.000449194	0	0.000673923	0.000497822	0	0.000990325	0	0	0.00082985	0	0	0	0	0	0.00106877	0	0	0	0	0	0.00051698	0.0017848	0	0	0	0	0	0	0	0	0	0	0	0	0.00102523	0.00233223	0	0	0	0	0	0	0.00181965	0	0
442	FPLM01004459.1.1421	0	0	0	0	0	0	0	0	0	0	0	0	0	0	0	0	0	0	0	0	0.000344092	0	0.00057377	0	0	0	0	0	0	0.000515287	0.00568022	0.0051061	0	0	0	0	0	0.000396865	0	0	0	0	0	0	0	0.000269578	0	0
443	EF515605.1.1280	0	0	0	0	0	0	0	0	0	0	0	0	0	0.00128088	0.00161934	0	0	0	0	0	0	0	0	0	0	0	0	0	0.000397101	0	0	0	0	0	0	0	0	0	0	0.000894577	0	0	0	0	0	0	0	0
444	KY285274.1.1513	0	0	0	0	0.000863527	0.000673923	0.000995644	0	0	0	0	0	0	0	0	0	0	0.000386968	0	0	0	0.00115785	0	0	0	0	0	0	0	0	0.00217391	0.00258621	0	0	0	0	0	0	0	0	0	0	0	0	0	0	0	0.00101937
445	CU925140.1.1361	0	0	0	0	0	0	0	0	0	0	0	0	0	0.00152486	0.00190851	0.000906113	0	0	0	0	0	0	0	0	0	0	0	0.00136469	0	0	0	0.000419982	0	0	0	0	0	0	0	0.00316543	0.00262015	0	0	0	0.00235849	0	0	0
446	FPLM01006088.25.1341	0.000374532	0	0	0	0.00158313	0.00158372	0.00121344	0	0.000533252	0	0	0	0	0	0	0	0	0.00151102	0	0	0.000275274	0	0.00204918	0.00051698	0.00101989	0	0.000648836	0	0	0	0	0	0	0	0	0	0	0	0	0	0	0.000503525	0.000948017	0	0	0	0	0
447	KP150924.1.1604	0	0.00116369	0.00129187	0.00177313	0	0	0	0	0	0	0	0	0	0	0	0	0	0	0	0	0	0	0	0	0	0	0	0	0	0	0	0	0	0	0	0	0	0	0	0	0	0	0	0	0.000589623	0.00168486	0.000396291	0
448	CU924144.1.1345	0.0011985	0	0.00129187	0.000685612	0.000683625	0	0.000684505	0	0	0	0	0.00298131	0.00257474	0	0	0	0	0.000221125	0.00086552	0	0.000481729	0	0	0	0	0	0	0	0	0.00171762	0	0	0	0	0	0	0	0.000363793	0	0	0	0.000629406	0	0	0	0	0	0.000556019
449	CU925818.1.1335	0	0	0	0	0.000683625	0.000808707	0.000746733	0	0.00175211	0	0.000408497	0	0	0	0	0	0	0.000515958	0	0	0.000481729	0.00100347	0.00057377	0	0	0.00116572	0.00108139	0	0	0	0	0	0	0	0	0	0	0.000529153	0	0	0	0.00106999	0.00165903	0	0	0	0	0
450	FPLM01001071.16.1302	0	0.000853375	0	0.000591044	0.000575685	0.00111197	0	0	0.0014474	0.000414044	0	0	0	0	0	0	0	0.000331687	0.00097371	0	0	0	0.000819672	0.00193867	0.00152983	0	0	0	0	0	0	0.000464191	0	0	0	0	0	0	0	0	0	0	0	0.00071958	0	0	0	0
451	FPLP01003120.1.1341	0	0	0	0	0.000575685	0.00101088	0.000591164	0	0	0	0	0	0	0.000487954	0	0.00118492	0	0.00167686	0	0.00143958	0	0	0	0	0	0.00159519	0.00122558	0	0	0	0.00112202	0.000839965	0.000593623	0	0	0	0	0	0	0	0	0.000755287	0	0.00071958	0.00092655	0.000606551	0	0
452	CU927820.1.1310	0	0.00124127	0	0.000780179	0	0.000471746	0	0	0	0	0	0.000368822	0	0	0	0	0.00153677	0.000202698	0	0	0.00086023	0	0.00147541	0.00106627	0.00318715	0	0	0	0	0	0	0.00112732	0	0	0.00220334	0	0.0011095	0	0	0	0	0	0	0.000431748	0	0	0	0.00444815
453	FPLM01001745.7.1468	0.000224719	0	0	0	0.000107941	0.000235873	0.000248911	0	0.000761789	0.000496853	0.000816993	0.000122941	0.000214562	0.00243977	0.00185067	0	0	0.000128989	0.00032457	0	0.00044732	0	0.000327869	0.000613913	0.0017848	0.000736241	0.000576743	0.000401381	0.000397101	0	0.00056101	0.000442087	0	0	0	0.000393365	0	0.000463009	0.00120373	0.000481696	0.000748615	0.000881168	0.00118502	0.000863496	0	0	0	0
454	FN563322.1.1419	0.000674157	0	0	0	0	0.00060653	0.00056005	0	0.000914146	0	0	0	0	0	0	0	0	0.000350114	0	0	0.000963457	0	0	0.000807781	0.00114737	0.00190196	0.00230697	0	0	0	0	0	0	0	0	0.000917852	0.000938807	0.000826802	0	0	0	0.000818228	0	0.00115133	0	0	0	0.000741359
455	AY862527.1.1347	0	0	0	0	0	0	0	0	0	0	0	0	0	0	0	0	0	0	0	0	0	0	0	0	0	0	0	0.00770651	0.00466594	0	0	0	0	0	0	0	0	0	0	0	0	0	0	0	0	0	0	0
456	CU917657.1.1395	0.00262172	0	0	0	0	0	0	0	0	0	0	0	0	0.00487954	0.00133017	0	0	0	0	0	0	0	0	0	0	0	0	0.00931203	0.00903405	0	0	0	0	0	0	0	0	0	0.00300933	0.00584916	0.00209612	0	0	0.00287832	0	0	0	0
457	GQ133525.1.1212	0	0	0	0	0	0	0	0	0	0	0	0	0	0	0	0	0	0	0	0	0	0	0	0	0	0	0	0	0	0.000944693	0	0	0	0	0	0	0	0	0	0	0	0	0	0	0.0148248	0.00795255	0.0171198	0
458	JQ668552.1.1327	0.000599251	0	0	0	0.000395783	0.000303265	0.00040448	0	0.0010665	0	0	0	0	0.00121988	0.00127234	0	0	0	0	0	0	0	0	0	0	0.00116572	0.00050465	0	0	0	0	0.0005084	0	0	0	0	0	0.00095909	0	0	0	0	0	0.00071958	0	0	0	0.000370679
459	FJ462014.1.1502	0.000224719	0	0	0	0.000719606	0.000539138	0.000466708	0	0	0.00132494	0.000898693	0.000245881	0	0.000304971	0.000404835	0	0	0.000350114	0.00162285	0.00228639	0.000722593	0.00169819	0.00147541	0.00103396	0.00140235	0	0	0.00112387	0.00129058	0	0	0	0	0.00142524	0	0.000262243	0.00042673	0	0.0002257	0	0	0.000251762	0.000158003	0.000287832	0	0	0	0
460	FN436174.1.1471	0	0	0	0	0.000215882	0.000471746	0.00040448	0	0	0	0	0	0.000500644	0	0	0	0	0.000773937	0	0	0.000137637	0.000231571	0	0	0	0	0.000360464	0	0	0	0.00203366	0.00501768	0	0	0	0.000393365	0	0	0	0	0	0.000440584	0	0	0	0	0	0
461	CU923010.1.1345	0.000449438	0	0	0	0.000143921	0	0.000217797	0	0	0.000331236	0.000735294	0.000215146	0.000286082	0.0010369	0.00127234	0.000139402	0.000146359	0.000128989	0	0.000677449	0.000206455	0	0	0.0011632	0.00063743	0.000736241	0.00050465	0.000883038	0.00168768	0	0	0.000353669	0	0.000518269	0	0.000590048	0.000682769	0	0.0002257	0.000619323	0	0.000818228	0.000869016	0.00071958	0	0	0	0.00120471
462	HQ155554.1.1329	0	0.00201707	0.00110732	0.00139487	0	0	0	0	0	0	0	0	0	0	0	0	0	0	0	0	0	0	0	0	0	0	0	0.000642209	0	0.000687049	0	0	0	0	0	0	0	0	0	0	0	0	0	0	0.00193733	0.00148268	0.000792581	0
463	KM870459.1.902	0	0	0	0	0.000719606	0.000572834	0.00096453	0	0	0	0	0.000276617	0.000214562	0.00073193	0.000751836	0	0	0.000276406	0	0	0	0.000463142	0.00114754	0.000290801	0	0.000429474	0	0	0	0	0.000771388	0.000353669	0.000678426	0.000259134	0	0	0	0.000826802	0.000451399	0.000688137	0.000374308	0.00100705	0.00102702	0.00100741	0	0	0	0.00148272
464	MF464057.1.1329	0	0	0	0	0.000647645	0.000741315	0.000497822	0	0	0	0	0	0	0	0	0	0	0.000257979	0	0	0.000997867	0	0	0.000646224	0	0	0	0	0	0	0	0	0	0.00259134	0	0	0	0	0	0	0	0	0	0	0	0	0	0
465	EF515651.1.1396	0	0	0	0	0	0	0	0	0	0	0	0	0	0	0	0	0	0	0	0	0	0	0	0	0	0	0	0	0	0	0	0	0	0	0	0	0	0	0	0	0	0	0	0	0	0	0	0
466	EU177712.1.1301	0.000374532	0	0	0	0.000719606	0.000572834	0.000466708	0	0.000304715	0	0.000408497	0	0	0	0	0	0	0.000202698	0	0	0.000894639	0	0	0	0	0	0.000432557	0	0	0.00077293	0	0	0.000763229	0	0.000944287	0	0.00042673	0.000859874	0	0	0	0	0.000948017	0	0	0	0	0.00203874
467	GQ182947.1.1411	0	0	0	0	0	0	0	0	0	0	0	0	0	0	0	0	0	0	0	0	0	0	0	0	0	0	0	0	0	0	0	0	0	0	0	0	0	0	0	0	0	0	0	0	0	0	0	0
468	KF085814.1.1282	0	0.00232739	0	0.000827462	0.000755586	0	0.000591164	0	0	0	0	0	0	0.000548948	0.000520502	0	0	0	0	0	0	0	0	0	0	0	0	0	0	0	0	0	0	0	0.00220334	0.00078673	0	0	0.000978032	0.000894577	0.00157209	0	0	0	0.0016004	0	0.00166442	0
469	HQ155602.1.1354	0	0.00100853	0.00129187	0.00498842	0	0	0	0	0	0	0	0	0	0	0	0	0	0	0	0	0	0	0	0	0	0	0	0	0	0	0	0	0	0	0	0	0	0	0	0	0	0	0	0	0	0	0	0
470	FJ671320.1.1393	0	0	0	0	0	0	0	0	0	0	0	0	0	0	0	0	0	0	0	0	0	0	0	0	0	0	0	0	0	0	0	0	0	0	0	0	0	0	0	0	0	0	0	0	0	0	0	0
471	AB175369.1.1446	0	0	0	0	0.000143921	0	0	0	0	0.000414044	0.000408497	0.0011372	0.000500644	0	0	0	0	0.000128989	0.00054095	0	0.000481729	0.000308761	0	0	0	0	0	0	0	0	0	0	0.000339213	0.00479399	0	0.00340917	0.00520611	0	0	0.000344068	0	0	0	0	0	0	0	0
472	CU923412.1.1346	0	0	0	0	0	0.000168481	0.000186683	0	0	0	0	0	0	0.000304971	0.000347001	0	0	0	0	0	0.000206455	0	0	0	0	0.000613535	0.000720929	0	0	0	0.000490884	0.000464191	0	0	0	0	0	0	0.00165513	0.000344068	0	0.000692346	0.000316006	0.00194287	0	0	0	0
473	KU315400.1.1381	0	0	0	0	0	0	0	0	0	0	0	0	0	0	0.000404835	0	0	0	0	0	0	0.00108066	0.000983607	0.000323112	0	0	0	0.000561933	0.000694927	0	0	0	0.000424016	0	0	0	0	0	0	0	0.0019464	0	0	0	0.00092655	0	0	0
474	AY330130.1.1441	0	0	0	0	0	0	0	0	0	0	0	0	0	0	0	0	0	0	0	0	0	0	0	0	0	0	0	0	0	0	0	0	0	0	0	0	0	0	0	0	0	0	0	0	0	0	0	0
475	GQ133690.1.1293	0	0.00248254	0.00286057	0.00141851	0	0	0	0.00162053	0	0	0	0	0	0	0	0	0	0	0	0	0	0	0	0	0	0	0	0	0	0	0	0	0	0	0	0	0	0	0	0	0	0	0	0	0.00320081	0.00310015	0.00420068	0
476	FPLP01008468.9.1465	0	0	0	0.000425552	0.000503724	0.000842403	0.00130678	0	0	0	0	0.00107573	0.00121585	0	0	0	0	0.000644947	0	0	0.000275274	0	0	0	0	0.000552181	0	0	0	0	0	0	0	0	0	0.000655609	0.00119485	0	0	0	0	0	0	0	0	0	0	0
477	KF065574.1.1234	0	0	0.000553659	0.000543761	0.000503724	0.000404354	0.000280025	0	0.000457073	0	0	0.000553233	0	0	0	0	0	0	0	0	0.000240864	0	0	0.000193867	0	0.000797595	0	0	0	0	0	0	0.000763229	0	0	0	0	0.000264577	0	0.000481696	0.00104806	0	0	0	0	0	0	0
478	FPLM01002799.13.1518	0	0	0	0	0.00100745	0.00131415	0.000311139	0	0	0	0	0	0	0	0	0	0	0.000239552	0	0	0	0	0	0.00151863	0	0	0.000720929	0	0	0.00206115	0.00105189	0.000773652	0	0	0	0	0	0	0	0	0	0.00144763	0.00347606	0	0	0	0	0
479	CU923659.1.1349	0	0	0	0	0	0.000134785	0.000124456	0	0.00129504	0	0	0	0	0	0	0	0	5.52812e-05	0	0	0	0.000231571	0.00057377	0	0	0	0	0	0	0	0.000350631	0.000132626	0	0	0	0	0	0.000628369	0	0	0	0.000125881	0	0	0	0	0	0.000463349
480	CU921957.1.1330	0	0	0	0	0	0	0	0	0	0	0	0	0	0	0	0	0	0	0	0	0	0	0	0	0	0	0	0	0	0	0	0	0	0	0	0	0	0	0	0	0	0	0	0	0	0	0	0
481	LUZR01000030.2981.4475	0	0.00100853	0.000922765	0.00026006	0.00100745	0.000707619	0.000777847	0.000270088	0.000609431	0	0	0.000583969	0.000929767	0.000182983	0.000578336	0.000906113	0.000512258	0	0.00054095	0.00160894	0.000825821	0.000771903	0.000327869	0.000193867	0	0	0	0	0	0	0	0.000110522	0.00025441	0.000388702	0.000236072	0	0.000170692	0.0014221	0	0.000688137	0	0.000314703	0	0	0	0.000202184	0.000237774	0
482	KY117514.1.1441	0	0	0	0.000567403	0	0	0	0	0	0	0	0	0	0	0	0	0	0.000718656	0	0	0	0.00223852	0.00204918	0.000807781	0.00395207	0	0	0	0	0	0.00126227	0.00112732	0	0	0	0	0	0	0	0	0	0	0	0	0	0	0	0
483	FN667337.1.1470	0	0	0	0	0.000143921	0	0	0.000742741	0	0	0	0	0	0	0	0	0	0.000110562	0.0010819	0.000592768	0	0	0	0	0	0	0	0	0	0	0	0	0	0	0.00204596	0	0	0	0	0.000550509	0	0	0	0	0	0	0	0
484	JQ624291.1.1493	0	0	0	0	0	0	0	0	0.00228537	0	0	0.000153676	0	0	0	0	0	0.000221125	0	0	0	0	0	0	0	0	0	0.000401381	0	0	0	0	0	0	0	0	0	0	0	0	0	0	0	0	0	0	0	0.000370679
485	CU920994.1.1326	0	0	0	0.000118209	0	0.000235873	0.000186683	0.000742741	0.0025139	0	0	0	0	0	0	0	0.00204903	0.000147417	0.00086552	0.00279448	0.000825821	0	0	0	0	0.00128842	0.00266744	0	0	0.000601168	0	0	0	0	0	0	0	0	0	0	0	0	0	0.00280636	0	0.000606551	0	0
486	JX521094.1.1498	0	0	0	0	0	0	0	0	0.000380894	0	0	0	0	0.00134187	0.00098317	0	0	0	0	0	0	0	0	0	0	0	0.000720929	0	0	0	0	0	0	0	0	0	0	0.0020174	0.000978032	0.00887696	0.00958227	0	0	0	0	0	0	0
487	LN562369.1.1318	0.00142322	0	0	0	0	0	0	0	0	0	0	0.00439513	0.00479188	0	0	0	0	0	0	0	0	0	0	0	0	0	0	0	0	0	0.00140252	0.00159151	0	0	0	0	0	0	0	0	0	0	0	0	0	0	0	0
488	AY734991.1.1279	0	0	0	0	0	0	0	0	0	0	0	0.00642365	0.00650837	0.00073193	0	0	0	0.000423823	0	0	0	0	0	0	0	0	0	0	0	0.00334936	0	0	0	0.00259134	0	0	0	0	0	0	0	0	0	0	0	0	0	0
489	CU927159.1.1337	0	0	0	0	0.000503724	0.000370657	0.000342253	0	0.00068561	0.00074528	0.000245098	0.000215146	0.000357603	0	0	0	0	0.000902926	0.00064914	0.000254044	0.000309683	0.000231571	0.00057377	0.000710847	0.00101989	0.000674888	0.000288371	0	0	0	0	0.000287356	0.00025441	0	0	0.000327804	0	0.000562225	0	0	0	0.000629406	0.000869016	0.000215874	0	0	0	0.000556019
490	HE575381.1.1441	0	0	0	0	0	0	0	0	0	0	0	0	0	0	0	0	0	0	0	0	0.000894639	0.00185257	0.00295082	0	0	0	0	0	0	0.000515287	0	0	0	0.0318735	0.00149512	0	0	0	0	0	0	0	0	0	0	0	0	0
491	APON01000042.130541.131744	0	0	0	0	0	0	0	0	0	0	0	0	0	0	0.000636169	0	0	0	0	0.000169362	0	0	0	0	0	0.000306767	0	0	0	0	0	0	0	0	0	0	0	0.000363793	0	0.000344068	0.00224585	0	0	0	0	0	0	0
492	FPLM01000056.9.1545	0	0	0	0	0	0	0	0	0.000990325	0.000828089	0.00441176	0	0	0	0.000404835	0	0	0	0	0	0	0	0.000245902	0.00113089	0.00191229	0.00018406	0	0	0	0	0	0	0	0	0	0.002688	0.000597423	0.000463009	0.0011285	0.000619323	0	0.000755287	0.00134302	0	0	0	0	0
493	FN563178.1.1423	0	0	0	0	0	0	0	0	0	0	0	0.00691542	0.00343299	0	0	0	0.00139041	0.000147417	0.00140647	0.00211703	0	0	0	0	0	0	0	0	0	0	0	0	0	0	0	0.000458926	0	0	0	0	0	0	0	0	0	0	0	0.00101937
494	FPLP01006523.16.1481	0	0.000853375	0.00147642	0.000732895	0.000971468	0.000572834	0.000995644	0	0	0	0	0	0	0	0	0	0	0.000221125	0	0	0.000172046	0	0	0	0	0	0	0	0	0	0	0.000486295	0	0	0	0	0	0	0	0	0	0	0	0	0	0	0	0
495	EU864437.1.1482	0	0	0.000645935	0	0	0	0	0	0	0	0	0.00156749	0.00228866	0	0	0	0	0.000497531	0	0	0	0	0	0	0	0	0	0	0	0	0	0	0	0	0	0	0	0.000396865	0	0	0	0	0	0	0	0	0	0
496	MG507300.1.915	0	0	0	0	0	0	0	0	0	0	0	0	0	0	0	0	0	0	0	0	0	0	0	0	0	0.00128842	0.00151395	0	0	0	0	0	0	0	0	0	0	0	0	0	0	0	0	0	0	0	0	0
497	MWBV01000002.35883.37325	0	0	0	0	0.000143921	0.000168481	9.33416e-05	0	0	0	0	6.14704e-05	0.000786726	0	0	0	0	0.000110562	0	0.000169362	0.001514	0	0.000245902	0.00193867	0.00165732	0.000245414	0.000360464	0	0	0	0.00056101	0.000596817	0	0.000259134	0.000236072	0	0	0.000562225	0	0	0	0.000188822	0.000948017	0	0	0	0	0
498	KM410613.1.1433	0	0	0	0	0	0	0	0	0	0	0	0	0	0	0	0	0.00563483	0	0	0	0.0026151	0	0	0	0	0	0	0	0	0	0	0	0	0	0	0	0	0	0	0	0	0	0	0	0	0	0	0
499	JQ668612.1.1505	0	0	0	0	0	0.000303265	0	0	0	0	0	0	0	0	0	0	0	0	0	0	0	0.000231571	0	0	0	0.00147248	0.00115349	0	0	0	0	0.000221043	0	0	0	0	0	0.00148824	0	0	0	0	0	0	0	0	0	0
500	HM273735.1.1267	0	0	0	0	0	0	0	0.00168805	0	0	0	0	0	0	0	0	0	0	0	0	0	0	0	0	0	0	0	0	0	0	0	0	0.00050882	0	0.000472144	0	0	0	0	0	0	0	0	0	0.00286388	0.00545896	0.00317033	0
501	DQ887970.1.1558	0	0	0	0	0	0	0	0	0	0	0	0	0	0	0	0	0	0	0	0	0	0	0	0	0	0	0	0	0	0	0	0	0	0	0	0	0	0	0	0	0	0	0	0	0	0	0	0
502	HQ156126.1.1343	0	0.00318076	0.00212236	0.00257695	0	0	0	0	0	0	0	0	0	0	0	0	0	0	0	0	0	0	0	0	0	0	0	0	0	0	0	0	0	0	0	0	0	0	0	0	0	0	0	0	0	0	0	0
503	CU922215.1.1356	0	0	0	0	0.000467744	0.00060653	0.000622278	0	0	0	0	0	0	0	0	0.00069701	0.00153677	0.000368541	0.00064914	0.000762131	0.000378501	0.000231571	0	0.000323112	0	0	0	0	0	0	0	0	0	0	0.000472144	0	0	0.000826802	0	0	0	0.000503525	0.00055301	0.000575664	0	0	0	0.00166806
504	CZCB01008321.463.1984	0	0	0	0	0	0	0	0	0	0	0	0	0	0	0	0	0	0	0	0	0	0	0	0	0	0	0	0	0	0	0	0	0	0	0	0	0	0	0	0	0	0	0	0	0	0	0	0
505	CP003198.1738115.1739522	0	0	0	0	0	0	0	0	0	0.00115932	0	0	0	0	0	0	0	0	0	0	0	0	0	0	0	0	0	0.00947259	0.0100268	0	0	0	0	0	0	0	0	0	0.00300933	0.00364712	0.00321904	0	0	0	0	0	0	0
506	FPLM01006508.36.1561	0	0	0	0	0.000863527	0.000707619	0.000746733	0	0	0.00132494	0	0.000430293	0.000643685	0	0	0	0	0.000165844	0	0.000846812	0.000584956	0.00138942	0	0.000678536	0	0	0	0	0	0.000429406	0.00105189	0	0.000763229	0	0.000629525	0.00157346	0.00128019	0	0	0	0	0	0	0	0	0	0	0
507	FN563309.1.1447	0	0	0	0	0	0.000572834	0	0	0	0	0.00179739	0	0	0	0	0	0	0	0	0.0017783	0.00044732	0.00108066	0	0	0	0	0	0	0	0.00163174	0.00119215	0	0	0	0	0	0.00136554	0	0	0	0	0.000377644	0	0	0	0	0	0.000463349
508	FN667368.1.1464	0.000973783	0	0	0	0	0	0	0	0	0	0.000980392	0	0	0	0	0	0	0	0	0.000846812	0.000584956	0	0.000409836	0.000484668	0	0	0	0	0	0	0	0.000419982	0	0	0.000708215	0.000327804	0	0	0	0	0	0	0	0	0	0.00134789	0	0
509	AY454734.1.1053	0	0	0	0	0	0	0	0	0	0	0	0	0	0	0	0	0	0	0	0	0	0	0	0	0	0	0	0	0	0	0	0	0	0	0	0	0.0011095	0	0	0	0	0.00144763	0	0	0	0	0	0
510	GU455256.1.1492	0	0	0	0	0	0	0	0	0	0	0	0	0	0	0	0	0	0	0	0	0	0	0	0	0	0	0	0	0	0	0	0	0	0	0	0	0	0	0	0	0	0	0	0	0	0	0	0
511	FPLP01008608.12.1531	0	0	0	0.000378268	0.000539704	0	0	0	0	0	0	0	0	0	0	0	0	0.000460677	0	0	0	0	0	0	0	0	0	0	0	0.00291996	0.00140252	0.000862069	0	0	0	0	0	0	0	0	0	0	0	0.00071958	0	0	0	0
512	CU926150.1.1379	0	0	0	0	0.000827547	0.000202177	0.000653391	0	0.00388512	0	0	0	0	0	0	0	0	0	0	0	0	0.000540332	0	0	0	0.00165654	0	0	0	0	0	0.0010168	0	0	0	0	0	0	0	0	0	0	0.00118502	0.000431748	0	0	0	0
513	CU920797.1.1344	0	0	0	0	0.000611665	0.000303265	0.000248911	0	0	0.000579662	0	0	0	0.000365965	0	0	0	0.000884499	0	0	0.00041291	0	0	0	0	0.000797595	0	0	0	0	0	0.000243148	0	0	0	0.000852291	0.000938807	0.000562225	0	0	0	0	0	0	0	0	0	0.000463349
514	CU925588.2.1350	0.000224719	0	0	0	0.000395783	0.000539138	0.000248911	0	0.000152358	0.000165618	0	0.000522498	0.000786726	0.000304971	0.000636169	0	0	0.000276406	0	0.000338725	0.000240864	0	0	0	0	0.000368121	0.000216279	0	0	0	0.000350631	8.84173e-05	0	0.000777403	0	0.000983413	0.00119485	6.61441e-05	0.000451399	0	0	0.000377644	0.000395007	0	0	0	0	0
515	FJ462129.1.1480	0	0	0	0	0	0	0	0	0	0	0	0	0	0	0	0	0	0	0	0	0	0	0	0	0	0	0	0	0	0	0	0	0	0	0	0	0	0	0	0	0	0	0	0	0	0	0	0
516	KT936385.1.1001	0	0	0	0	0	0	0	0	0	0.000828089	0	0.000430293	0	0	0	0	0.000878156	0	0	0	0	0	0	0.000549291	0.00191229	0	0	0.00650237	0.00694927	0	0	0	0	0	0	0	0	0	0.000902799	0.000206441	0.000449169	0	0	0	0	0	0	0
517	JX628617.1.1490	0	0	0	0	0	0	0	0	0	0	0	0	0	0	0	0	0	0	0	0	0	0	0	0	0	0	0	0	0	0	0	0	0	0	0	0	0.000170692	0	0.0002257	0	0	0	0	0	0	0	0	0
518	HK556550.6.1361	0	0	0	0	0	0	0	0	0	0	0	0	0	0	0	0	0	0	0	0	0	0	0	0	0	0	0	0	0	0	0	0	0	0	0	0	0	0	0	0	0	0	0	0	0	0	0	0
519	FPLP01013325.1.1254	0.000674157	0	0	0.000118209	0.000323823	0.000640226	0.000311139	0	0.000837968	0	0	0	0.000357603	0	0	0.000418206	0.000878156	0.000110562	0	0	0.000206455	0.000231571	0	0.000549291	0.00101989	0.000858948	0.000648836	0	0	0	0	0.000287356	0.000424016	0	0	0.000327804	0	0.000562225	0	0	0	0.0016994	0.00150103	0.000503706	0	0	0	0.000556019
520	CZCB01004402.3809.5311	0	0.000698216	0.000553659	0.000212776	0	0	0	0	0	0	0	0	0	0	0	0	0	0	0	0	0	0	0	0	0	0	0	0	0	0.00145998	0	0	0	0	0	0	0	0	0	0	0	0	0	0	0.00143194	0.00134789	0.00110961	0
521	FJ645711.1.1383	0	0	0	0	0	0	0	0	0	0	0	0.00387263	0.00343299	0	0	0	0	0	0	0	0	0	0	0	0	0	0	0	0	0	0	0	0	0	0	0	0	0	0	0	0	0	0	0	0	0	0	0
522	JN868967.1.1251	0.000749064	0	0.000645935	0	0	0	0.000591164	0	0	0	0	0.00076838	0.000643685	0	0	0.000975814	0	0	0	0	0.000653775	0	0	0.000420046	0	0	0	0	0	0	0	0	0	0	0	0	0	0	0	0	0	0	0	0	0	0	0	0
523	JF800766.1.1490	0	0	0	0.00026006	0.000287842	0.000404354	0.000311139	0	0	0	0	0	0	0.000487954	0	0	0	0.000202698	0	0	0	0	0	0	0	0.000736241	0.000937207	0.000883038	0.000992753	0	0	0.000243148	0	0	0	0	0	0	0.000902799	0	0	0	0	0.00100741	0	0	0	0
524	KJ881308.1.1383	0	0	0	0	0.000575685	0.000539138	0.000435594	0	0	0	0	0	0	0	0	0	0	0.000294833	0	0	0	0	0	0	0	0	0	0	0	0	0	0.000265252	0	0	0	0	0	0	0	0	0	0	0	0	0	0	0	0
525	CU922289.1.1332	0.000749064	0	0	0	0	0.00060653	0.000497822	0	0	0	0	0.00159823	0.0024317	0	0	0.00111522	0	0.000423823	0	0.000592768	0.000791411	0	0	0	0	0.00104301	0.00151395	0	0	0.000601168	0.000631136	0.000530504	0	0	0	0	0.00136554	0	0	0	0	0	0.00126402	0	0	0	0	0
526	GQ134082.1.1358	0	0.00240497	0.0209468	0.00163128	0	0	0	0	0	0	0	0	0	0	0	0	0	0	0	0	0	0	0	0	0	0	0	0	0	0	0	0	0	0	0	0	0	0	0	0	0	0	0	0	0	0	0	0
527	FPLP01012850.20.1501	0	0.000698216	0	0.000354627	0.000503724	0.000505442	0.000622278	0	0.000609431	0.000496853	0	0	0	0.000243977	0.000231334	0.000348505	0.000292719	0.000257979	0	0.000508087	0.000550547	0.000385951	0.000491803	0	0	0	0	0.000481657	0	0	0	0.000198939	0	0	0.000786906	0	0	0.000363793	0	0	0	0	0	0	0	0	0	0
528	HM346816.1.1232	0	0	0	0.000378268	0.000215882	0	0	0	0.000380894	0	0	0.00101426	0.00114433	0	0.000462668	0	0.000219539	0	0	0	0.000309683	0	0	0.000290801	0	0.000368121	0.000648836	0.000802761	0	0	0	0.000176835	0	0.000647836	0	0.000590048	0	0.000396865	0	0	0	0.000377644	0	0	0.000505391	0.000471762	0	0
529	CU916177.1.1307	0	0	0	0.00066197	0	0	0	0.000810263	0	0	0	0.00153676	0	0	0	0.000557608	0	0	0	0.00101617	0	0	0	0	0	0	0	0	0	0	0	0	0.00050882	0	0	0	0	0	0	0	0	0	0	0	0.00168464	0.000808734	0	0
530	HE603189.1.1481	0	0	0	0	0	0	0	0	0	0	0	0	0	0	0	0	0.000951336	0.000294833	0	0	0	0.00115785	0.000491803	0	0	0	0	0	0	0	0.00168303	0.00209991	0.00050882	0	0	0	0	0	0	0	0	0	0	0	0	0	0	0
531	CU917820.1.1319	0	0	0	0	0	0	0	0	0.000990325	0	0	0	0	0.00073193	0.00080967	0	0	0	0	0	0	0	0	0.000355423	0.000254972	0	0	0.00345187	0.00277971	0	0	0	0	0	0	0	0	0.000132288	0	0.000137627	0	0	0	0.00035979	0	0	0	0
532	FPLP01007499.9.1525	0	0	0	0	0	0	0	0	0	0	0	0.00193632	0.00357603	0	0.001041	0	0.000731797	0.000331687	0	0	0	0.00177538	0.00057377	0.00132476	0.00203978	0	0	0	0	0	0.00105189	0.00128205	0	0	0	0	0	0	0	0	0	0	0	0	0	0	0	0.00213141
533	LN573575.1.1364	0	0	0	0.000496477	0	0	0	0	0	0	0	0	0	0	0	0	0	0.00044225	0	0	0	0	0	0	0	0.00159519	0	0	0	0	0	0	0	0	0	0	0	0	0.00105327	0	0.00239557	0	0	0	0	0	0	0
534	DQ887963.1.1484	0	0	0	0.000189134	0	0	0	0	0	0	0	0	0	0	0	0	0	0	0	0	0	0	0	0	0	0	0	0	0	0	0	0	0	0	0	0	0	0	0	0	0	0	0	0	0	0	0	0
535	KR095238.1.1526	0	0	0	0	0	0	0	0	0.00205683	0	0	0	0	0	0	0	0	0	0	0	0	0	0	0	0	0	0	0	0	0	0	0	0	0	0	0	0	0.0028442	0	0	0	0	0	0	0	0	0	0
536	BX294853.1.1277	0	0.000232739	0	0.000189134	0	0.000303265	0.000373367	0	0.000380894	0	0	0.000799115	0.000643685	0	0.000404835	0.000487907	0	0.000110562	0	0.000846812	0	0	0	0	0	0.000429474	0	0	0	0.000687049	0.000210379	0.000132626	0.000593623	0	0.000629525	0.000655609	0.000682769	0	0	0	0.000224585	0	0.000395007	0.000215874	0	0.000134789	0	0.000834028
537	KT167039.1.1386	0	0.000698216	0.000922765	0.000756537	0.00392185	0.00340331	0.00345364	0	0	0	0	0	0	0	0	0	0	0	0	0	0	0	0	0	0	0	0	0	0	0.000429406	0.00238429	0.000751547	0	0	0	0	0	0	0	0	0	0	0	0	0.000589623	0.000673945	0	0
538	EU878312.1.1514	0	0.00124127	0.00129187	0.00252967	0	0	0	0	0	0	0	0	0	0	0	0	0	0	0	0	0	0	0	0	0	0	0	0	0	0	0	0	0	0	0	0	0	0	0	0	0	0	0	0	0.00092655	0.000336973	0.000554807	0
539	KM235024.1.1431	0	0	0	0.000591044	0	0	0	0.000472654	0	0	0.000735294	0	0	0	0	0	0	0	0	0.000508087	0	0	0	0	0	0	0	0	0	0	0	0	0	0.000906971	0	0	0	0	0	0	0	0	0	0	0.000673854	0.00195444	0.0015059	0
540	KJ807886.1.1499	0	0	0	0	0	0	0	0.000675219	0	0	0	0.000583969	0	0	0	0	0	0	0	0	0.000757002	0	0	0	0	0	0	0	0	0	0	0	0	0	0.00133774	0	0	0.00119059	0	0	0	0	0	0	0	0	0	0
541	JQ072113.1.1391	0	0	0	0	0	0	0	0	0	0	0	0	0	0	0	0	0	0	0	0	0	0	0	0	0	0	0	0	0	0	0	0	0	0	0	0	0.000682769	0	0	0	0	0	0	0	0	0	0	0
542	GQ133836.1.1360	0	0.00256012	0.00230691	0.00231689	0	0	0	0	0	0	0	0	0	0	0	0	0	0	0	0	0	0	0	0	0	0	0	0	0	0	0	0	0	0	0	0	0	0	0	0	0	0	0	0	0	0	0	0
543	FJ374768.1.1360	0	0	0	0.000236418	0	0	0	0	0	0	0	0	0	0	0	0	0	0	0	0	0.000137637	0	0	0	0	0.000245414	0.000648836	0	0	0	0	0	0	0	0	0	0	0	0.00105327	0.000688137	0.0144483	0	0	0	0	0	0	0
544	EU135774.1.1207	0	0	0	0	0.000683625	0.000539138	0	0	0	0.00115932	0	0	0	0.00158585	0	0.00160312	0	0.000423823	0	0.000846812	0	0	0	0	0	0	0	0	0	0	0	0	0.000424016	0	0.000865596	0	0	0.00079373	0	0.00144509	0	0	0	0	0	0	0	0
545	AF314429.1.1394	0	0.000775795	0.000645935	0.000449194	0	0.000168481	0.000155569	0	0	0	0	0.000215146	0.000214562	0	0	0	0.000146359	9.21353e-05	0	0	0.00044732	0.000463142	0.000491803	0	0	0	0	0	0	0	0.000210379	0.0005084	0.000339213	0	0.000157381	0	0	0	0	0	0.000224585	0	0	0	0	0	0	0
546	JQ337313.1.1427	0	0	0	0	0	0	0	0	0	0	0	0	0	0	0	0	0	0	0	0	0	0	0	0	0	0	0	0	0	0	0	0	0	0	0	0	0	0	0	0	0	0	0	0	0	0	0	0
547	AF358012.1.1450	0	0	0	0.000354627	0.000323823	0	0.000280025	0.000472654	0	0	0	0.000553233	0.000858246	0	0.000520502	0.000487907	0	0.000663374	0	0	0	0.000308761	0	0	0	0	0.000432557	0	0	0	0	0.000442087	0	0	0.000629525	0.00078673	0.000682769	0	0	0	0	0.000755287	0.000790014	0	0	0	0	0.00148272
548	CU917719.1.1403	0.000374532	0.000698216	0.000830488	0.000449194	0.000323823	0.000370657	0	0	0	0.00074528	0.000408497	0	0	0	0.000173501	0	0	0.000202698	0	0	0.000309683	0.000849093	0.00114754	0	0	0	0	0.000802761	0.0011913	0.00120234	0.00140252	0.000773652	0	0	0.000786906	0	0	0.000429937	0	0	0	0	0	0	0	0	0	0
549	JQ085718.1.1242	0	0.00170675	0.00110732	0.000922029	0.000179901	0.000269569	0.000186683	0	0	0	0	0	0	0.000670936	0.000751836	0	0	0.000497531	0	0	0	0	0	0	0	0	0	0	0	0	0	0	0	0	0	0.000262243	0	0	0	0	0.00172181	0.00125881	0.00221204	0	0	0	0	0
550	DQ640695.1.1429	0	0	0.000645935	0.000141851	0	0	0	0	0	0.000662471	0	0	0	0	0.000867503	0	0	0.000294833	0	0	0	0	0	0.00051698	0.00127486	0.000552181	0.00050465	0	0	0.00128822	0	0.000530504	0	0	0	0.000983413	0.000938807	0	0	0	0	0	0.000711013	0	0	0	0	0
551	CU919232.1.1357	0	0	0	0	0	0	0	0	0	0	0	0	0	0	0	0	0	0	0	0	0	0	0	0	0	0	0	0	0	0	0	0	0	0	0	0	0	0	0	0	0	0	0	0	0.00092655	0.00175226	0.00269478	0
552	FPLM01008838.8.1492	0	0.000853375	0.00110732	0.000969313	0	0	0	0.000742741	0	0.000910898	0.000571895	0	0	0	0	0	0	0.000368541	0	0	0	0	0	0.000387735	0.000892402	0.000368121	0	0	0	0.00103057	0.000490884	0.000176835	0	0	0	0	0	0	0	0	0	0	0	0	0	0	0	0
553	EU774056.1.1269	0	0	0	0.000212776	0	0.000370657	0	0	0	0	0	0.000338087	0	0	0	0	0.00102452	0.000257979	0	0	0	0.000694712	0	0.00025849	0	0.000552181	0	0.00176608	0	0	0	0.000375774	0	0	0	0	0	0	0.000978032	0	0	0	0	0	0	0	0	0
554	AB603819.1.1438	0	0	0	0	0	0	0	0	0	0	0	0	0	0.0031717	0.00410618	0	0	0	0	0	0	0	0	0.000581602	0.000892402	0	0	0.00521795	0.0072471	0	0	0	0	0	0	0	0	0	0.00496539	0.00261492	0.00276988	0	0	0	0	0	0	0
555	AB244313.1.1472	0	0	0	0	0	0	0	0	0	0	0	0	0	0.000121988	0	0	0.000292719	0	0.00064914	0.000592768	0.000344092	0.000385951	0	0.000937025	0.000382458	0	0	0.00240828	0.00238261	0	0	0	0	0.00168437	0	0	0	0	0.00142943	0.00213322	0.000823477	0	0	0	0	0	0	0
556	FJ535521.1.1480	0	0.00193949	0.00119959	0.000898388	0	0	0	0.00162053	0	0	0	0.000583969	0.00114433	0	0	0.000487907	0	0	0	0	0	0	0	0	0	0	0	0	0	0	0	0	0	0	0	0	0	0	0	0	0	0	0	0	0	0	0	0
557	JQ668519.1.1574	0	0	0	0	0	0	0	0	0	0	0	0	0	0	0	0	0	0	0	0	0	0.000540332	0	0.00158325	0.00127486	0	0	0	0	0	0	0.000198939	0	0	0	0	0	0.00132288	0	0	0	0	0.00134302	0	0	0	0	0
558	FPLP01005058.18.1333	0	0.000543057	0	0.000165492	0.000323823	0.000336961	0	0	0.000837968	0.000414044	0.000980392	0.000583969	0	0	0.000694003	0	0	0.000773937	0	0.000677449	0	0.000463142	0	0.000226179	0	0	0	0	0	0.000601168	0	0.000353669	0.00025441	0	0.000550834	0	0	0	0	0	0	0	0.00110602	0.000791538	0	0	0	0
559	GQ135010.1.1351	0	0.00170675	0	0.000756537	0	0	0	0	0	0	0	0	0	0	0	0	0	0	0	0	0	0	0	0	0	0	0	0	0	0	0	0	0	0	0	0	0	0	0	0	0	0	0	0	0	0.000876129	0	0
560	FJ205820.1.1301	0	0.00162917	0.00119959	0.00177313	0	0	0	0	0	0	0	0	0	0	0	0	0	0	0	0	0	0	0	0	0	0	0	0	0	0	0	0	0	0	0	0	0	0	0	0	0	0	0	0	0	0.00074134	0	0
561	CU921890.1.1374	0	0	0	0	0	0.00198807	0.00127567	0	0	0	0	0.00147529	0	0	0	0.0070398	0	0	0	0	0	0	0	0	0	0.00521504	0.00576743	0	0	0	0	0	0	0	0	0	0	0	0	0	0	0	0	0	0	0	0	0
562	EU475825.1.1288	0	0	0	0	0	0	0	0	0	0	0	0	0	0	0	0	0	0	0	0	0	0	0	0	0	0	0	0	0	0	0	0	0	0	0	0	0	0	0	0	0	0	0	0	0	0	0	0
563	X84565.1.1398	0	0	0	0	0	0	0	0	0.000761789	0	0	0	0	0	0	0	0.000585437	0	0.00140647	0.000508087	0	0.00339637	0.00401639	0	0	0	0	0	0	0	0	0	0	0	0	0	0	0.00016536	0	0	0	0	0	0	0	0	0	0
564	KX881769.1.1211	0	0	0	0	0	0	0	0	0	0	0	0	0	0	0	0	0	0	0	0	0	0	0	0	0	0	0	0	0	0	0	0	0	0	0	0	0	0	0	0	0	0	0	0	0	0	0	0
565	HQ698291.1.1217	0	0.000930954	0	0.000709253	0	0	0	0	0	0	0	0	0	0	0	0.00118492	0	0.000350114	0	0	0	0	0	0.000452357	0	0	0	0	0	0.000515287	0	0.000397878	0	0	0	0	0	0.000595297	0	0	0	0	0	0	0	0	0	0
566	FPLP01003456.2.1356	0	0	0	0	0	0	0	0	0	0.000828089	0	0	0	0	0.000636169	0	0.000658617	0.000165844	0	0.000338725	0.00086023	0.00270166	0.00229508	0.000872403	0.0017848	0	0	0	0	0.000944693	0	0.000265252	0	0	0.000944287	0	0	0	0	0	0.000449169	0	0	0	0	0	0	0
567	EU381494.1.1485	0	0	0	0	0.000935487	0.000842403	0.000311139	0	0	0.000828089	0.000980392	0	0	0	0	0	0	0	0	0	0.000653775	0	0.000245902	0.00122783	0	0	0	0	0	0	0	0	0	0	0	0	0	0	0.00278363	0.0107349	0	0	0	0.000935454	0	0	0	0
568	GQ134746.1.1358	0	0	0	0	0.00100745	0	0	0.000877785	0	0	0	0	0	0.000853919	0	0	0	0	0	0	0	0.000926283	0.00057377	0	0	0	0	0	0	0	0	0	0	0	0	0	0	0	0	0	0	0	0	0	0	0	0.00388365	0
569	KX505058.1.1485	0	0.00116369	0.00129187	0.00120573	0.000287842	0.000269569	0	0	0	0.00074528	0.000408497	0	0	0	0	0	0	0	0	0	0.00165164	0	0	0	0	0	0	0	0	0	0	0.000265252	0	0	0	0	0	0	0	0	0	0	0	0	0	0	0	0
570	KF198738.1.1307	0	0	0	0	0	0	0	0	0	0	0	0	0	0	0	0	0	0	0	0	0	0	0	0	0	0	0	0	0	0	0	0	0	0	0	0	0	0	0	0	0	0	0	0	0	0	0	0
571	FPLM01008131.17.1514	0.00104869	0	0	0	0.000503724	0.00043805	0.000342253	0	0	0	0	0	0	0	0.000404835	0	0	0.000331687	0	0	0.000722593	0	0	0.000420046	0	0.000674888	0.000576743	0	0	0	0	0.000442087	0	0	0	0	0	0.00095909	0	0	0	0	0	0	0	0	0	0.000741359
572	GQ356196.1.1423	0	0	0	0	0	0	0	0	0.00159976	0	0	0	0	0	0	0	0	0	0	0	0	0	0	0	0	0	0	0	0	0	0	0	0	0	0	0	0	0.00529153	0	0	0	0	0	0	0	0	0	0
573	JX458414.1.1288	0.000674157	0.000465477	0	0.000189134	0.000683625	0.000741315	0.000373367	0	0.00137122	0	0	0	0	0	0	0.000766711	0.000439078	0.000294833	0	0	0	0.000463142	0.00057377	0	0	0.000368121	0	0	0	0	0	0.000353669	0	0	0	0	0	0.000628369	0	0	0	0.000692346	0.00055301	0	0	0	0	0.00157539
574	KJ808016.1.1481	0	0.00116369	0	0.000307343	0	0	0.000435594	0.000540176	0	0	0	0	0	0	0	0	0.00131723	0.000165844	0	0	0	0	0	0	0	0	0	0	0	0	0	0	0	0	0	0.000590048	0	0	0	0	0	0	0	0	0	0	0	0
575	CU917941.1.1343	0	0	0	0.000330985	0	0	0	0	0.00167594	0	0	0.000461028	0	0	0	0	0	0.000386968	0	0	0.00134196	0	0	0.000613913	0	0	0	0	0	0	0.000631136	0.000729443	0	0	0	0	0	0	0	0	0	0	0	0	0	0	0	0
576	CU920738.1.1353	0	0.00100853	0.00147642	0.000780179	0	0	0	0	0	0	0	0.000215146	0	0.000670936	0	0.000418206	0	0	0	0	0	0	0	0.000484668	0	0	0	0.000642209	0.00109203	0	0	0	0	0.00103654	0	0	0	0	0.00233223	0.0010322	0.00164695	0	0	0	0	0	0.000396291	0
577	AB298726.1.1484	0	0	0.00138415	0.000472836	0	0.000572834	0	0	0	0	0	0	0	0	0	0	0	0	0	0	0	0	0	0	0	0	0	0	0	0	0	0	0	0	0	0	0	0	0	0	0	0	0	0	0	0	0	0.00213141
578	CU921661.1.1347	0	0	0	0	0.000395783	0.000640226	0.000746733	0	0	0	0	0.000860585	0.000429123	0	0	0	0	0.000681801	0	0	0.00086023	0	0	0	0	0	0.000720929	0	0	0	0	0.000221043	0	0	0.000708215	0	0	0.000496081	0	0	0	0	0	0	0	0	0	0.000648689
579	KC845979.1.1488	0	0.00131885	0.00138415	0.00153672	0	0	0	0	0	0	0	0	0	0	0	0	0	0	0	0	0	0	0	0	0	0	0	0	0	0	0	0	0	0	0	0	0	0	0	0	0	0	0	0	0	0.000943523	0.000554807	0
580	GQ458210.1.1500	0	0	0	0	0	0.000505442	0	0.00675219	0	0	0	0	0	0	0	0	0	0.000202698	0	0	0	0	0	0	0	0	0	0	0	0	0.00210379	0.00108311	0.00305292	0	0	0	0	0	0	0	0	0	0	0	0	0	0	0
581	JX527927.1.1412	0	0.000775795	0.00119959	0.000874746	0	0	0	0.000270088	0	0	0	0	0	0	0	0	0	0	0	0	0	0	0	0	0	0	0	0	0	0	0	0	0	0	0	0	0	0	0	0	0	0	0	0	0.00168464	0.00256099	0.00158516	0
582	CR933297.1.1308	0	0	0	0	0	0.000404354	0.000342253	0	0.00137122	0.00223584	0	0	0	0	0	0	0	0.000110562	0	0	0	0	0.00114754	0.000420046	0	0	0	0	0	0	0	0.000552608	0.000763229	0	0	0.000983413	0.000768115	0.000363793	0	0	0	0.000377644	0.00118502	0	0	0	0	0
583	FN396933.1.1344	0	0	0	0	0.00107941	0.00195438	0.00255134	0	0	0	0	0	0	0	0	0	0	0	0	0	0	0	0	0	0	0	0	0	0	0	0	0.000132626	0	0	0.000629525	0.000590048	0	0	0	0	0	0	0	0	0	0	0	0
584	KR003432.1.918	0	0	0	0	0	0	0	0	0	0	0	0	0	0	0	0	0	0	0	0	0	0	0	0	0	0	0	0	0	0	0	0	0	0	0	0	0	0	0	0	0	0	0	0	0	0	0	0
585	HQ154892.1.1394	0	0.00131885	0.00203008	0.00115845	0	0	0	0.000540176	0	0	0	0.000338087	0.000286082	0	0	0	0	0	0	0	0	0	0	0	0	0	0	0	0	0	0	0	0	0	0.000236072	0.000196683	0	0	0	0	0	0	0	0	0.00227426	0.00168486	0.00198145	0
586	GQ354974.1.1503	0	0	0	0	0	0	0	0	0.000990325	0	0	0	0	0	0	0	0	0	0	0	0	0	0	0	0	0	0	0	0	0	0	0	0	0	0	0	0	0.00178589	0	0	0	0	0	0	0	0	0	0
587	GQ379543.1.1215	0	0	0	0.000189134	0	0	0	0	0.00350423	0	0	0	0	0	0	0.00216073	0	0.000184271	0	0.0017783	0	0	0	0.000775469	0.00140235	0	0	0	0	0.00111645	0	0.000729443	0	0	0	0	0	0	0	0	0	0	0	0	0	0	0	0
588	FPLM01009071.11.1540	0	0	0	0	0	0	0	0	0.000380894	0	0	0	0	0	0	0	0	0	0	0	0	0	0	0	0	0	0	0	0	0	0.000210379	0	0	0	0	0	0	0.00016536	0	0	0	0	0	0	0	0	0	0
589	FUWD013049241.912.2430	0	0	0	0	0	0.000202177	0	0	0.00137122	0	0	0	0	0	0	0	0	0	0	0	0	0	0.000983607	0	0	0	0	0	0	0	0.00154278	0.00112732	0	0	0	0	0	0	0	0	0	0	0	0	0	0	0	0
590	AB558582.1.1443	0	0	0	0	0	0	0	0	0	0	0	0	0	0	0	0	0	0	0	0	0	0	0	0	0	0	0	0	0	0	0	0	0	0	0	0	0	0	0	0	0	0	0	0	0	0	0	0
591	JX279894.1.1363	0	0	0	0	0	0	0	0	0	0	0	0	0	0	0	0	0	0	0	0	0	0	0	0	0	0	0	0	0	0	0	0	0	0	0	0	0	0.000264577	0	0	0	0	0	0	0	0	0	0
592	KF697490.1.1227	0.00082397	0	0	0.000189134	0	0	0	0	0	0	0.000326797	0	0	0	0	0	0	0.000644947	0	0	0	0	0	0.000290801	0	0	0	0.00112387	0.000496376	0.00395053	0	0	0	0	0	0	0	0	0	0	0	0.000692346	0.00126402	0	0	0	0	0.000648689
593	CU919565.1.1341	0	0	0	0	0.000359803	0.000370657	0.000528936	0	0	0	0	0.00089132	0.000643685	0.000182983	0	0.000348505	0	0.000165844	0	0	0.000378501	0	0.000327869	0	0	0	0	0	0	0.000601168	0.000210379	0.000287356	0	0	0.000393453	0.000458926	0.000853461	0	0	0	0	0.000125881	0.000237004	0	0	0	0	0
594	GQ136410.1.1248	0	0.000310318	0.000184553	0.000425552	7.19606e-05	0	0	0	0.000304715	0	0.000245098	9.22056e-05	0	0	0	0	0	0	0	0	0	0	0.000327869	0.00051698	0	0.000245414	0	0.000722485	0	0	0	0	0	0.000777403	0	0	0	0	0.000150466	0	0	0	0	0.000215874	0	0.000269578	0	0
595	KF911236.1.1430	0	0	0	0	0	0	0	0	0	0	0	0	0	0	0	0	0	0	0	0	0	0	0	0	0	0	0	0	0	0	0	0	0	0	0	0	0	0	0	0	0	0	0	0	0	0	0	0
596	FPLP01001657.18.1525	0	0	0	0.000189134	0	0	0.000124456	0	0	0	0	0	0	0	0.000462668	0.000766711	0.000731797	0.000460677	0	0	0	0.000231571	0.000409836	0.000355423	0	0	0.000432557	0	0	0	0	0.000265252	0	0	0	0	0	0.000363793	0	0	0	0.000314703	0	0	0	0	0	0
597	CU917854.1.1310	0	0	0	0	0	0	0	0	0	0	0	0	0	0	0	0	0.000878156	0.000331687	0	0.00160894	0.000516138	0	0	0.00113089	0	0.00110436	0.00165814	0	0.00109203	0	0	0	0	0	0	0	0	0.000396865	0	0	0	0	0	0	0	0	0	0
598	GQ451967.1.1292	0	0.000620636	0.000830488	0.00122937	0	0	9.33416e-05	0	0	0	0	0.000276617	0.000429123	0	0	0.000278804	0.000585437	7.37083e-05	0	0	0	0	0.000327869	0.000193867	0.000509944	0	0	0	0	0	0	0.000309461	0.000169607	0	0.000629525	0.00072117	0.000768115	0.000264577	0	0	0	0.000440584	0.000316006	0	0.000505391	0	0	0
599	GY148025.1.1386	0.00082397	0	0.000922765	0.000614686	0.000179901	0	0	0.000202566	0	0	0	0	0	0	0	0	0.000439078	0.000202698	0	0	0	0	0	0.00051698	0	0.00018406	0.000216279	0	0	0.00111645	0.000420757	0.00110522	0.00118725	0	0	0	0	0.000264577	0.0002257	0	0	0	0	0.000647622	0	0	0	0
600	CU918149.1.1306	0	0	0	0.00040191	0	0	0	0	0	0	0	0	0	0	0	0	0	0	0	0	0.000791411	0	0.000983607	0.00025849	0	0	0	0	0	0	0	0.000685234	0	0	0.00118036	0.000852291	0	0	0	0	0	0	0	0	0	0	0	0
601	AM500850.1.1425	0	0.00170675	0.00203008	0.003168	0	0	0	0	0	0	0	0	0	0	0	0	0	0	0	0	0	0	0	0	0	0	0	0	0	0	0	0	0	0	0	0	0	0	0	0	0	0	0	0	0	0	0	0
602	CU924773.1.1334	0	0	0	0	0	0	0	0	0	0	0	0	0	0	0	0	0	0	0	0	0	0	0	0	0	0	0	0	0	0	0	0	0	0	0	0	0	0	0	0	0	0	0	0	0	0	0	0
603	FJ484787.1.1419	0	0	0	0	0	0	0	0	0	0	0	0	0	0	0	0	0	0	0	0	0	0	0	0	0	0	0	0	0	0	0	0	0	0	0	0	0	0	0	0	0	0	0	0	0	0	0	0
604	FJ825473.1.1374	0	0.000930954	0.00101504	0.000354627	0	0	0	0	0	0	0	0	0	0	0	0.000278804	0	0	0	0.000338725	0	0	0	0	0	0	0	0.000240828	0	0.0018035	0	0	0	0	0	0	0	0	0	0	0	0	0	0	0.00117925	0.0012805	0.00087184	0
605	FN563329.1.1467	0	0.000465477	0	0.000330985	0	0	0	0.000607698	0	0	0	0	0	0	0	0	0	0	0	0	0	0	0	0	0	0	0	0.000722485	0.000397101	0	0	0	0	0	0	0	0	0	0	0	0	0	0	0	0.000758086	0.0012131	0.00126813	0
606	GQ134970.1.1251	0	0	0.000553659	0.00026006	0	0	0	0	0	0	0	0	0	0	0	0	0	0	0	0	0	0	0	0	0	0	0	0	0	0	0	0	0	0	0	0	0	0	0	0	0	0	0	0	0.0016004	0	0	0
607	HQ462477.1.1270	0	0	0	0.000567403	0.000503724	0	0	0	0	0	0	0	0	0	0	0	0	0	0	0	0	0	0	0	0	0	0	0	0	0	0	0	0	0	0	0	0	0.000992162	0.00105327	0.00110102	0	0	0.000711013	0	0	0	0	0
608	DQ676400.1.1436	0	0	0	0	0.000323823	0.000539138	0.000217797	0	0	0	0	0	0	0	0	0	0	0	0	0	0.00158282	0	0	0	0	0	0	0	0	0	0	0	0	0.000647836	0.000786906	0.00111453	0.00136554	0	0	0	0	0	0	0	0	0	0	0
609	CU918063.1.1376	0	0	0	0	0	0.000101088	0	0	0	0	0	0.000184411	0	0.000365965	0.000404835	0	0	0.000386968	0.00054095	0.000338725	0	0	0	0.000484668	0	0.00110436	0.00122558	0	0	0	0.000490884	0.000243148	0	0.000518269	0	0.000393365	0	0.000198432	0	0	0	0.000314703	0	0.000863496	0	0	0	0
610	FPLM01005578.1.1465	0	0	0	0	0	0	0	0	0	0	0	0	0	0	0	0	0	0	0	0	0	0	0	0	0	0	0	0	0	0	0	0	0	0	0	0	0	0	0	0	0	0	0	0	0	0	0	0
611	JQ451338.1.1358	0	0	0	0	0	0	0	0	0	0	0	0	0	0	0	0	0	0	0	0	0	0	0	0	0	0	0	0	0	0	0	0	0	0	0	0	0	0	0	0	0	0	0	0	0	0	0	0
612	MG576019.1.1360	0	0	0	0	0	0	0	0	0	0	0	0	0	0	0	0	0	0	0	0	0	0	0	0	0	0	0	0	0	0	0	0	0	0	0	0	0	0	0	0	0	0	0	0	0	0	0	0
613	DQ447851.1.1376	0	0	0	0.00144215	0	0.000977188	0	0	0	0	0	0	0	0	0	0	0	0	0	0	0	0	0	0	0	0	0	0	0	0	0	0	0	0	0	0	0	0	0	0	0	0	0	0	0	0	0	0
614	BX294718.2.1277	0	0	0	0.000283701	0	0	0	0.000270088	0.00137122	0.000331236	0	0	0	0	0	0	0.000512258	0.000773937	0	0	0	0.000540332	0	0	0	0	0.000648836	0	0	0	0.00105189	0.000596817	0	0	0	0	0	0	0	0	0	0	0	0	0	0	0	0
615	EU843149.1.1497	0.00127341	0	0	0	0.0023747	0.00215655	0.000808961	0	0	0	0.00212418	0	0	0	0	0	0	0	0	0	0	0	0	0.00106627	0	0	0.0010093	0	0	0	0	0	0	0	0	0.000393365	0	0	0	0	0	0.000503525	0	0.00194287	0	0	0	0
616	DQ640712.1.1423	0	0	0	0.000236418	0	0	0	0	0	0	0	0	0	0	0	0	0	0.000110562	0	0	0	0	0	0.000161556	0.000509944	0	0	0	0	0	0.000490884	0.000309461	0	0	0	0	0	0	0	0	0	0	0	0	0	0	0	0
617	CU919864.1.1370	0	0	0	0	0	0	0	0	0	0	0	0.00205926	0.00193105	0	0	0	0	0	0	0	0	0	0	0.000226179	0	0.000674888	0	0.00112387	0.00109203	0	0	0	0	0	0	0	0	0.000297649	0	0	0	0	0	0	0	0	0	0.000556019
618	FPLM01000538.10.1354	0.000524345	0	0	0	0	0	0	0	0	0	0	0.000399557	0	0	0	0	0	0.00206383	0	0	0	0	0	0	0	0.00128842	0.000793021	0	0	0.00128822	0.000490884	0	0	0	0	0.000852291	0.000597423	0	0	0	0.000598892	0	0	0	0	0	0	0
619	CU919015.1.1376	0	0	0	0.00113481	0	0	0	0	0	0	0	0	0	0	0	0	0	0	0	0	0	0	0	0	0	0	0	0	0	0	0	0	0	0	0	0	0	0	0	0	0	0	0	0	0	0	0	0
620	FPLP01006922.17.1518	0.000374532	0	0.000645935	0.000189134	0	0	0	0.00128292	0	0.000414044	0	0	0	0	0	0	0	0.000294833	0	0	0	0	0.000327869	0.000743158	0.00127486	0.000306767	0.000216279	0	0	0	0	0.000641026	0	0	0	0	0	0	0	0	0	0	0	0	0	0	0	0.000370679
621	JF166511.1.1304	0	0	0	0	0.00172705	0.00195438	0.00124456	0	0	0	0	0	0	0	0	0.00397296	0	0	0	0	0	0	0	0	0	0	0	0	0	0	0	0	0	0	0	0	0	0.00079373	0	0	0	0	0	0	0	0	0	0
622	JQ815616.1.1479	0	0	0	0	0	0	0	0	0.00594195	0	0	0	0	0	0	0	0	0.000147417	0	0	0	0	0	0	0	0	0	0	0	0	0	0	0.000763229	0	0	0	0	0.00274498	0	0	0	0	0	0	0	0	0	0
623	JN869072.1.1493	0	0	0	0	0.000395783	0.000370657	0.000280025	0	0.000228537	0	0	0.000522498	0	0	0	0.00111522	0.000365898	0.00105034	0	0	0	0	0	0.000161556	0	0	0.000216279	0.000321105	0	0.00111645	0	0.00015473	0	0	0	0	0	0	0	0	0	0	0	0.000287832	0	0	0	0.00148272
624	FJ205864.1.1293	0.000224719	0	0.000184553	0.000236418	0.000323823	0.000303265	0	0	0	0.00107652	0.000816993	0	0	0	0	0.000139402	0.00124405	0	0	0	0.00041291	0.000849093	0.000819672	0	0	0	0	0	0	0.000171762	0.000350631	0.000442087	0.000424016	0.000777403	0.000629525	0	0.000768115	0	0	0	0	0.000440584	0	0	0	0.000269578	0.000554807	0
625	GQ133040.1.1379	0	0.000853375	0.000645935	0.000591044	0.000971468	0.000842403	0.000808961	0.000607698	0.000228537	0	0	0.000645439	0	0	0	0	0	0.00031326	0	0	0.000550547	0	0	0	0	0	0	0.000561933	0	0	0	0	0	0	0.000865596	0	0	0.000562225	0	0	0	0	0.000948017	0	0	0	0	0
626	HQ012836.1.1507	0	0	0	0	0	0	0	0	0	0	0	0	0	0	0	0	0	0	0	0	0	0	0	0	0	0	0	0	0	0	0	0	0	0	0	0	0	0	0	0	0	0	0	0	0	0	0	0
627	JQ072319.1.1365	0	0	0	0	0	0	0	0	0	0	0	0	0	0	0	0	0	7.37083e-05	0	0	0	0	0	0	0	0	0	0	0	0.000257643	0	0	0	0.000518269	0	0	0.000170692	0	0	0	0	0	0	0	0	0	0	0
628	FJ484700.1.1366	0	0	0	0	0	0	0	0	0.00594195	0	0	0	0	0	0	0	0	0	0	0	0	0	0	0	0	0	0	0	0	0	0	0	0	0	0	0	0	0	0	0	0	0	0	0	0	0	0	0
629	HM311569.1.1353	0	0	0	0	0	0	0	0	0	0	0	0.00101426	0.00100129	0	0	0	0	0.000350114	0	0	0	0	0	0	0	0	0	0	0	0.00532463	0	0	0	0	0	0	0	0	0	0	0	0	0	0	0	0	0	0.00213141
630	GQ182573.1.1366	0	0	0	0	0	0	0	0	0	0	0	0	0	0	0	0	0	0	0	0	0	0	0	0	0	0	0	0	0	0	0	0	0	0	0	0	0	0	0	0	0	0	0	0	0	0	0	0
631	KP338995.1.1308	0.000599251	0	0	0	0	0	0	0	0.000228537	0	0	0	0	0.000304971	0.000289168	0	0	0	0	0.000592768	0.000481729	0	0	0.000484668	0.00114737	0.000613535	0.000216279	0	0	0	0.000701262	0.000685234	0	0	0	0.00124566	0.000853461	0.000363793	0.000601866	0.000481696	0	0	0	0.000503706	0	0	0	0
632	LC385731.1.970	0	0	0	0	0	0	0	0	0	0	0	0	0	0	0	0	0	0	0	0	0	0	0	0	0	0	0	0	0	0	0	0	0	0	0	0	0	0	0	0	0	0	0	0	0	0	0	0
633	FPLP01002269.1.1442	0.00104869	0	0	0	0	0.000168481	0.000248911	0	0.000228537	0.000248427	0	0	0	0	0.000231334	0.00132432	0.000365898	0.000497531	0	0	0.000137637	0	0	0.000226179	0.000382458	0.000306767	0	0.000321105	0	0.00120234	0	0	0	0	0	0	0	0.000628369	0	0	0	0	0	0.000431748	0	0	0	0.00157539
634	GU591511.1.1424	0	0	0	0	0.000827547	0.00060653	0.000746733	0.000472654	0	0	0.000571895	0.000553233	0.000500644	0	0	0.000557608	0.000365898	0.000147417	0.00032457	0	0	0.000463142	0.000409836	0	0	0	0	0	0	0	0	0	0.00050882	0	0.000708215	0	0	0	0	0	0	0.000377644	0	0	0	0	0	0.000834028
635	AM490708.1.1496	0.00104869	0	0	0	0	0.000303265	0.000342253	0	0	0.000165618	0	0	0	0	0	0.000627309	0.000365898	0.000589666	0	0.000508087	0	0	0	0	0	0	0	0	0	0	0.000490884	0.000397878	0.00050882	0	0	0	0	0.000198432	0	0	0	0.000440584	0.000237004	0.000431748	0	0	0	0
636	AJ295483.1.1302	0	0	0	0	0	0	0	0	0	0.00107652	0	0.00076838	0	0	0	0	0	0	0	0	0.000757002	0	0.00155738	0	0	0	0	0	0	0	0	0	0	0	0	0	0	0	0	0	0	0	0	0	0	0	0	0
637	KT835595.1.1453	0	0	0	0	0.000575685	0.00043805	0	0	0	0	0	0.00282764	0.00286082	0	0	0	0	0	0	0	0	0	0	0	0	0	0	0	0	0	0	0	0	0	0	0	0.000682769	0	0	0	0	0	0	0	0	0	0	0
638	KC541124.1.1491	0	0	0	0	0	0	0	0	0	0	0	0	0	0	0	0	0	0	0	0	0	0	0	0	0	0	0	0	0	0	0	0	0	0	0	0	0	0	0	0	0	0	0	0	0	0	0	0
639	CT574133.1.1304	0	0	0	0	0	0	0	0	0.000914146	0	0	0	0	0	0	0	0	0	0	0.00118554	0	0.00301042	0.00131148	0.000452357	0	0	0	0	0	0	0	0.000132626	0	0	0.000944287	0.000852291	0.00187761	0	0	0	0	0.00119587	0.00134302	0	0	0	0	0
640	CU927036.1.1332	0	0	0	0	0.000503724	0	0.000155569	0	0	0	0	0	0	0	0	0	0	0	0	0	0	0	0	0.000646224	0.000764916	0	0	0	0	0	0	0	0	0	0.000944287	0.000983413	0	0	0	0	0	0.00119587	0.000948017	0	0	0	0	0
641	CU919389.1.1285	0	0.00108611	0	0.000922029	0	0	0	0	0	0	0	0	0	0	0	0	0	0	0	0	0	0	0	0	0	0	0	0	0	0	0	0	0	0	0	0	0	0	0	0	0	0	0	0	0	0	0	0
642	JQ668539.1.1565	0	0	0	0	0	0	0	0	0.00068561	0	0	0	0	0.000975907	0.00138801	0	0	0	0	0	0	0	0	0.000226179	0.00152983	0	0.000865114	0	0	0	0	0	0	0	0	0	0	0.000496081	0	0	0	0	0	0	0	0	0	0
643	KF533817.1.1460	0	0	0	0	0.000179901	0.000235873	0	0	0	0	0	0.0011372	0.00143041	0	0	0	0	0.00123461	0	0	0	0	0	0	0	0	0	0	0	0	0	0	0	0	0	0	0	0	0	0	0	0	0	0	0	0	0	0.00166806
644	JN387578.1.1270	0	0	0	0	0.000791566	0.000977188	0.00056005	0	0	0.000579662	0.000326797	0	0.000286082	0	0	0	0	0.00075551	0.00021638	0	0.000137637	0.000540332	0.000655738	0	0	0	0	0	0	0	0	0	0	0	0	0.000393365	0.000170692	0	0	0	0	0.000251762	0.000474009	0	0	0	0	0.000370679
645	AB514641.1.1313	0	0	0	0	0	0	0.000311139	0	0	0	0	0.000614704	0	0.000304971	0	0	0	0.00044225	0	0	0	0	0	0.000161556	0	0	0	0.000963314	0.00148913	0	0	0.000176835	0	0	0	0	0.000597423	0.000330721	0.000677099	0.00137627	0.000823477	0.000377644	0	0.000431748	0	0	0	0
646	DQ413108.1.1441	0	0	0	0.000378268	0.000251862	0	0	0	0	0	0	0	0	0	0	0	0	0.000202698	0	0.000677449	0	0.00123504	0.00139344	0.000226179	0.00114737	0.000429474	0.00050465	0	0	0.000944693	0	0.000198939	0	0	0	0	0	0.000330721	0	0	0	0.000692346	0.000632011	0	0	0	0	0
647	FPLM01002079.2.1458	0.00202247	0	0	0	0	0.000471746	0	0	0	0	0	0	0	0	0	0.000557608	0	0.000147417	0	0	0	0	0	0	0	0.000490828	0	0	0	0	0	0.000221043	0.000932836	0	0	0	0	0.00128981	0	0	0	0	0	0	0	0	0	0
648	BX294693.1.1200	0	0.000155159	0	0	0.000575685	0.000741315	0.000653391	0.000270088	0.000533252	0.000414044	0.000326797	0	0	0.000121988	0	0.000906113	0	0.000110562	0	0.000169362	0	0.000540332	0	0	0	0	0	0	0	0	0	0.000176835	0	0	0.000786906	0.000196683	0	0	0	0	0	0.000692346	0	0	0	0	0	0.00018534
649	CU918018.1.1352	0	0	0	0	0	0	0	0	0	0	0	0	0	0	0	0.000418206	0	0	0	0	0	0	0	0	0	0	0	0.00561933	0.00714782	0	0	0	0	0	0	0	0	0	0.00707192	0.00323424	0.00606378	0	0	0	0	0	0	0
650	EU591657.1.1395	0	0	0	0	0	0	0	0	0	0	0	0.00494836	0.0048634	0	0	0.00195163	0	0	0	0	0	0	0	0	0	0	0	0	0	0	0	0	0	0	0	0	0	0	0	0	0	0	0	0	0	0	0	0
651	GQ461821.1.1415	0	0	0	0	0	0	0	0	0	0	0	0	0	0	0	0	0	0	0	0	0	0	0	0	0	0	0	0	0	0	0	0	0	0	0	0	0	0	0	0	0	0	0	0	0	0	0	0
652	KC358278.1.1314	0	0.00162917	0.0015687	0.00122937	0	0	0	0	0	0	0	0	0	0	0	0	0	0	0	0	0	0	0	0	0	0	0	0	0	0	0	0	0	0	0	0	0	0	0	0	0	0	0	0	0	0	0.002457	0
653	EF515709.1.1416	0	0	0	0	0	0	0	0	0	0	0	0	0	0	0	0	0	0	0	0	0	0	0	0	0	0	0	0	0	0	0	0	0	0	0	0	0	0	0	0	0	0	0	0	0	0	0	0
654	CU922588.1.1341	0	0	0	0	0.000287842	0.000336961	0.000342253	0	0	0	0	0	0	0	0.000289168	0	0	0.000221125	0	0	0.00044732	0.000385951	0	0	0	0	0	0	0	0	0	0.000287356	0.000339213	0	0.000393453	0.000393365	0	0	0	0	0	0.000251762	0	0.000215874	0	0	0	0
655	KF198679.1.1306	0	0	0	0	0.000107941	0.000235873	0	0	0	0	0	0	0	0	0	0	0	0	0	0	0.00323446	0.001621	0.00196721	0	0	0	0	0	0	0	0	0	0	0	0	0	0	0.000363793	0	0	0	0	0	0	0	0	0	0
656	CU921478.1.1348	0	0	0	0	0.000935487	0	0.000777847	0	0.00152358	0	0	0	0	0.000670936	0	0	0	0	0	0	0	0	0	0.000743158	0	0.00208602	0.00230697	0	0	0	0	0.000574713	0	0	0	0	0	0.00115752	0	0	0	0	0	0	0	0	0	0
657	CU927034.1.1328	0	0	0	0	0	0	0	0	0	0	0	0.000553233	0.000643685	0	0	0	0	0	0	0	0	0	0	0	0	0	0	0	0	0	0	0	0	0	0	0	0	0	0	0	0	0	0	0	0	0	0	0
658	EF515519.1.1427	0	0	0	0	0	0	0.000186683	0	0	0	0	0	0	0	0	0	0	0	0	0	0	0	0	0	0	0	0	0	0	0	0	0	0	0	0	0	0	0	0	0	0	0	0	0	0	0	0	0
659	GQ138216.1.1268	0	0	0	0	0	0	0	0	0	0	0	0	0	0	0	0.000627309	0	0	0	0	0	0	0	0	0	0	0	0	0	0	0	0	0	0	0	0	0	0	0	0	0	0	0	0	0.000421159	0	0	0
660	EF523443.1.1292	0	0	0	0	0	0.000640226	0	0	0	0	0	0	0	0	0	0.00118492	0.00102452	0.000257979	0.00162285	0.0017783	0	0	0	0	0	0	0	0	0	0.0027482	0	0	0	0	0	0	0	0.000694513	0	0	0	0	0	0	0	0	0	0.00203874
661	GU322889.1.1388	0	0	0	0	0	0	0	0	0	0	0	0	0	0	0.00237118	0	0	0	0	0	0	0	0	0	0	0.00018406	0	0	0	0	0	0	0	0	0	0	0	0	0	0	0	0	0	0	0	0	0	0
662	EU515237.1.1402	0	0	0	0	0	0	0	0	0	0	0	0	0	0	0	0	0	0	0	0	0	0	0	0.000743158	0	0	0	0	0	0	0	0	0	0	0	0	0	0	0	0	0	0	0	0	0	0	0	0
663	FPLM01005391.15.1366	0	0	0	0	0.000575685	0.000707619	0.000902302	0	0	0.000662471	0.000490196	0	0	0	0	0	0	0.000128989	0	0	0.000240864	0.00177538	0.00131148	0.00025849	0.000509944	0.000368121	0.000360464	0	0	0	0.000420757	0.000397878	0	0	0	0	0	0.000198432	0	0	0	0.000566465	0	0	0	0	0	0
664	KJ808214.1.1483	0.000674157	0.000310318	0	9.45671e-05	0	6.73923e-05	9.33416e-05	0	0	0	0	0	0	0.000487954	0.000404835	0.000836412	0.000439078	0.000608093	0	0.000508087	0	0.000617522	0.000491803	0.000355423	0	0.000368121	0.000288371	0	0	0	0	8.84173e-05	0	0	0.000157381	0	0	0.000198432	0	0	0	0.000251762	0	0	0	0	0	0
665	KY117473.1.1473	0	0	0	0	0	0	0.000808961	0	0	0	0	0	0	0	0	0	0	0	0	0	0	0.00216133	0.00336066	0	0	0	0	0	0	0	0	0.00165782	0	0	0	0	0	0	0	0	0	0	0	0	0	0	0	0
666	GQ182826.1.1377	0	0	0	0	0	0	0	0	0	0	0	0	0	0	0	0	0	0	0	0	0	0	0	0	0	0	0	0	0	0	0	0	0	0	0	0	0	0	0	0	0	0	0	0	0	0	0	0
667	CXWJ01001531.2.1396	0.000524345	0	0	0	0.000359803	0.000168481	0	0	0.000228537	0	0	0	0	0	0	0.000278804	0	0.000165844	0	0	0.000378501	0	0.000245902	0	0	0	0	0	0	0.00120234	0	0	0.000848033	0	0.000157381	0	0	0.000562225	0	0	0	0.000251762	0.000869016	0.00035979	0	0	0	0
668	FPLP01000539.1.1213	0.00164794	0.000310318	0	0	0	0	0	0	0.000304715	0.000248427	0	0.000122941	0	0.000365965	0.000347001	0.00111522	0.000512258	0.000350114	0	0	0	0.000154381	0	0.000969337	0	0.00147248	0.000648836	0	0	0	0	0.000265252	0	0	0	0.000196683	0.000341384	0.000562225	0	0	0	0	0	0	0	0	0	0.000370679
669	CR933145.4.1352	0.000524345	0	0	0	0.00111539	0.00104458	0.000777847	0	0	0	0	0	0	0	0	0	0	0.000368541	0	0	0.000619365	0.000540332	0.000327869	0	0	0	0	0	0	0	0.000701262	0.000618921	0	0	0	0	0	0	0	0	0	0	0	0.000431748	0	0	0	0
670	EU358731.1.1513	0.000674157	0	0	0	0.000395783	0	0.000497822	0.00391627	0	0	0.000245098	0.000706909	0.00114433	0	0	0.00160312	0	0.000479104	0	0	0	0	0	0	0	0	0	0	0	0	0	0	0.000678426	0	0.000786906	0	0	0	0	0	0	0	0	0.00035979	0.00092655	0.000943523	0.00103036	0
671	GQ396833.1.1487	0	0	0	0	0	0	0	0	0	0.000662471	0.000326797	0	0	0	0	0	0.00102452	0.000700228	0	0	0	0	0	0	0	0.00018406	0.000216279	0	0	0	0.000631136	0	0	0	0	0	0	0	0	0	0	0	0	0.000503706	0	0	0	0.00101937
672	GU454936.1.1481	0	0	0	0	0.0021948	0.00411093	0.00183572	0	0	0	0	0	0	0	0	0	0	0	0	0	0	0.000385951	0	0	0	0	0	0	0	0	0	0.000574713	0	0	0	0	0	0	0	0	0	0	0	0	0	0	0	0
673	JX966318.1.1363	0	0.000387898	0.000369106	0.000638328	0	0	0	0	0.000380894	0	0	0	0	0	0.000231334	0	0	0	0	0	0.000172046	0	0	0	0	0	0	0.000481657	0.00129058	0	0	0	0	0	0	0	0	0	0.00127896	0.000550509	0.00284474	0	0	0	0	0	0	0
674	JQ425772.1.1403	0	0.000310318	0	0.000189134	0.000323823	0	0.000186683	0	0	0	0	0	0	0.000121988	0	0	0	0.000165844	0	0	0	0	0	9.69337e-05	0	0	0.000288371	0	0	0.000944693	0	0.000132626	0	0	0	0	0	0	0	0	0	0	0	0	0	0	0	0.00213141
675	DQ676390.1.1428	0	0	0	0	0	0.000235873	0	0	0	0	0	0	0	0	0	0	0	0.000239552	0	0	0	0	0	0.000678536	0.000892402	0.00110436	0	0	0	0	0	0	0	0	0	0	0	0.000859874	0	0	0	0.000755287	0.000869016	0	0	0	0	0
676	KX608565.1.1328	0	0	0	0	0	0	0	0	0	0	0	0	0	0	0	0	0	0	0	0	0	0	0	0	0	0	0	0	0	0	0	0	0	0	0	0	0	0	0	0	0	0	0	0	0	0	0	0
677	KX130890.1.1202	0	0	0	0	0	0	0	0	0	0	0	0	0	0	0	0	0	0	0	0	0	0	0	0	0	0	0	0	0	0	0	0	0	0	0	0	0	0	0	0	0	0	0	0	0	0	0	0
678	FJ468378.1.1308	0.000374532	0	0	0	0	0	0	0.000540176	0.000380894	0.000248427	0	0.000245881	0.000286082	0	0	0.000557608	0.000731797	0.000110562	0	0	0	0.000154381	0	0.00025849	0.000382458	0	0.000144186	0	0	0	0	0.000110522	0.00025441	0	0	0	0	0.000198432	0	0	0	0.000188822	0	0.000215874	0	0	0	0
679	FPLP01006554.11.1509	0.000973783	0	0	0	0	0.000505442	0.000186683	0	0.000380894	0	0	0	0	0	0	0.00174252	0	0.000202698	0	0	0	0	0	0	0	0.000981655	0.000865114	0.000481657	0	0.00111645	0	0.000132626	0.000424016	0	0	0	0	0	0	0	0	0	0	0	0	0	0	0
680	FPLM01002865.10.1475	0	0	0	0.00040191	0	0	0	0	0	0	0	0.000614704	0	0	0	0	0	0.000276406	0	0	0.000894639	0	0.00196721	0	0	0	0	0	0	0	0	0	0	0	0	0	0	0	0	0	0	0	0	0	0	0	0	0
681	CU920789.1.1337	0	0	0	0	0	0	0	0	0	0	0	0	0	0	0	0	0	0	0	0	0	0	0	0	0	0	0	0	0	0	0	0	0	0.00116611	0	0	0	0	0	0	0	0	0	0	0	0	0	0
682	HQ183990.1.1487	0	0.000310318	0.000922765	0	0	0	0.000435594	0	0	0	0	0.000215146	0.000286082	0	0	0	0	0.00044225	0	0.000508087	0.000481729	0	0	0.000161556	0	0	0	0	0	0	0	0	0	0	0	0	0	0	0	0	0	0	0	0	0.000758086	0.000404367	0.000554807	0
683	HM339078.1.1342	0	0	0	0	0	0	0	0	0	0	0	0.00190558	0	0	0	0	0	0.000663374	0	0	0	0	0	0	0	0	0	0	0	0	0	0	0	0	0	0	0.00187761	0	0	0	0	0	0	0	0	0	0	0
684	HQ178711.1.1467	0.000449438	0	0	0.000189134	0	0.000640226	0.000466708	0	0	0	0	0.000153676	0	0.000426959	0	0.00111522	0	0	0	0	0.000929048	0	0	0	0	0	0	0	0	0.000515287	0	0.000309461	0.000593623	0	0	0	0	0.00122367	0	0	0	0	0	0.000431748	0	0	0	0
685	CU466841.13.1376	0	0	0	0	0.000575685	0.000539138	0	0	0.000914146	0	0	0	0	0	0	0	0	0	0	0	0	0	0	0	0	0	0	0	0	0	0	0	0	0	0	0	0	0	0	0	0	0	0.00110602	0	0	0	0	0.00111204
686	CU924241.1.1373	0.000299625	0	0.000369106	0.000118209	0	0.000168481	0.000311139	0.000607698	0	0	0.00114379	0	0.000500644	0	0	0.00069701	0.00131723	0.000331687	0.00075733	0.000762131	0	0.000540332	0	0	0	0	0	0	0	0.000171762	0.000490884	0.000331565	0	0	0.000393453	0.000852291	0.00128019	0	0	0	0	0	0	0.000215874	0.000421159	0.000336973	0	0.000556019
687	HQ155564.1.1378	0	0	0	0.000543761	0	0	0	0	0	0	0	0	0	0	0	0	0	0	0	0	0	0	0	0	0	0	0	0	0	0	0	0	0	0	0	0	0	0	0	0	0	0	0	0	0	0	0	0
688	HQ343217.1.1467	0	0	0	0	0.000863527	0.000808707	0.000902302	0	0.000533252	0	0	0	0	0	0	0.00216073	0	0.00093978	0	0	0	0	0	0	0	0	0	0	0	0.000687049	0	0	0	0	0.000865596	0	0	0	0	0	0	0.000881168	0	0	0	0	0	0
689	KP717515.1.1485	0	0	0	0	0	0	0	0	0	0	0	0	0	0	0	0	0	0	0	0	0	0.000463142	0.00057377	9.69337e-05	0.000382458	0	0	0	0	0	0	0	0	0	0	0	0	0	0	0	0	0	0	0	0	0	0	0
690	AB780932.1.1443	0	0	0	0	0	0	0	0	0	0	0	0.000215146	0	0	0	0	0	0.000350114	0	0	0.000516138	0	0	0	0	0	0	0	0	0	0.00056101	0	0	0	0	0	0	0	0	0	0	0	0	0	0	0	0	0
691	KY003111.1.1207	0	0	0	0.00026006	0	0.000202177	0.000248911	0	0.00068561	0	0	0	0	0.000365965	0	0	0.000292719	0.000147417	0	0	0	0	0.000409836	0.000323112	0	0	0	0	0.0011913	0	0	0.000110522	0.000424016	0	0	0.000196683	0.000256038	0.000198432	0	0	0	0.000440584	0	0	0	0	0	0
692	KJ881275.1.1504	0	0	0	0	0.00125931	0.00111197	0.00146235	0	0.000380894	0.000248427	0	0	0	0	0	0	0	0.000165844	0	0	0	0	0	0	0.000254972	0.000429474	0	0	0	0	0.000911641	0.000198939	0	0	0	0	0	0	0	0	0	0	0	0	0	0	0	0
693	KX363669.1.1450	0	0	0	0	0	0	0	0.00168805	0	0	0	0	0	0	0	0	0	0	0	0	0	0	0	0	0	0	0	0	0	0.00111645	0	0	0	0	0	0	0	0	0	0	0	0	0	0	0	0.00101092	0.00110961	0
694	KC333942.1.1480	0	0.000465477	0	0.000212776	0	0	0	0.000405132	0	0	0	0	0	0	0	0	0	0	0	0	0	0	0	0	0	0	0	0	0	0	0	0	0.000678426	0	0	0	0	0	0	0	0	0	0	0	0.000842318	0.00101092	0.000792581	0
695	KC541033.1.1555	0	0	0	0	0	0	0	0	0	0	0	0	0	0	0	0	0	0	0	0	0	0	0	0	0	0	0	0	0	0	0	0	0	0	0	0	0	0	0	0	0	0	0	0	0	0	0	0
696	GQ487979.1.1478	0	0	0	0	0	0	0	0	0	0	0	0	0	0	0	0	0	0	0	0	0	0	0	0	0	0	0	0	0	0	0	0	0	0	0	0	0	0	0	0	0	0	0	0	0	0	0	0
697	GQ138377.1.1256	0.000149813	0	0	0	7.19606e-05	0.000202177	6.22278e-05	0	0	0	0.000163399	0.000245881	0	0	0	0.000139402	0	0	0	0.000338725	0	0.000154381	0.000245902	0.000549291	0	0	0	0	0	0	0.000210379	6.6313e-05	0	0.000259134	0.000236072	0.000131122	0.000341384	0	0	0.000344068	0	0	0.000316006	0	0	0	0	0.000278009
698	AB286640.1.1420	0	0	0	0	0.000287842	0.000303265	0.000248911	0	0.000533252	0	0.000163399	0	0	0	0	0.000209103	0	9.21353e-05	0	0	0	0	0	0	0	0	0	0	0	0	0.000631136	0.000132626	0.000339213	0	0	0	0	0.000264577	0	0	0	0	0.000237004	0	0	0	0	0
699	EF444784.1.1201	0	0	0	0	0	0	0	0	0.00236154	0	0	0.00119867	0	0	0	0	0	0	0	0	0	0	0	0	0	0	0	0	0	0	0	0	0	0	0	0	0	0	0	0	0	0	0	0	0	0	0	0
700	CU924963.1.1362	0	0	0	0	0	0.000370657	0.000248911	0	0	0	0.000490196	0.00107573	0.000429123	0	0	0	0.00109769	0.000110562	0	0	0	0	0	0	0	0.000368121	0	0.000240828	0	0.00103057	0	0	0.000169607	0	0	0	0	0	0	0	0	0.000188822	0.000632011	0	0	0	0	0.000648689
701	KT167057.1.1374	0	0	0	0	0	0	0	0	0	0	0	0	0	0	0	0	0	0	0	0	0	0	0	0.00051698	0	0	0	0	0	0	0	0	0	0	0	0	0	0	0	0	0	0	0	0	0	0	0	0
702	GQ182301.1.1421	0	0	0	0	0	0	9.33416e-05	0	0	0	0	0	0	0	0	0	0	0	0	0	0	0	0	0	0	0	0	0	0	0	0	0	0	0	0	0	0	0	0	0	0	0	0	0	0	0	0	0
703	CU921842.1.1310	0	0	0	0	0	0	0	0	0.000837968	0	0	0	0	0	0	0	0	0	0	0	0	0	0.00147541	0	0	0	0.000576743	0	0	0	0	0	0	0	0	0	0	0.000859874	0	0	0	0	0	0	0	0	0	0
704	CU925103.1.1287	0	0	0	0	0	0	0	0	0	0	0	0	0	0	0	0.00153342	0.000365898	0.000165844	0	0	0	0	0	0.000226179	0	0	0	0	0	0	0	0	0	0	0	0	0	0.00155439	0	0	0	0.000629406	0	0	0	0	0	0
705	CR933236.2.1324	0.00224719	0	0.000738212	0.000496477	0.000251862	0	0	0	0	0	0	0	0	0.000853919	0.000751836	0	0	0.000202698	0.00032457	0	0	0	0	0	0	0	0	0	0	0	0	0	0	0	0	0	0	0.000132288	0	0	0.00157209	0	0.000869016	0	0	0	0	0.000556019
706	EU177694.1.1291	0	0	0.000461382	0.000425552	0.000143921	0.000202177	9.33416e-05	0	0.000761789	0	0	0	0	0	0.000231334	0.000627309	0.000219539	0.000239552	0.00043276	0.000423406	0.000240864	0	0	0	0	0.00018406	0	0	0	0.000601168	0	0.000110522	0	0	0	0	0	0.00016536	0	0	0	0	0	0	0	0	0	0
707	CU925611.1.1336	0	0	0	0	0	0	0.000342253	0	0.00198065	0	0	0	0	0	0	0	0	0	0	0	0	0	0	0	0	0.00018406	0.000144186	0	0	0	0	0	0	0	0	0.00072117	0	0	0	0.000412882	0	0	0	0.000287832	0	0	0	0
708	LN572027.1.1378	0.000149813	0	0	0	0	0	0	0	0	0	0	0.00242808	0.00250322	0	0	0.00146372	0	0	0	0	0	0	0	0	0	0	0	0	0	0	0	0	0	0	0	0	0.000597423	0	0	0	0	0	0	0	0	0	0	0.000741359
709	HQ114088.1.1290	0	0	0	0	0	0	0	0	0	0	0	0	0	0.00073193	0.00144584	0	0	0	0	0	0	0	0	0	0	0	0	0	0	0	0	0	0	0	0	0.00399921	0.0031578	0	0	0	0	0	0	0.000863496	0	0	0	0.00250209
710	CU922754.1.1342	0	0	0	0.000307343	0	0	0	0	0	0	0	0	0	0	0	0	0	0	0	0	0	0	0	0.000678536	0	0	0	0	0	0	0	0	0	0	0	0	0	0	0	0.000619323	0.000898338	0	0.000711013	0	0	0	0	0
711	CU925173.1.1310	0	0	0.00101504	0.000212776	0.000287842	0.000471746	0.000311139	0.000472654	0.000380894	0	0	0.000122941	0	0	0	0.000418206	0.000292719	0	0	0	0	0	0	0.000420046	0.000892402	0.000122707	0	0	0	0	0	0	0	0	0.000314762	0	0	0.000330721	0	0	0	0	0	0.000215874	0	0	0	0
712	AJ009480.1.1494	0	0	0	0	0	0	0	0	0	0	0	0	0	0	0	0	0	0	0	0	0	0	0	0	0	0	0	0	0	0	0	0	0	0	0	0	0	0	0	0	0	0	0	0	0	0	0	0
713	CU927329.1.1360	0	0	0	0	0	0.000707619	0	0	0	0	0	0.00184411	0.00214562	0.000487954	0	0	0	0.000110562	0	0	0	0	0	0	0	0	0	0	0	0	0	0	0	0	0	0	0	0	0	0	0	0	0	0	0	0	0	0
714	CU925019.1.1360	0	0	0	0	0	0	0	0	0.000304715	0	0	0	0	0.00146386	0.00127234	0	0	0	0	0	0	0	0	0.000549291	0.000509944	0.00018406	0.000576743	0	0	0	0	0.000110522	0	0.000259134	0	0	0	0.000231504	0.000300933	0.000275255	0	0	0	0.000287832	0	0	0	0
715	FJ623329.1.1485	0	0	0	0	0	0	0	0	0	0	0	0	0	0	0	0	0	0	0	0	0	0	0	0	0	0	0	0	0	0	0	0	0	0	0	0	0	0	0	0	0	0	0	0	0	0	0	0
716	EU177715.1.1295	0	0	0	7.09253e-05	0	0.000370657	0	0	0	0	0	0.000276617	0	0	0	0	0	0	0	0	0.000378501	0	0	0	0	0.000858948	0.000720929	0	0	0	0	0.000176835	0	0	0.000708215	0.000458926	0	0.000661441	0	0	0	0	0	0	0	0	0	0.000648689
717	FJ660557.1.1488	0	0	0	0	0.000395783	0.000370657	0.000435594	0	0	0.000248427	0	0.000399557	0.000429123	0.000487954	0	0	0	0	0	0	0.000481729	0	0	0.000355423	0	0	0	0	0	0	0	0.000309461	0	0	0	0	0.00042673	0	0	0	0	0.000440584	0	0	0	0	0	0.000556019
718	FPLM01006339.2.1422	0	0	0	0	0.000395783	0.000370657	0.000435594	0	0.000380894	0	0	0	0	0.000304971	0.000751836	0	0	0.000221125	0	0	0.000137637	0	0	0.000387735	0.00101989	0.000674888	0.000720929	0	0	0	0	0.000397878	0	0	0	0	0	0.000661441	0	0	0	0.000251762	0	0.000647622	0	0	0	0
719	AY278087.1.902	0	0	0	0	0	0	0	0	0	0	0	0	0	0	0	0	0	0	0	0	0	0	0	0	0	0	0	0	0	0	0	0	0	0	0	0	0	0	0	0	0	0	0	0	0	0	0	0
720	KT167022.1.1378	0	0	0	0	0	0	0	0	0	0	0	0	0	0	0	0	0	0	0	0	0	0	0	0	0	0	0	0	0	0	0	0	0	0	0	0	0	0	0	0	0	0	0	0	0	0	0	0
721	AJ306766.1.1568	0.000299625	0	0	0	0	0.000134785	0.000342253	0	0	0	0	0.000122941	0	0.000609942	0.000636169	0	0	0.000239552	0	0	0	0	0	0.000161556	0.000509944	0	0.000360464	0	0	0	0.000210379	0.000176835	0	0	0	0.000393365	0.000256038	0.000562225	0.000150466	0.000206441	0.000224585	0.000251762	0	0	0	0	0	0
722	KJ782909.1.1474	0	0	0.000276829	0.000189134	0	0.000168481	0.000248911	0	0.000380894	0	0	0	0	0	0	0.000348505	0	0.000202698	0	0	0	0	0	0.000161556	0	0	0	0	0	0	0.00056101	0.000596817	0	0	0	0	0	0	0	0	0	0.000377644	0.000395007	0	0	0	0	0
723	HG975593.1.1204	0	0	0	0	0	0	0	0	0	0	0	0.000676174	0	0	0.00144584	0	0	0	0	0	0	0	0	0	0	0	0	0	0	0	0	0	0	0	0	0	0	0	0	0	0	0	0.00055301	0	0	0	0	0
724	KF697580.1.1227	0	0	0	0	0.000287842	0.000977188	0	0	0.00152358	0	0	0.000706909	0	0	0	0.00139402	0	0	0	0	0	0	0	0.000904714	0	0	0	0	0	0	0	0.000618921	0	0	0	0	0	0	0	0	0	0	0.00150103	0	0	0	0	0
725	KF697504.1.1227	0	0	0	0	0	0	0	0	0	0	0	0	0	0.00713632	0.00769186	0.00146372	0	0	0	0	0	0	0	0	0	0	0	0	0	0	0	0	0	0	0	0	0	0	0	0	0	0	0	0	0	0	0	0
726	CU925649.1.1337	0	0	0	0	0	0	0	0	0	0	0	0	0	0.000670936	0.000520502	0	0	0	0	0	0	0	0	0.000355423	0	0	0	0	0	0	0	0	0	0	0	0	0	0	0	0	0	0	0	0	0	0	0	0
727	GU559839.1.1399	0	0.00139643	0.00119959	0.00151307	0	0	0	0	0	0	0	0	0	0	0	0	0	0	0	0	0	0	0	0	0	0	0	0.000802761	0	0	0	0	0	0	0	0	0	0	0	0	0.000673754	0	0	0	0	0	0	0.000648689
728	KF411735.1.1282	0	0	0.00239919	0.000330985	0.000323823	0.000741315	0	0	0	0	0	0.000276617	0	0	0	0	0	0	0	0	0.000481729	0	0.000983607	0.000452357	0	0	0	0	0	0	0	0	0	0	0	0	0.00119485	0.000297649	0	0	0	0	0	0	0	0	0	0
729	CR933022.1.1310	0	0	0	0	0.000791566	0.000269569	0	0	0	0	0	0.000491763	0.000643685	0.00121988	0	0	0	9.21353e-05	0	0	0.000172046	0	0.00114754	0	0.00063743	0	0.000793021	0.000481657	0.000496376	0	0	0.000353669	0	0	0	0	0	0	0.000902799	0.00165153	0.00119778	0	0	0	0	0	0	0
730	GQ487905.1.1486	0.000449438	0	0	0	0.000143921	0.000134785	0.000155569	0	0.000457073	0	0	0.000983526	0.00100129	0	0	0	0	0.000128989	0	0	0.000722593	0	0	0.000161556	0	0	0.000144186	0	0	0	0	0.00015473	0	0	0.000550834	0.000327804	0.000682769	0.000297649	0	0	0	0	0	0	0	0	0	0.000370679
731	HQ183894.1.1465	0.000674157	0	0	0	0	0	0	0	0	0	0	0.00190558	0.00171649	0	0	0	0	0	0	0	0.00041291	0.000540332	0	0.000193867	0	0	0	0	0	0	0	0.000287356	0	0.00155481	0	0.00072117	0.000853461	0	0	0	0	0	0	0.000935454	0	0	0	0
732	EF515481.1.1416	0	0	0	0	0	0	0	0	0	0	0	0	0	0	0	0	0	0	0	0	0	0	0	0	0	0	0	0	0	0	0	0	0	0	0	0	0	0	0	0	0	0	0	0	0	0	0	0
733	DQ640660.1.1421	0	0.000698216	0	0.000520119	0	0	0	0.000742741	0	0	0	0	0	0	0	0	0	0.000534385	0	0	0	0	0	0	0	0	0	0	0	0.00300584	0	0	0	0	0	0	0	0	0	0	0.000748615	0	0	0	0	0	0	0
734	FPLM01006257.11.1488	0	0	0	0	0	0	0.000466708	0	0	0.000414044	0	0.000368822	0	0	0	0	0	0	0	0	0	0	0	0.000226179	0	0.000736241	0.000576743	0	0	0	0.000631136	0	0	0	0.00102298	0.00124566	0.000938807	0	0	0	0	0.000566465	0	0	0	0	0	0.00101937
735	FPLP01011320.3.1492	0.000749064	0	0	0	0.000827547	0	0.00105787	0	0	0	0	0	0	0	0	0	0.00139041	0	0	0	0.00044732	0	0	0	0	0	0	0	0	0.000515287	0	0	0	0	0	0	0	0	0	0	0	0.000944109	0.00102702	0	0	0	0	0
736	CU923505.1.1334	0	0	0	0	0	0	0	0	0.00068561	0	0	0	0	0	0	0	0	0	0	0	0	0	0	0	0	0.000368121	0	0	0	0	0	0.000397878	0	0	0	0	0	0.000992162	0	0	0	0	0	0	0	0	0	0
737	FPLL01001580.1.1272	0	0	0	0	0	0	0	0	0	0	0	0.000553233	0.00100129	0	0	0	0	0	0	0	0.000550547	0	0	0	0	0	0	0	0	0	0	0.000353669	0	0	0	0	0	0.000264577	0	0	0	0	0.000237004	0	0	0	0	0
738	KP340979.1.1334	0	0	0	0	0	0	0	0	0	0	0	0	0	0	0	0	0	0	0	0	0	0	0	0	0	0	0	0	0	0	0	0	0	0.00168437	0	0	0	0	0	0	0	0	0	0	0	0	0	0
739	FQ658533.1.1351	0	0	0	0	0	0	0	0	0	0	0	0	0	0	0	0.000836412	0	0.000221125	0	0	0	0	0	0.000355423	0	0.000368121	0.000576743	0	0	0.00266232	0.000701262	0	0	0	0	0	0	0.000330721	0	0	0	0.000944109	0	0	0	0	0	0.000370679
740	KX672194.1.1394	0	0	0	0	0	0	0	0.000742741	0	0	0	0	0	0	0	0	0	0	0	0	0	0	0	0	0	0	0	0	0	0	0	0	0	0	0	0	0	0	0	0	0	0	0	0	0.00429582	0.00310015	0.00475549	0
741	KR514583.1.1306	0	0	0	0	0	0	0	0	0	0	0	0	0	0	0	0	0	0	0	0	0	0	0	0	0	0	0	0	0	0	0	0	0	0	0	0	0	0	0.00127896	0	0	0	0	0	0	0	0	0
742	CU922488.1.1317	0	0	0	0	0.000251862	0	0	0	0.000609431	0	0	0	0	0	0	0	0	0.000110562	0	0	0	0.000771903	0	0.000613913	0	0	0.000360464	0	0	0	0	0.000221043	0	0	0	0.00163902	0.00153623	6.61441e-05	0	0	0	0.000314703	0	0	0	0	0	0
743	KU324926.1.1333	0	0	0	0	0	0	0	0	0	0	0	0	0	0	0	0	0	0	0	0	0	0	0	0	0	0	0	0.00208718	0	0	0	0	0	0.00919927	0	0	0	0	0	0.000206441	0.00209612	0	0	0	0	0	0	0
744	AY661418.1.1456	0	0	0	0	0	0	0	0	0	0	0.000653595	0.000799115	0.000929767	0	0	0	0.00109769	0	0	0	0	0	0	0.000387735	0.00101989	0	0	0	0	0	0	0	0	0	0	0	0.00102415	0	0	0	0	0	0	0	0	0	0	0
745	FN563323.1.1456	0	0	0	0	0	0.000269569	0	0.000607698	0	0	0.000898693	0.000430293	0	0	0	0	0	0.000147417	0.00119009	0	0.000550547	0	0	0	0	0.000368121	0	0	0	0	0	0	0	0	0	0	0	0	0	0	0	0	0	0	0	0	0	0
746	FJ825470.1.1402	0	0.000620636	0.000461382	0.000212776	0.000287842	0.000168481	0	0.000945307	0	0	0	0.000184411	0	0	0	0	0	0.000128989	0	0	0	0	0	0	0	0	0	0	0	0.000601168	0	0	0	0	0.000314762	0	0	0	0	0	0	0	0	0	0	0	0	0
747	HQ010708.1.1485	0	0	0	0	0	0	0	0	0	0	0	0	0	0	0	0	0	0	0	0	0	0	0	0	0	0.00141113	0	0	0	0	0	0.000574713	0	0	0	0	0	0.000661441	0	0	0	0.00132175	0	0	0	0.000471762	0	0
748	AM930333.1.1446	0	0	0	0	0	0	0	0	0	0	0	0	0	0	0	0	0	0	0	0	0	0	0	0	0	0	0	0	0	0	0	0	0	0	0	0	0	0	0	0	0	0	0	0	0	0	0	0
749	MEMY01000017.17318.18396	0	0	0	0	0	0	0	0	0	0	0	0	0	0	0	0	0	0	0	0	0	0	0	0	0	0	0	0	0	0	0	0	0	0	0	0	0	0	0	0	0	0	0	0	0	0	0	0
750	FN824844.1.1270	0	0	0	0	0	0	0	0.000877785	0	0	0	0	0	0	0	0	0	0.00093978	0	0	0	0	0	0	0	0.00110436	0	0	0	0	0	0.000530504	0.00296811	0	0	0	0	0	0	0	0	0	0	0	0	0	0	0.00139005
751	HM237111.1.1205	0	0	0	0	0	0	0	0.00135044	0	0	0	0	0	0	0	0	0.000731797	0	0	0.00220171	0	0	0	0.000904714	0	0	0	0	0	0	0	0	0	0	0	0	0	0.00112445	0	0	0	0	0	0	0	0	0	0
752	CU921538.1.1356	0	0	0	0	0	0	0	0	0	0	0	0	0	0	0	0	0	0	0	0	0	0	0	0	0	0.00018406	0	0	0	0	0	0	0	0	0	0	0	0.000926018	0	0	0	0	0	0	0	0	0	0
753	CR933304.6.1337	0	0.000310318	0.000184553	0	0.000179901	0.000168481	0.000217797	0	0	0	0	0	0	0	0	0	0	0.000221125	0	0	0.000172046	0	0	0	0	0	0	0	0	0.00214703	0	0	0	0	0	0	0	0	0	0	0	0	0	0	0.000673854	0.000269578	0	0
754	AJ290193.1.1266	0.000224719	0	0	0	0.000395783	0.000404354	0	0	0.000914146	0	0	0	0	0	0.000231334	0	0	0	0	0.000677449	0.000172046	0.000617522	0.000737705	0	0	0	0	0	0	0	0	0.000198939	0	0	0	0	0	0.000231504	0	0	0	0.000188822	0	0	0	0	0	0
755	CU924792.1.1360	0	0	0	0	0.000395783	0.000539138	0.000591164	0	0	0	0	0.000368822	0.000286082	0	0	0.000348505	0	0	0	0	0	0	0	0	0	0	0	0	0	0	0	0	0	0	0	0	0	0	0	0	0	0	0	0	0	0	0	0
756	EU467391.1.1264	0	0	0	0	0.00169107	0.00134785	0	0	0	0	0	0	0	0	0	0	0	0.000460677	0	0	0	0	0	0	0	0	0	0	0	0	0	0	0	0	0	0	0	0	0	0	0	0	0	0	0	0	0	0
757	LFSR01000006.189.1787	0	0	0	0	0	0	0	0	0	0	0	0	0	0	0	0	0	0	0	0	0	0	0	0	0	0	0	0	0	0	0	0	0	0	0	0	0	0	0	0	0	0	0	0	0	0	0	0
758	GQ133970.1.1354	0	0.00131885	0.00110732	0.0013003	0	0	0	0.000945307	0	0	0.000980392	0	0	0	0	0	0	0	0	0	0	0.000926283	0.000737705	0	0	0	0	0	0	0	0	0	0	0	0	0	0	0	0	0	0	0	0	0	0	0.00114571	0.000792581	0
759	AY454780.1.1051	0	0.000387898	0.000461382	0.000992955	0	0	0	0	0	0	0	0	0	0	0	0	0	0	0	0	0	0	0	0	0	0	0	0	0	0	0	0	0	0	0	0	0	0	0	0	0	0	0	0	0	0	0	0
760	FPLM01006278.16.1296	0	0	0	0	0	0	0	0	0.00068561	0.00074528	0	0	0	0	0.000173501	0	0	0	0	0	0	0	0	0	0	0	0.000576743	0	0	0	0.00140252	0	0	0	0	0	0	0.000363793	0	0	0	0	0	0	0	0	0	0
761	JN217091.1.1461	0	0	0	0	0	0	0	0	0.0171402	0	0	0	0	0	0	0	0	0	0	0	0	0	0	0	0	0	0	0	0	0	0	0	0	0	0	0	0	0.000231504	0	0	0	0	0	0	0	0	0	0
762	AJ306774.1.1561	0	0	0	0	0	6.73923e-05	0.000528936	0.000135044	0	0	0	0.000430293	0.000572164	0	0	0.000278804	0.000146359	0	0.00021638	0.000254044	0	0.000463142	0.000163934	0.000290801	0.00063743	0	0	0	0	0	0.00056101	0.000618921	0	0	0	0.00072117	0	0	0	0	0	0.000188822	0	0.000215874	0	0	0	0.000370679
763	KM373084.1.1290	0	0	0	0	0	0	0	0	0	0	0	0	0	0	0	0	0	0	0	0	0	0	0	0	0	0	0	0.0125231	0.0107217	0	0	0	0	0	0	0	0	0	0	0	0	0	0	0	0	0	0	0
764	AJ290171.1.1289	0	0	0.00110732	0.000591044	0	0	0	0.000405132	0	0	0	0	0	0	0	0	0	0	0.00097371	0	0	0	0	0	0.00203978	0	0	0	0	0	0	0	0	0	0	0	0	0	0	0	0	0	0	0	0	0	0	0
765	JX542562.1.1505	0	0	0.000645935	0.000378268	0	0	0	0	0	0	0	0	0	0	0	0	0	0	0	0	0	0	0	0	0	0	0	0	0	0	0	0	0	0	0	0	0	0	0	0	0	0	0	0	0	0	0	0
766	EU981252.1.1401	0	0	0	0	0	0.000134785	0	0	0	0	0	0.000430293	0	0	0	0	0	9.21353e-05	0	0	0	0	0	0	0	0	0	0	0	0	0	0	0	0	0	0	0	0	0	0	0	0	0.000237004	0	0	0	0	0
767	AF268999.1.1429	0	0.000465477	0	0.000212776	0	0	0	0	0	0	0	0.000245881	0.000286082	0	0	0	0	0	0	0	0	0	0	0	0	0	0	0	0	0	0	0	0	0	0.000314762	0	0	0	0	0	0	0	0	0	0	0	0	0
768	FPLL01000269.2.1346	0	0	0.000461382	0	0.000251862	0	0	0	0	0	0	0.000399557	0.000858246	0	0	0.000278804	0.000512258	0.000184271	0	0	0.000240864	0	0	0	0	0	0	0	0	0.000343525	0	0.000309461	0	0	0.000629525	0.000327804	0.000256038	0	0	0	0	0.000377644	0	0	0	0	0	0.000370679
769	CU925880.1.1347	0	0	0	0	0.00136725	0.000808707	0.000746733	0	0	0	0	0	0	0	0	0	0	0	0	0	0	0	0	0	0	0	0	0	0	0	0	0.000221043	0	0	0	0.00078673	0	0	0	0	0	0	0	0	0	0	0	0
770	AY425766.1.1393	0	0	0	0	0	0	0	0	0	0	0	0	0	0	0	0	0	0	0	0	0	0	0	0	0	0	0	0	0	0	0	0	0	0	0	0	0	0	0	0	0	0	0	0	0	0	0	0
771	CU922296.1.1351	0	0	0	0	0.000251862	0.000134785	0	0	0.00068561	0	0	0.000215146	0	0.000365965	0.00080967	0	0	0	0	0	0.00041291	0	0	0	0	0.000552181	0.00108139	0	0	0	0	0.000243148	0	0.00116611	0	0	0.000512076	0.000661441	0.0002257	0.000275255	0	0	0.000790014	0	0	0	0	0
772	AB234006.1.1449	0	0	0	0	0	0	0	0	0	0	0	0	0	0	0	0	0	0	0	0	0	0	0	0	0	0	0	0	0.000397101	0	0	0	0	0	0	0	0	0	0	0	0	0	0	0	0.00101078	0.0012131	0.00142665	0
773	GU559765.1.1408	0	0.000930954	0.0015687	0.00115845	0	0	6.22278e-05	0	0	0	0	0	0	0	0	0	0	0.000202698	0	0.000169362	0	0	0	0	0	0	0	0	0	0	0	0	0	0	0	0	0	0	0.000376166	0.000275255	0.00232071	0	0	0	0	0.000202184	0	0
774	AB307640.1.1369	0	0	0	0	0	0	0	0.000607698	0	0	0	0	0	0	0	0	0.00175631	0	0	0.00186299	0.00258069	0.00247009	0.00163934	0	0	0	0	0.000642209	0.00188623	0	0	0	0	0	0	0	0.00204831	0	0	0	0	0	0	0	0	0	0	0
775	KT936389.1.1028	0	0	0	0	0	0	0	0	0	0	0	0	0	0	0	0	0	0	0	0	0	0	0	0	0	0	0	0	0	0	0	0	0	0	0.0127479	0	0	0	0	0	0	0	0	0	0.000505391	0.000336973	0.000317033	0
776	EF523451.1.1305	0.00134831	0	0	0	0	0	0	0	0	0	0	0	0	0	0	0	0	0	0	0	0	0	0	0	0	0	0	0	0	0.00266232	0	0	0	0	0.000708215	0	0	0.000595297	0	0	0	0.000692346	0	0	0	0	0	0
777	AB166782.1.1440	0	0.000698216	0.000461382	0.000307343	0	0	0	0	0	0	0	0	0	0	0	0	0	0	0	0	0	0	0	0	0	0	0	0	0	0	0	0	0	0	0	0	0	0	0	0	0	0	0	0	0	0	0	0
778	DQ232427.1.1267	0	0	0	0	0.000647645	0	0.000777847	0	0	0	0	0	0	0	0	0	0	0	0	0	0	0	0	0	0	0.00141113	0	0	0	0	0	0	0.00144166	0	0	0	0	0	0	0	0	0.00182528	0	0	0	0	0	0.00111204
779	JQ085666.1.1253	0.000149813	0.00131885	0.000738212	0.000472836	0	0	0	0	0	0	0	0	0	0	0	0	0	9.21353e-05	0	0	0	0	0	0	0	0	0	0	0	0	0	0	0	0	0	0	0	0	0	0	0.00142237	0	0	0	0	0	0	0
780	AB558581.1.1434	0	0	0	0	0	0.000134785	0	0	0.000228537	0.00149056	0.000490196	0	0	0	0	0	0	0	0	0.000338725	0	0.00146662	0	0	0	0	0	0	0	0	0	0	0	0.000388702	0	0.00104897	0	0	0.000150466	0	0	0	0	0	0	0	0	0.000556019
781	FPLM01005507.10.1501	0	0	0	0	0	0	0	0	0.0043422	0	0	0	0	0.000609942	0.00404835	0	0	0	0	0	0	0	0	0	0	0	0	0.000401381	0.000794202	0	0	0	0	0.00155481	0	0	0	0.00112445	0	0	0.00119778	0	0	0	0	0	0	0
782	JN681952.1.1423	0	0	0	0	0	0	0	0	0	0	0	0	0	0	0	0	0	0	0	0	0	0	0	0	0	0	0	0	0	0	0	0	0	0	0	0	0	0	0	0	0	0	0	0	0	0	0	0
783	HM224434.1.1409	0	0	0	0.000330985	0	0	0	0	0	0	0	0	0	0	0	0	0	0	0	0	0.000688184	0	0	0	0	0	0	0	0	0	0	0	0	0	0.00110167	0	0	0.000562225	0	0	0	0	0	0	0	0	0	0
784	MF085121.1.1504	0	0	0	0	0	0	0	0	0	0	0	0	0	0.00189082	0.00190851	0	0	0	0	0	0	0	0	0.000581602	0.00114737	0	0	0	0	0	0	0	0	0	0	0	0	0	0	0.000550509	0.00284474	0	0	0.000863496	0	0	0	0
785	CU924379.1.1350	0	0	0	0	0	0	0.000217797	0	0	0	0.000898693	0	0	0	0	0	0	0.000184271	0	0	0	0	0	0.000193867	0	0	0	0.00128442	0.000694927	0	0	0	0	0	0	0	0	0	0.0029341	0.00227085	0.00202126	0.000503525	0	0	0	0	0	0.000370679
786	CU925322.1.1367	0	0	0	0	0	0	0	0	0.000380894	0	0	0	0	0.00146386	0.000925337	0	0	0	0	0	0	0	0	0.000581602	0.00152983	0	0	0.000561933	0.000595652	0	0	0	0	0	0	0	0	0.000330721	0.000752332	0.0015139	0.00119778	0	0	0	0	0	0	0
787	KX672176.1.1394	0	0.00178433	0.00175325	0.000378268	0	0	0	0	0	0	0	0	0	0	0	0	0	0	0	0	0	0	0	0	0	0	0	0	0	0	0	0	0	0	0.000629525	0	0	0	0	0	0	0	0	0	0.000842318	0	0	0
788	GQ182010.1.1370	0	0	0	0	0	0	0	0	0	0	0	0	0	0	0	0	0	0	0	0	0	0	0	0	0	0	0	0	0	0	0	0	0	0	0	0	0	0.000892946	0	0	0	0	0	0	0	0	0	0
789	AJ504486.1.1376	0	0	0	0	0.000359803	0	0.00040448	0	0	0	0	0	0	0	0	0	0	0.000386968	0	0	0	0	0	0	0	0.000920302	0.00115349	0	0	0.00145998	0	0.000265252	0	0	0	0	0	0	0	0	0	0	0.000316006	0.000791538	0	0	0	0
790	FPLM01006053.11.1469	0	0	0	0	0	0	0	0	0.0014474	0	0	0	0	0	0	0	0	0	0	0	0	0	0	0.000387735	0.000764916	0.000797595	0.000937207	0	0	0	0	0	0	0	0	0	0	0.000760657	0	0	0.000449169	0	0	0	0	0	0	0
791	EU875524.1.1376	0.00621723	0	0	0	0	0	0	0	0	0	0	0	0	0	0	0	0	0	0	0	0	0	0	0	0	0	0	0	0	0	0	0	0	0	0	0	0	0	0	0	0	0	0	0	0	0	0	0
792	MF461119.1.1200	0	0	0	0.000212776	0	0	0	0	0	0	0	0	0	0	0	0	0	0	0	0	0	0	0	0	0	0	0	0	0	0	0	0	0	0	0	0	0	0	0	0	0	0	0	0	0	0	0	0
793	EF192877.1.1535	0	0	0	0	0.00140323	0.00148263	0.00136901	0	0	0	0	0	0	0	0	0	0	0	0	0	0	0	0	0	0	0	0	0	0	0	0	0	0	0	0	0	0	0	0	0	0	0	0	0	0	0	0	0
794	FJ437774.1.1508	0	0	0	0	0	0	6.22278e-05	0	0	0	0.000326797	0	0	0	0	0	0	5.52812e-05	0	0	0	0	0	0	0	0	0	0	0	0.000171762	0	0	0	0	0	0.000196683	0.000512076	0	0	0	0	0.00472054	0.00410807	0	0	0	0	0.000648689
795	GQ133001.1.1369	0	0	0	0	0.000395783	0	0.000311139	0	0	0	0	0	0	0	0	0	0	0	0	0	0	0	0	0	0	0	0	0	0	0	0.00147265	0.000552608	0	0	0	0	0	0	0	0	0	0	0	0	0	0	0	0
796	FPLP01009768.17.1334	0	0	0	0	0	0.000269569	0	0	0	0	0	0.000583969	0	0	0	0	0	0.000165844	0	0	0.000172046	0	0	0	0	0	0	0	0	0	0	0.000176835	0	0	0	0.000393365	0	0	0.000677099	0	0	0	0	0	0	0	0	0.00194607
797	FN563168.1.1483	0	0	0	0	0.000611665	0	0.000591164	0	0	0	0.000408497	0	0	0	0	0	0	0.000239552	0	0	0.000172046	0	0	0.00106627	0.00101989	0.000613535	0	0	0	0	0	0.000198939	0	0.000906971	0	0	0	0	0	0	0	0	0	0	0	0	0	0
798	JX843583.1.1492	0	0	0	0	0	0	0	0	0	0	0	0	0	0	0	0	0	0	0	0	0.000206455	0	0	0	0	0	0	0	0	0	0	0	0	0	0	0	0	0	0	0	0	0	0	0	0	0	0	0
799	GQ182890.1.1415	0	0	0	0	0	0	0	0	0	0	0	0	0	0	0	0	0	0	0	0	0	0	0	0	0	0	0	0	0	0	0	0	0	0	0	0	0	0.000396865	0	0	0	0	0	0	0	0	0	0
800	FPLL01005990.12.1510	0.000524345	0	0	0	0	0.000235873	0.000280025	0.000270088	0	0.000165618	0.000326797	0	0	0	0	0	0.000878156	0	0	0.000254044	0.000172046	0	0	0	0	0.000736241	0.000360464	0	0	0	0	0	0	0	0	0	0	0	0	0	0	0.000755287	0	0	0.000252695	0	0	0
801	CU918020.1.1337	0	0	0	0	0	0	0	0.00128292	0	0	0	0	0	0	0	0	0	0.0024508	0	0.000508087	0	0	0	0	0	0	0	0	0	0	0	0	0	0	0	0	0	0	0	0	0	0.00132175	0.000158003	0	0	0	0	0
802	CU918947.1.1354	0	0	0	0	0	0	0	0	0	0	0	0	0	0	0	0	0	0.000202698	0	0	0	0	0	0	0	0	0	0	0	0	0	0.000198939	0	0	0	0	0	0	0	0	0	0	0	0	0	0	0	0
803	GQ354928.1.1497	0	0	0	0	0	0	0	0	0	0	0	0	0	0	0	0	0	0	0	0	0	0	0	0	0	0	0	0	0	0	0	0	0	0	0	0	0	0	0	0	0	0	0	0	0	0	0	0
804	CU926021.1.1347	0	0	0	0	0	0	0	0	0.00182829	0	0	0	0	0	0	0	0	0	0	0	0	0	0	0	0	0	0	0	0	0	0	0	0	0	0	0	0	0	0	0	0.00179668	0	0	0	0	0	0	0
805	GU389854.1.1280	0	0	0	0	0	0	0	0	0	0	0	0	0	0	0	0	0	0	0	0	0.000240864	0	0	0	0	0	0	0	0	0	0	0	0	0	0	0	0	0	0	0	0	0	0	0	0	0	0	0
806	MEEN01000016.1428.2866	0	0	0	0	0	0	0	0	0	0	0	0	0	0	0	0	0	0	0	0	0	0	0	0.00113089	0.00140235	0	0	0	0	0	0	0	0	0	0	0	0	0	0	0	0	0	0	0	0	0	0	0
807	AB286398.1.1377	0.000749064	0	0	0	0	0.000235873	0.000155569	0.000405132	0	0.000496853	0.000980392	0	0	0	0	0	0.00109769	9.21353e-05	0	0	0	0	0	9.69337e-05	0	0.00018406	0	0.000240828	0.000496376	0.00266232	0	0	0	0	0	0	0	0.000231504	0	0	0	0	0	0	0	0	0	0
808	AY922025.1.1406	0	0	0	0	0	0.000303265	0.000217797	0	0.00068561	0	0	0	0	0	0	0	0	0	0.00021638	0	0	0	0	0.000193867	0	0	0	0	0	0	0	0	0	0.000518269	0	0	0	0.00105831	0	0	0	0	0.000474009	0	0	0	0	0
809	CU922363.1.1299	0	0	0	0	0	0	0.00056005	0	0	0	0	0	0	0	0	0.00230013	0	0	0	0	0	0	0	0	0	0	0.00209069	0	0	0.00206115	0	0	0	0	0	0	0	0	0	0	0	0	0	0	0	0	0	0
810	EF175718.1.1088	0	0	0	0	0	0	0	0	0	0	0	0	0	0	0	0	0	0	0	0	0	0	0	0	0	0	0	0	0	0	0	0	0	0	0	0	0	0	0	0	0	0	0	0	0	0	0	0
811	JN672261.1.1277	0	0	0	0	0	0	0	0	0.000380894	0	0	0	0	0	0	0	0	0	0	0	0.000206455	0	0	0	0	0	0	0	0	0	0	0	0	0	0	0	0	0	0	0	0	0	0	0	0	0	0	0
812	AM943032.1.1214	0	0	0	0	0.000719606	0	0	0	0	0	0	0	0	0	0	0.000906113	0.000365898	0.000460677	0	0	0.00041291	0	0	0.000355423	0	0.000245414	0	0	0	0.00171762	0	0.000552608	0	0	0	0	0	0	0	0	0	0	0.000790014	0	0	0	0	0
813	KC845963.1.1489	0	0	0	0	0	0	0	0	0	0	0	0	0	0	0	0	0	0	0	0	0	0	0	0	0	0	0	0	0	0	0	0	0	0	0	0	0	0	0	0	0	0	0	0	0	0	0	0
814	HQ445630.1.1488	0	0	0	0	0	0	0	0	0	0	0	0	0	0	0	0	0	0	0	0	0	0	0	0	0	0	0	0	0	0	0	0	0	0	0	0	0	0	0	0	0	0	0	0	0	0	0	0
815	FPLP01012358.2.1414	0.000449438	0	0	0	0.000251862	0	0.000248911	0	0.000304715	0	0	0	0	0	0	0.00069701	0	0.000534385	0	0	0	0	0	0	0	0	0	0	0	0	0.000420757	0.000243148	0	0	0.000236072	0	0	0.000198432	0	0	0	0	0	0	0	0	0	0
816	KT361129.1.1522	0.000599251	0	0	0	0.000287842	0.000235873	0.000280025	0	0.000380894	0	0	0.000122941	0	0	0	0	0	0.000294833	0	0	0	0	0	0	0	0	0	0	0	0	0.000911641	0.000331565	0	0	0	0	0	0	0	0	0	0.000251762	0	0	0	0	0	0
817	AB298737.1.1319	0	0	0	0	7.19606e-05	0	0	0	0	0	0	0.000338087	0	0	0	0	0	0.000184271	0	0	0.000240864	0	0	0	0.000764916	0	0	0	0	0	0	0	0	0.000388702	0	0	0	0	0	0.000619323	0.000673754	0.000314703	0	0	0	0	0.000237774	0
818	LC055580.1.1555	0	0	0	0	0	0	0	0	0	0	0	0	0	0	0	0	0	0	0	0	0	0	0	0	0	0	0	0	0	0	0	0	0	0	0	0	0	0	0	0	0	0	0	0	0	0	0	0
819	JQ072759.1.1397	0.00299625	0	0	0	0	0	0	0	0	0	0	0	0	0.000365965	0	0	0	0	0	0	0	0	0	0	0	0	0	0	0	0	0	0	0	0	0	0	0	0	0	0	0	0	0	0	0	0	0	0
820	JN797483.1.1220	0	0.00100853	0.000738212	0.000330985	0	0	0	0	0	0	0	0	0	0	0	0	0	0	0	0	0	0	0	0	0	0	0	0	0	0	0	0	0	0	0	0	0	0	0	0	0.00179668	0	0	0	0	0	0	0
821	KY190536.1.1448	0	0	0	0	0	0	0	0	0	0	0	0	0	0	0	0	0	0.000276406	0	0	0	0.00301042	0.00295082	0	0	0	0	0	0	0	0	0.000419982	0	0	0	0	0	0	0	0	0	0	0	0	0	0	0	0
822	GU451339.1.1234	0	0	0	0	0	0	0	0	0	0	0	0	0	0	0	0	0	0	0	0	0	0	0	0	0	0	0	0	0	0.00249055	0	0	0	0	0	0	0	0	0	0	0	0	0	0	0	0	0	0
823	JF417893.1.1518	0	0	0	0	0	0	0	0	0	0	0	0	0	0	0	0	0	0	0	0	0	0	0	0	0	0	0	0	0	0	0	0	0	0	0	0	0	0	0	0	0	0	0	0	0	0	0	0
824	JF266036.1.1342	0	0	0	0	0	0	0	0	0	0	0	0	0	0	0	0	0	0	0	0.0027098	0.0011355	0.00378232	0.00467213	0	0	0	0	0	0	0	0	0	0	0	0	0	0	0	0	0	0	0	0	0	0	0	0	0
825	HQ154754.1.1359	0	0	0	0	0	0	0	0	0	0	0	0	0	0	0	0	0	0	0	0	0	0	0	0	0	0	0	0	0	0	0.00126227	0.000906278	0.000848033	0	0	0	0	0	0	0	0	0	0	0	0.00134771	0.000673945	0.00261552	0
826	GQ132496.1.1240	0	0.00217223	0.00212236	0.00104024	0	0	0	0	0	0	0	0	0	0	0	0	0	0	0	0	0	0	0	0	0	0	0	0	0	0	0	0	0	0	0	0	0	0	0	0	0	0	0	0	0.000505391	0.000471762	0.000713323	0
827	KC551599.1.1431	0	0	0	0	0	0	0	0	0.00068561	0	0	0	0	0	0	0	0	0	0	0	0	0	0	0	0	0	0	0	0	0	0	0	0	0	0	0	0	0	0	0	0	0	0	0	0	0	0	0
828	DQ383312.1.1419	0	0	0	0	0	0	0	0	0.0010665	0	0	0.000245881	0	0.000304971	0.00133017	0	0	0	0	0	0	0	0	0	0	0	0	0	0	0	0	0	0	0	0	0	0	0	0	0	0	0	0	0	0	0	0	0
829	HG970176.1.1394	0	0	0	0	0	0	0	0	0	0	0	0	0	0	0	0	0	0	0	0	0	0	0	0	0	0	0	0.00184635	0.0015884	0	0	0	0	0	0	0	0	0	0	0	0	0	0	0	0	0	0	0
830	AY921755.1.1385	0	0.00155159	0	0.000732895	0	0	0	0	0	0	0	0	0	0	0.000636169	0	0	0	0	0	0	0	0	0	0	0	0	0	0	0	0	0	0	0.00246178	0	0	0	0	0	0	0	0	0	0	0	0	0	0
831	AEIV01000001.680844.682347	0	0	0	0	0.000179901	0.000370657	0.000155569	0	0.0010665	0	0.000326797	0	0.000429123	0	0	0	0	0.000257979	0	0	0.000172046	0	0	0.000581602	0.000509944	0.00018406	0	0	0	0	0	0	0	0	0	0.000458926	0	0	0	0	0	0	0	0	0	0	0	0
832	GQ132518.1.1313	0	0	0	0	0	0	0	0	0	0	0	0	0	0	0	0	0	0	0	0	0	0	0	0	0	0	0	0	0	0	0	0	0	0	0	0	0	0	0	0	0	0	0	0	0	0	0	0
833	AY682383.1.1469	0	0	0	0	0	0	0	0	0	0	0	0	0	0	0	0	0	0	0	0	0	0	0	0	0	0	0	0	0	0	0	0	0	0	0	0	0	0	0	0	0	0	0	0	0	0	0	0
834	FPLM01001845.15.1388	0.000299625	0	0	0	0	0	0	0.000202566	0	0	0	0	0	0.000182983	0	0.000278804	0	0.000534385	0	0	0	0	0	6.46224e-05	0	0	0	0	0	0.000343525	0.000210379	6.6313e-05	0	0	0.000236072	0	0	0	0	0	0	0	0.000237004	0	0	0	0	0.000278009
835	AY218561.1.1484	0	0	0	0	0	0	0	0	0	0	0	0	0	0	0	0	0	0	0	0	0	0.00131223	0.00114754	0	0	0	0	0.000240828	0	0.00163174	0	0.000353669	0	0	0	0	0	0	0	0	0	0	0	0	0	0	0	0
836	EU591659.1.1436	0	0	0	0	0	0	0	0	0	0	0	0	0	0.0010979	0	0	0	0	0	0	0	0	0	0.00051698	0.00191229	0	0.000648836	0	0	0	0	0	0	0	0	0	0	0	0.00421306	0.00516102	0.00127265	0	0	0.00035979	0	0	0	0
837	FPLP01002545.16.1357	0	0	0	0	0	0	0	0	0	0	0	0	0	0	0	0	0	0.00140046	0	0	0	0	0	9.69337e-05	0	0	0.000216279	0.000321105	0.000297826	0	0	0	0	0	0	0	0	0	0	0	0	0	0	0.000287832	0	0	0	0
838	JX431943.1.1421	0	0	0	0	0.000251862	0	0	0	0.0010665	0	0	0	0	0	0	0	0	0.00105034	0	0	0	0	0	0	0	0	0	0	0	0	0	0.000287356	0	0	0	0	0	0	0	0	0	0	0	0	0	0	0	0
839	LN561286.1.1357	0	0	0	0	0	0	0	0	0	0	0	0	0	0	0	0	0	0	0	0	0	0	0	0.00142169	0	0	0	0	0	0	0.00119215	0.00139257	0	0	0	0	0	0	0	0	0	0	0	0	0	0	0	0
840	HM241114.1.1445	0	0.00178433	0	0.000945671	0	0	0	0	0	0	0	0	0	0	0	0	0.00226857	0	0	0	0	0	0	0	0	0	0	0	0	0.00120234	0	0	0	0	0	0	0	0.000628369	0	0	0	0	0	0	0	0	0	0
841	FPLP01009326.2.1300	0	0.00108611	0	0.000307343	0	0	0	0	0	0	0	0	0	0	0	0	0	0	0	0.00110086	0	0.00123504	0	0	0	0	0	0	0	0	0	0.000419982	0	0	0	0.00104897	0	0	0	0	0	0	0	0	0	0	0	0
842	EF209339.1.1527	0	0	0	0	0	0	0	0	0	0	0	0	0	0.00506252	0.00393268	0	0	0	0	0	0	0	0	0	0	0	0	0	0	0	0	0	0	0	0.00118036	0	0	0	0	0	0	0	0	0	0	0	0	0
843	GQ132271.1.1381	0.000299625	0	0	0	0.000215882	0.000336961	0.000186683	0	0.000609431	0	0	0.000184411	0	0	0	0	0	0	0	0	0	0	0	0	0	0	0	0	0	0	0	0	0	0	0	0	0	0	0	0	0	0.000818228	0.00118502	0	0	0	0	0
844	JF417912.1.1507	0	0.000853375	0	0.000851104	0	0	0	0	0	0	0	0	0	0	0	0	0	0	0	0	0	0	0	0	0	0	0	0	0	0	0	0	0	0	0	0	0	0	0	0	0	0	0	0	0	0	0	0
845	FPLP01001065.18.1535	0	0	0	0	0.00125931	0.00117936	0	0	0	0	0	0	0	0	0	0.00257894	0	0.000276406	0	0	0	0	0	0	0	0	0	0	0	0.00171762	0	0	0	0	0	0	0	0.000429937	0	0	0	0	0	0	0	0	0	0
846	KJ475590.1.1402	0	0	0	0	0	0	0	0	0	0	0	0	0	0	0	0	0	0	0	0	0	0	0	0	0	0	0	0	0	0	0	0	0	0	0	0	0	0	0	0	0	0	0	0	0	0	0	0
847	KJ807879.1.1511	0.000973783	0	0	0	0.000791566	0.000775011	0.000808961	0	0	0	0	0	0	0	0	0	0	0	0	0.0013549	0	0	0	0.000581602	0.00267721	0	0	0	0	0	0	0	0	0	0	0	0	0	0	0	0	0.000629406	0	0.000791538	0	0	0	0
848	DQ640672.1.1367	0	0	0	0	0.000359803	0.000572834	0.000155569	0	0.000761789	0	0	0.000307352	0.000214562	0	0	0.000278804	0	0	0	0	0.000344092	0	0	0.000129245	0.000764916	0.00018406	0	0	0	0.000257643	0	0	0.000339213	0	0	0	0	0.000429937	0	0	0	0	0.000395007	0	0	0	0	0.000463349
849	AY642555.1.1393	0	0	0	0	0	0.00060653	0	0	0	0	0	0	0	0	0	0	0	0	0	0	0.000894639	0	0	0	0	0	0	0	0	0	0	0.00110522	0	0	0	0	0	0	0	0	0	0	0	0	0	0	0	0
850	EF071257.1.1224	0	0	0	0	0	0	0	0	0	0	0	0	0	0	0.000578336	0	0	0	0	0	0	0	0	0	0	0	0	0	0	0	0	0	0	0	0.000472144	0	0	0.000330721	0	0	0.0009732	0	0	0	0.000758086	0.0012131	0	0
851	KJ808041.1.1467	0	0	0	0	0	0	0.00040448	0	0	0	0	0	0.000572164	0	0	0	0	0.000737083	0	0	0	0	0	0	0	0.000674888	0.000793021	0	0	0.00120234	0	0	0	0	0	0.00078673	0.00136554	0	0	0	0	0	0	0	0	0	0	0.00111204
852	KR107327.1.1208	0	0	0	0	0	0	0	0	0	0	0	0	0	0	0	0	0	0	0	0	0	0	0	0	0	0	0	0	0	0	0	0	0	0	0	0	0	0.000429937	0	0	0	0	0	0	0	0	0	0
853	AB232816.1.1382	0	0	0	0.000212776	0	0	0	0	0.000609431	0	0	0	0	0	0	0	0	0	0	0	0	0	0	0	0	0	0	0	0	0	0.000631136	0.0005084	0	0	0	0	0	0	0	0	0	0	0	0	0	0	0	0
854	KF428103.1.1484	0	0	0	0.000638328	0	0	0	0	0	0	0	0	0	0	0	0	0	0	0	0	0	0	0	0	0	0.00159519	0	0	0	0	0	0	0	0.0075149	0	0	0	0	0	0	0.00112292	0	0	0	0	0	0	0
855	EU104215.1.1452	0	0	0	0	0	0.00060653	0	0	0	0	0	0	0	0	0	0	0	0	0	0	0.000584956	0.001621	0	0	0	0	0	0	0	0	0	0.000464191	0	0	0	0	0	0	0	0	0	0	0	0	0	0	0	0.00101937
856	FQ659939.1.1325	0	0	0	0	0	0	0	0	0	0	0	0	0	0	0	0	0	0	0	0	0	0	0	0.000807781	0	0	0	0	0	0	0	0	0	0	0	0	0	0	0	0	0	0.00163646	0.000790014	0	0	0	0	0
857	KF030212.1.1494	0	0	0	0	0	0	0	0	0	0	0	0.000461028	0	0	0	0	0	0	0	0	0	0	0	0	0	0.000490828	0	0	0	0	0	0	0	0	0	0	0	0	0.000526633	0.000688137	0	0	0	0	0	0	0	0
858	JN995365.1.1543	0	0	0	0	0.000755586	0.00043805	0.000902302	0	0	0	0	0	0	0	0	0	0	0.000202698	0	0	0	0	0	0	0	0	0	0	0	0	0	0.000552608	0	0	0	0	0	0	0	0	0	0	0	0	0	0	0	0.00111204
859	EU379245.1.1249	0.00149813	0	0	0	0	0	0	0	0	0	0	0	0	0	0	0	0	0	0	0	0	0	0	0	0	0	0	0.000722485	0	0	0	0.000221043	0	0	0	0	0	0	0	0	0	0	0	0	0	0	0	0
860	EF111175.1.1273	0	0	0	0	0.000251862	0	0.000280025	0	0	0	0	0.000522498	0	0	0	0	0	0	0	0	0	0	0	0.000161556	0	0	0	0	0	0	0	0	0	0	0	0	0	0.000198432	0	0	0	0	0	0	0	0	0	0
861	FPLP01003840.10.1475	0	0	0	0	0	0	0.000435594	0	0	0	0	0	0	0	0	0	0.00139041	0.000386968	0	0	0	0	0	0.000484668	0	0	0	0	0	0	0	0	0	0	0	0	0	0	0	0	0	0	0	0	0	0	0	0
862	JX102012.1.1390	0	0	0	0	0	0	0	0	0	0	0	0	0	0	0	0	0	0	0	0	0	0	0	0	0	0	0	0	0	0	0	0	0	0	0	0	0	0	0	0	0	0	0	0	0	0	0	0
863	AB364737.1.1483	0	0	0	0	0	0	0	0	0	0	0	0	0	0	0	0	0	0	0	0	0	0	0	0	0	0	0	0	0	0	0	0	0	0	0	0	0	0	0	0	0	0	0	0	0	0	0	0
864	FJ799137.1.1541	0	0	0	0	0	0	0	0	0	0	0	0	0	0.000548948	0	0	0	0	0	0	0	0	0	0	0	0	0	0	0	0	0	0	0	0	0	0	0	0.000463009	0	0	0	0	0.000632011	0	0	0	0	0
865	AB377177.1.1475	0	0.000310318	0	0	0	0	0	0	0	0	0	0.000245881	0	0	0	0	0	0	0	0	0.000206455	0	0	0	0	0.000368121	0	0	0	0	0	0	0	0	0	0	0	0	0	0	0	0	0	0	0.00320081	0.00397628	0.00412142	0
866	HQ183872.1.1491	0	0	0	0	0	0	0	0	0	0	0	0	0	0	0	0	0	0.000810791	0	0	0	0	0	0.00109858	0	0	0	0	0	0	0	0	0	0	0	0	0	0.000859874	0	0	0	0	0.00300205	0	0	0	0	0
867	GU361833.1.1475	0	0	0	0	0	0	0	0	0	0	0	0	0	0	0	0	0	0	0	0	0.00227101	0	0	0	0	0	0	0	0	0	0	0	0	0	0	0	0	0	0	0	0	0	0	0	0	0	0	0
868	CU923715.1.1333	0	0	0	0	0	0	0	0	0	0	0	0	0	0	0	0	0	0	0	0	0.00110109	0	0	0	0	0	0.000720929	0	0	0	0	0	0	0	0	0	0	0	0	0	0	0	0	0	0	0	0	0
869	EU360304.1.1433	0	0	0	0	0	0	0	0	0	0	0	0	0	0	0	0	0	0	0	0	0	0	0	0	0	0	0	0	0	0	0	0	0	0	0	0	0	0	0	0	0	0	0	0	0	0	0	0
870	CU924936.1.1332	0	0	0	0.000472836	0	0	0	0	0	0	0	0	0	0	0	0	0	0	0	0	0	0	0	0	0	0	0	0	0	0	0	0	0	0	0	0	0	0	0	0	0	0	0	0	0	0	0	0
871	KJ862122.1.1382	0	0	0	0	0	0	0	0	0	0	0	0	0	0.000243977	0	0	0	0	0	0	0	0	0	0	0	0	0	0	0	0	0	0	0	0	0	0	0	0	0	0	0.00104806	0	0	0	0	0	0	0
872	EU134263.1.1323	0	0	0	0	0	0	0	0	0	0	0	0	0	0	0	0	0	0.000165844	0	0	0	0	0	0	0	0	0	0	0	0	0	0.000331565	0	0	0	0	0	0	0	0	0	0	0	0.00035979	0	0	0	0
873	FPLP01004817.18.1390	0	0.000155159	0	4.72836e-05	0	0	0	0.000135044	0	0	0	0.000184411	0	0	0	0	0	0.000571239	0	0	0	0	0	9.69337e-05	0.000254972	0.000306767	0.000144186	0	0	0	0	0	0.000169607	0	0	0.000262243	0	6.61441e-05	0	0	0	0.000377644	0.000316006	0.00172699	0	0	0	0
874	JF797604.1.1240	0	0	0	0	0	0	0	0	0	0	0	0	0	0	0	0	0	0	0	0	0	0	0	0	0	0	0	0	0.00148913	0	0	0	0	0	0	0	0	0	0	0	0	0	0	0	0	0	0	0
875	EU778863.1.1253	0	0	0	0.00026006	0	0	0	0	0	0	0	0	0	0	0.000231334	0	0	0	0	0	0	0	0	0	0	0	0	0	0	0	0	0	0	0	0	0	0	0	0	0	0	0	0	0	0.000505391	0.000539156	0.000634065	0
876	CU924061.1.1354	0	0	0	0	0	0	0	0	0	0	0	0	0	0	0	0.00139402	0.000731797	0	0	0	0	0	0	0	0	0	0	0.00272939	0.00198551	0	0	0	0	0	0	0	0	0	0	0	0	0	0	0	0	0	0	0
877	HQ640552.1.1384	0	0.00100853	0.0015687	0.000685612	0	0	0	0	0	0	0	0	0	0	0	0	0	0	0	0	0	0	0	0	0	0	0	0	0	0	0	0	0	0	0	0	0	0	0	0	0	0	0	0	0	0	0	0
878	CU921107.1.1367	0	0	0	0	0	0	0	0	0	0	0	0	0	0.000670936	0.000925337	0	0	0	0	0	0	0	0	0	0	0	0	0.00248856	0.00327608	0	0	0	0	0	0	0	0	0	0.00368643	0.00316543	0.00179668	0	0	0	0	0	0	0
879	EF559042.1.1518	0	0	0	0	0	0	0	0	0	0	0	0	0	0	0	0	0	0	0	0	0	0	0	0	0	0	0	0	0	0	0	0	0	0	0	0	0	0	0	0	0	0	0	0	0	0	0	0
880	AB364710.1.1424	0	0	0	0	0	0	0	0	0	0	0	0	0	0	0	0	0	0	0	0	0	0	0	0	0	0	0	0	0	0	0	0	0	0	0	0	0	0	0	0	0	0	0	0	0	0	0	0
881	KF428107.1.1431	0.000599251	0	0	0.000212776	0	0	0	0	0.00121886	0	0	0	0	0	0	0	0	0	0	0	0	0	0.000737705	0	0	0	0	0	0	0	0	0	0	0	0	0	0	0	0	0	0	0	0	0	0	0	0	0
882	CU921830.1.1315	0	0	0	0	0	0.000202177	0.000217797	0	0	0	0	0	0	0	0	0	0	0	0	0	0	0	0	0	0	0.000674888	0.000576743	0	0	0	0	0.000198939	0	0	0	0	0	0.000463009	0	0	0	0	0	0	0	0	0	0
883	FJ947128.1.1484	0	0	0	0	0	0	0	0	0.00159976	0	0	0	0	0	0	0.000975814	0	0	0	0	0	0	0	0	0	0	0	0	0	0	0	0	0	0	0	0	0	0	0	0	0	0	0	0	0	0	0	0
884	AB630562.1.1423	0	0	0	0	0	0	0	0	0	0	0	0	0	0	0	0	0	0.00117933	0	0	0	0	0	0	0	0	0	0	0	0	0.000981767	0.000751547	0	0	0	0	0	0	0	0	0	0	0	0	0	0	0	0
885	KC333931.1.1479	0	0.000232739	0.000461382	0.00026006	0	0	0	0.000945307	0	0.000248427	0	0	0	0	0	0	0	0	0	0	0	0	0	0	0	0	0	0	0	0	0	0	0	0	0.000236072	0	0	0	0	0	0	0	0	0	0.000758086	0.00107831	0.00087184	0
886	EU104233.1.1461	0	0	0	0	0	0	0.000186683	0	0	0	0	0.000983526	0.00135889	0	0	0	0	0	0	0	0	0	0	0	0	0	0	0	0	0	0	0	0	0	0	0.000327804	0.000682769	0	0	0	0	0	0.000395007	0	0	0	0	0.000556019
887	CU918118.8.1396	0	0	0	0	0	0	0	0	0	0	0.000898693	0	0	0	0	0	0	0.000239552	0	0	0	0	0	0	0	0	0	0	0	0	0	0.000198939	0	0	0	0	0	0	0	0	0	0	0	0	0	0	0	0
888	CU925824.1.1363	0	0	0	0	0	0	0	0	0	0	0	0.00089132	0.000643685	0	0	0	0	0	0	0	0.000172046	0	0	0	0	0.000122707	0.000144186	0	0	0	0	0	0	0.000647836	0	0	0	0.000396865	0	0	0	0	0	0	0	0	0	0
889	FM955631.1.1509	0	0	0	0	0	0	0	0	0	0	0	0	0	0	0	0	0	0	0	0	0	0	0	0.00193867	0.000509944	0	0	0.000722485	0.000694927	0	0	0.000132626	0	0	0	0	0	0	0	0	0	0	0	0	0	0	0	0
890	AB669253.1.1462	0	0	0	0	0	0	0.000591164	0	0	0	0	0	0	0	0.000231334	0	0	0	0	0	0	0	0	0.000290801	0	0	0	0.00128442	0.0011913	0	0	0	0	0	0	0	0	0	0	0	0.000224585	0	0	0	0	0	0	0
891	KT167030.1.1358	0	0	0	0	0	0	0	0	0	0.000496853	0	0	0	0	0	0	0	0	0	0	0	0	0.000491803	0.000613913	0.00127486	0.000306767	0	0.00176608	0.000694927	0	0	0	0	0	0	0	0	0	0	0	0	0.000314703	0	0	0	0	0	0
892	CU924759.1.1331	0	0.000853375	0.000738212	0.00040191	0	0	0	0	0	0	0	0	0	0	0	0	0	5.52812e-05	0	0.000169362	0	0	0	0	0	0	0	0	0	0	0	0	0	0	0	0.000196683	0	0	0	0.000412882	0.000598892	0	0	0	0	0	0	0.00018534
893	CU927500.1.1342	0	0	0.000922765	0.000330985	0.000575685	0.000707619	0.000684505	0	0	0.000414044	0	0.000522498	0	0	0	0	0	0.000128989	0	0.000931493	0	0	0	0	0	0	0	0	0	0	0	0	0	0	0	0	0	0	0	0	0	0	0	0	0	0	0	0
894	GQ134576.1.1288	0	0	0	0	0.000503724	0.000539138	0.000497822	0	0	0	0.000326797	0	0	0	0	0	0	0	0	0	0	0	0	0	0	0	0	0	0	0	0	0	0	0	0.000865596	0	0	0	0	0	0	0	0	0	0	0	0	0
895	EU177684.1.1300	0	0	0	0	0	0	0	0	0	0	0	0	0	0	0	0.000418206	0	0.00031326	0	0	0	0	0	0	0	0	0	0	0	0.00300584	0.000280505	0.000110522	0.000932836	0	0	0	0	0	0	0	0	0	0	0	0	0	0	0.000741359
896	JN649234.1.1075	0	0	0	0	0	0	0	0	0	0	0	0	0	0	0	0	0	0	0	0	0	0	0	0	0	0	0	0	0	0	0	0	0	0	0	0	0	0	0	0	0	0	0	0	0	0	0	0
897	KJ807883.1.1438	0	0	0	0	0	0	0.000622278	0	0	0	0	0	0	0	0	0	0	0.00031326	0	0	0	0	0	0.000549291	0.000892402	0	0	0	0	0	0	0	0	0	0	0	0	0	0	0	0	0.000377644	0.000474009	0.000863496	0	0	0.000317033	0
898	KJ957663.1.1485	0	0	0	0	0	0	0	0	0	0	0.000735294	0	0	0	0	0	0	0	0	0	0	0	0.00114754	0.000581602	0	0	0	0	0	0	0	0	0	0	0	0	0	0.000859874	0	0	0	0	0	0	0	0	0	0
899	CU927727.1.1323	0	0	0	0	0	0	0	0	0	0	0	0	0	0	0	0	0	0	0	0	0	0	0	0.000646224	0.000764916	0	0.000720929	0	0	0	0	0	0	0	0	0.000393365	0	0.000297649	0.000677099	0.000550509	0	0.000755287	0.000711013	0	0	0	0	0
900	FPLP01003685.15.1531	0	0	0	0	0.000215882	0	0.000248911	0	0	0	0	0.00076838	0.00157345	0	0	0	0.000439078	0.000423823	0	0	0	0	0	0	0	0	0	0	0	0	0	0	0	0	0	0	0	0.00016536	0	0	0	0.000566465	0	0.00035979	0	0	0	0
901	KX608566.1.1321	0	0	0	0	0	0	0	0	0	0	0	0	0	0	0	0	0	0	0	0	0	0	0	0	0	0	0	0	0	0	0	0	0	0	0	0	0	0	0	0	0	0	0	0	0	0	0	0
902	CU922188.1.1374	0.000224719	0	0	0	0	0.000101088	0	0.000202566	0	0	0	0.000122941	0	0	0	0	0.000292719	0.000405395	0	0.000169362	0.000378501	0	0.000245902	0	0	0	0	0	0	0	0.000140252	6.6313e-05	0	0	0.000236072	0.000458926	0.00042673	0	0	0	0	0	0	0	0	0	0	0.000370679
903	KJ808337.1.1447	0	0.000853375	0.0015687	0.000922029	0	0	0	0	0	0	0	0	0	0	0	0	0	0	0	0	0	0	0	0	0	0	0	0	0	0	0	0	0	0	0	0	0	0	0	0	0	0	0	0	0	0	0	0
904	JF703550.1.1438	0	0	0	0	0	0	0	0	0	0	0	0	0	0	0	0	0	0.000128989	0	0	0	0	0	0	0	0	0	0	0	0	0	0.000729443	0	0	0	0.00072117	0	0	0	0	0	0	0	0	0	0	0	0
905	CU918893.1.1373	0.000749064	0	0	0	0	0	0	0	0	0	0	0	0	0.000487954	0	0	0	0	0	0	0	0	0	0	0	0	0	0.00272939	0.00218406	0	0	0.000132626	0	0	0	0.000458926	0	0	0.00105327	0.000825764	0.000748615	0	0	0	0	0	0	0
906	KP150731.1.1483	0	0	0	0	0	0	0	0	0	0	0	0	0	0	0	0	0	0	0	0	0	0	0	0	0	0	0	0	0	0	0	0	0	0	0	0	0	0	0	0	0	0	0	0	0	0	0	0
907	HQ698160.1.1349	0	0.000465477	0.00175325	0.00127666	0	0	0	0	0	0	0	0	0	0	0	0	0	0	0	0	0	0	0	0	0	0	0	0	0	0	0	0	0	0	0	0	0	0	0	0	0	0	0	0	0	0	0	0
908	CU926977.1.1378	0	0	0	0	0	0	0	0	0	0	0	0	0	0	0	0	0	0	0	0	0	0	0	0	0	0	0	0	0	0	0	0	0	0	0	0	0	0	0	0	0	0	0	0	0	0	0	0
909	CU918616.1.1397	0	0.000698216	0.000645935	0	0	0	0	0.000405132	0	0	0	0	0	0	0	0	0	0	0	0	0	0	0	0	0	0	0	0	0	0	0	0	0	0	0	0	0	0	0	0	0	0	0	0	0	0	0	0
910	CU923736.1.1378	0	0	0	0	0	0	0	0	0.00114268	0	0	0	0	0.000304971	0	0	0	0	0	0	0	0	0	0	0	0	0	0	0	0	0	0	0	0	0	0	0	0	0	0	0	0	0	0	0	0	0	0
911	CU922123.1.1338	0	0	0	0	0	0	0	0	0	0	0	0	0	0	0	0	0	0	0	0	0.00357856	0	0	0	0	0	0	0	0	0	0	0	0	0	0	0	0	0	0	0	0	0	0	0	0	0	0	0
912	EU887996.1.1394	0	0	0	0	0	0	0	0	0	0	0	0	0	0	0	0	0	0	0	0	0	0	0	0	0	0	0	0	0	0	0	0	0	0	0	0	0	0	0	0	0	0	0	0	0.00876011	0	0	0
913	GU455248.1.1487	0	0	0	0	0	0	0	0	0	0	0	0	0	0	0	0	0	0	0	0	0	0	0	0	0	0	0	0	0	0	0	0	0	0	0	0	0	0	0	0	0	0	0	0	0	0	0	0
914	HQ155786.1.1380	0	0	0.000830488	0.00125301	0	0	0	0	0	0	0	0	0	0	0	0	0	0	0	0	0	0	0	0	0	0	0	0	0	0.00154586	0	0	0	0	0	0	0	0	0	0	0	0	0	0	0	0.00134789	0.000475549	0
915	FPLP01000116.15.1517	0	0	0	0.000236418	0	0	0	0	0	0	0.000408497	0	0	0	0	0	0	0	0	0	0	0.00123504	0.00139344	0.000549291	0	0	0	0	0	0	0.000490884	0.000442087	0	0	0	0	0	0	0	0	0	0	0	0	0	0	0	0
916	CU922501.1.1382	0	0	0	0	0	0	0	0	0.000761789	0	0	0	0	0.000304971	0.000867503	0	0	0	0	0	0	0	0	0	0	0	0	0	0	0	0	0	0	0	0	0	0	0.000132288	0	0	0	0	0	0	0	0	0	0
917	CU920278.1.1376	0	0	0	0	0	0	0	0	0	0	0	0	0	0	0	0	0	0	0	0	0	0	0	0	0	0	0	0.00184635	0.00109203	0	0	0	0	0	0	0	0	0	0.0011285	0.000963391	0.000598892	0	0	0	0	0	0	0
918	CU466799.1.1310	0	0	0.00184553	0	0	0	0	0	0	0	0	0	0	0	0	0	0.00204903	0	0	0.000762131	0	0.00177538	0	0	0	0	0	0	0	0	0	0.000552608	0	0	0	0	0	0	0	0	0	0	0	0	0	0	0	0
919	FPLM01008179.17.1542	0	0	0	0	0	0	0	0	0	0	0	0	0	0	0	0	0	0.000257979	0	0	0.000722593	0	0	0	0	0	0	0	0	0	0	0	0	0	0	0	0	0.000396865	0	0	0	0	0	0	0	0	0	0
920	EU703485.1.1419	0	0	0	0	0.000827547	0.000775011	0	0	0	0	0	0	0	0	0	0	0	0	0	0	0	0	0	0	0	0	0	0	0	0	0	0	0	0	0	0	0	0	0	0	0	0	0	0	0	0	0	0
921	DQ445859.1.1238	0	0	0	0	0	0	0	0	0	0	0	0	0	0	0	0	0	0	0	0	0	0	0	0	0	0	0	0	0	0	0	0.000198939	0	0	0	0	0	0	0	0	0	0	0	0	0	0	0	0
922	GQ136876.1.1296	0	0	0	0.000614686	0	0	0	0	0	0	0	0	0	0	0	0	0	0	0	0	0	0	0	0	0	0	0	0	0	0	0	0	0	0	0	0	0	0	0	0	0	0	0	0	0	0	0	0
923	DQ640663.1.1399	0	0	0	0	0	0	0	0	0	0.000662471	0	0	0	0	0	0	0	0.00130832	0	0	0	0	0	0	0	0	0	0	0.000893478	0.0027482	0	0	0	0	0	0	0	0	0	0	0	0	0	0	0	0	0	0.00101937
924	MF464043.1.1327	0	0	0	0	0	0	0	0	0	0	0	0	0	0	0	0	0	0.000184271	0	0	0	0	0	0	0	0	0	0	0	0	0	0.000729443	0	0	0	0	0	0	0	0	0	0	0	0	0	0	0	0
925	GQ135662.1.1415	0	0.000387898	0	0.000236418	0.000287842	0.000168481	0.00040448	0.00033761	0	0.000331236	0	0	0	0	0	0	0	0.000460677	0.00054095	0	0.000206455	0	0	0	0	0	0	0	0	0	0	0	0.000169607	0	0.000236072	0	0	0	0	0	0	0	0	0	0.000842318	0.000471762	0	0
926	AB630702.1.1418	0	0	0	0	0	0	0.000653391	0	0	0	0	0.000645439	0	0	0	0	0	0	0	0.00169362	0.000550547	0	0	0	0	0	0	0	0	0	0.000771388	0	0	0	0	0	0	0	0	0	0	0	0	0	0	0	0	0
927	CU918470.2.1311	0	0	0	0	0	0	0	0	0.00205683	0	0	0	0	0	0	0	0	0	0	0	0	0	0	0	0	0	0	0	0	0.000343525	0	0	0	0	0	0	0	0	0	0	0	0.000377644	0.00126402	0	0	0	0	0
928	FPLM01002059.1.1503	0	0	0	0	0	0	0	0	0	0	0	0	0	0.000365965	0.000462668	0	0	0	0	0	0	0.000385951	0	0.000226179	0.00063743	0	0.000216279	0	0	0	0	0	0	0	0	0	0.000512076	0	0	0	0.000374308	0.00100705	0.000948017	0	0	0	0	0
929	FPLP01012443.16.1497	0	0	0	0	0	0	0	0	0	0	0	0	0	0	0	0	0	0	0	0	0	0.00115785	0.000983607	0	0	0	0	0	0	0	0	0.000221043	0	0	0	0	0	0.000363793	0	0	0	0	0	0	0	0	0	0
930	GQ134286.1.1429	0	0	0	0	0	0	0	0	0	0	0	0	0	0	0	0	0	0	0	0	0	0	0	0	0	0	0	0	0	0	0	0	0	0	0	0	0	0	0	0	0	0	0	0	0	0	0	0
931	KM373135.1.1424	0	0	0	0	0	0	0	0	0	0	0	0	0	0	0	0	0	0	0	0	0	0	0	0	0	0	0	0	0	0	0	0	0	0	0	0	0	0	0	0	0	0	0	0	0	0	0	0
932	EF559125.1.1451	0	0.000930954	0.00166098	0.000591044	0	0	0	0	0	0	0	0	0	0	0	0	0	0	0	0	0	0	0	0	0	0	0	0	0	0	0	0	0	0	0	0	0	0	0	0	0	0	0	0	0	0	0	0
933	FJ205792.1.1337	0	0	0.000830488	0.000756537	0	0	0	0	0	0	0	0	0	0	0	0	0	0	0	0	0	0	0	0	0	0	0	0	0	0	0	0	0	0	0	0	0	0	0	0	0	0	0	0	0	0	0	0
934	HQ698222.1.1410	0	0	0	0.000945671	0	0	0	0.000472654	0	0	0	0	0	0	0	0	0	0	0	0	0	0	0	0	0	0	0	0	0	0.0013741	0	0	0	0	0	0	0	0	0	0	0	0	0	0	0	0	0	0
935	KM280386.1.1466	0	0	0	0	0	0	6.22278e-05	0	0.000228537	0	0	0	0	0.000426959	0.000115667	0	0	0	0	0	0.000344092	0	0	0.000129245	0	0.00018406	0	0	0	0	0	0	0	0.000777403	0	0	0	0	0.000150466	0	0	0	0	0	0	0	0	0
936	HM992545.1.1321	0	0	0	0	0	0	0	0	0	0	0	0	0	0	0	0	0	0	0	0	0	0	0	0	0	0.00153384	0.000793021	0	0	0	0	0	0	0	0	0	0	0.000727585	0	0	0	0	0	0	0	0	0	0
937	CU918985.1.1357	0	0	0	0	0	0	0	0	0	0	0	0	0	0	0	0	0	0	0	0	0	0	0	0	0	0	0	0	0	0.00429406	0	0	0	0	0	0	0	0	0	0	0	0	0	0	0	0	0	0
938	AF523961.1.1292	0	0	0	0	0	0	0	0	0	0	0	0	0	0	0	0	0	0	0	0	0	0	0	0	0	0	0	0	0	0	0	0	0	0	0	0	0	0	0	0	0	0	0	0	0	0	0	0
939	CP001601.1487755.1489023	0	0	0	0	0	0	0	0	0	0	0	0	0	0	0	0	0	0	0	0	0	0	0	0	0	0	0	0	0	0	0	0.000309461	0.00152646	0	0	0	0	0	0	0	0	0	0	0	0	0	0	0
940	CU919154.1.1314	0	0.000543057	0	0.000330985	0	0	0	0	0.000533252	0	0.000326797	0	0	0.000304971	0	0	0	0	0	0	0.000137637	0.000154381	0	0.000193867	0	0.000122707	0.000360464	0	0	0	0	0	0	0	0	0	0	0	0	0	0.00209612	0	0	0	0	0	0	0
941	FPLP01002262.15.1476	0	0	0.00138415	0	0	0	0	0	0	0	0	0	0	0	0	0	0	0	0	0	0	0	0	0	0	0	0	0	0	0	0	0	0	0	0	0	0	0	0	0	0	0	0	0	0	0	0	0
942	JQ072105.1.1419	0	0	0	0	0	0	0	0	0	0	0	0	0	0	0	0	0	0	0	0	0	0	0	0	0	0	0	0	0	0	0	0	0	0	0	0	0	0	0	0	0	0	0	0	0	0	0	0
943	FN436037.1.1477	0	0	0	0	0	0	0	0	0	0	0	0	0	0	0	0	0	0	0	0	0	0	0	0	0	0	0	0	0	0	0	0	0	0	0	0	0	0	0	0	0	0	0	0	0	0	0	0
944	GQ397077.1.1483	0.000299625	0	0	0	0	0.000370657	0.000124456	0.000270088	0.000457073	0	0	0	0	0	0	0.000278804	0	0.000128989	0	0	0.000344092	0	0	0	0	0.000613535	0.000648836	0	0	0.00249055	0	0	0.00050882	0	0	0.000524487	0	0.000463009	0	0	0	0	0.000316006	0	0	0	0	0
945	KJ881270.1.1496	0	0	0	0	0	0	0	0	0	0	0	0	0	0	0	0	0	0	0	0	0	0	0.000245902	0.000613913	0.000509944	0	0	0.00321105	0.00317681	0	0	0	0	0	0	0	0	0	0.000902799	0.000963391	0	0	0	0.000215874	0	0	0	0
946	HM445958.1.1483	0	0	0	0	0	0	0	0	0	0	0	0	0	0	0	0	0	0	0	0	0	0	0	0	0	0	0	0	0	0	0	0	0	0	0	0	0	0	0	0	0	0	0	0	0	0	0	0
947	GQ138235.1.1342	0	0	0	0	0	0	0	0	0	0	0	0	0	0	0	0	0	0	0	0	0	0	0	0	0	0	0	0	0	0	0	0	0	0	0	0	0	0	0	0	0	0	0	0	0	0	0	0
948	JX504897.1.1429	0	0	0	0	0	0	0	0	0	0	0	0	0	0	0	0	0	0	0	0	0	0	0	0	0	0	0	0	0	0	0	0	0	0	0	0	0	0	0	0	0	0	0	0	0	0	0	0
949	CU926582.1.1317	0	0	0	0	0	0	0	0	0	0	0	0	0	0	0.00098317	0	0	0	0	0	0.000344092	0	0	0.000613913	0	0	0	0.00160552	0.00148913	0	0	0	0	0	0	0	0	0	0.000902799	0	0.000673754	0	0	0	0	0	0	0
950	JQ180419.1.1284	0	0	0	0	0	0	0	0	0	0	0	0	0	0	0	0	0	0	0	0	0	0	0	0	0	0	0	0	0	0	0	0.000464191	0	0	0	0	0	0	0	0	0	0	0	0	0	0	0	0
951	FJ710781.1.1486	0	0	0	0	0	0	0	0	0	0	0	0	0	0	0	0	0	0	0	0	0	0	0	0	0	0	0	0	0	0	0	0	0	0	0	0	0	0	0	0	0	0	0	0	0	0	0	0
952	AB818609.1.1384	0	0.000387898	0	0.000425552	0	0	0	0.000540176	0	0.000414044	0	0	0	0	0	0	0	0	0	0	0	0	0	0	0	0	0	0	0	0	0	0	0	0	0	0	0	0	0	0	0	0	0	0	0.000758086	0.000539156	0.00134739	0
953	CZCB01001126.1614.3023	0	0	0	0	0	0	0	0	0	0	0	0	0	0	0	0	0	0	0	0	0	0	0	0	0	0	0	0	0	0	0	0	0	0	0	0	0	0	0	0	0	0	0	0	0	0	0	0
954	GQ182939.1.1232	0	0	0	0	0	0	0	0	0	0	0	0	0	0	0	0	0	0	0	0	0	0	0	0	0	0	0	0	0	0	0	0	0	0	0	0	0	0	0	0	0	0	0	0	0	0	0	0
955	HQ154793.1.1421	0	0.00170675	0.00129187	0.0013003	0	0	0	0	0	0	0	0	0	0	0	0	0	0	0	0	0	0	0	0	0	0	0	0	0	0	0	0	0	0	0	0	0	0	0	0	0	0	0	0	0	0	0	0
956	CU927490.1.1361	0	0	0	0	0.000287842	0	0	0	0	0	0	0	0	0	0.000520502	0.000975814	0	0.000165844	0	0	0	0	0	0	0	0	0.000432557	0	0	0	0	0.000353669	0	0	0	0.000590048	0	0	0	0	0	0	0	0	0	0	0	0
957	KT376483.1.1212	0	0	0	0	0	0.000943492	0	0	0	0	0	0.000583969	0	0	0	0	0	0	0	0	0	0	0	0	0	0	0	0	0	0.00120234	0	0.0005084	0	0	0	0	0	0	0	0	0	0	0	0	0	0	0	0
958	EU776492.1.1285	0	0	0	0	0	0	0	0	0	0	0	0	0	0.0010979	0.000694003	0	0	0	0	0	0	0	0	0	0.00114737	0.000981655	0.0010093	0	0	0	0	0	0	0	0	0	0	0	0.0027084	0.00137627	0	0	0.000474009	0	0	0	0	0
959	DQ806395.1.1243	0	0.000465477	0	0.000236418	0	0	0	0	0	0	0	9.22056e-05	0	0	0	0	0	0.000128989	0	0	6.88184e-05	0	0	0.000226179	0	0	0	0	0	0	0	0	0	0	0	0	0	0	0	0	0	0	0.000474009	0	0	0	0.000317033	0
960	KC835969.1.1485	0	0	0	0	0	0	0	0	0	0	0	0	0	0	0	0	0	0	0	0	0	0	0	0	0	0	0	0	0	0	0	0	0	0	0	0	0	0	0	0	0	0	0	0	0	0	0	0
961	GU559776.1.1391	0	0.00131885	0	0.00139487	0	0	0	0	0	0	0	0	0	0	0	0	0	0	0	0	0	0	0	0	0	0	0	0	0	0	0	0	0	0	0	0	0	0	0	0	0.00142237	0	0	0	0	0	0	0
962	CU919332.1.1349	0	0.000775795	0.000645935	0.000354627	0	0	0	0	0	0	0	0	0	0	0	0	0	0	0	0	0	0	0	0	0	0	0	0	0	0	0	0	0	0	0	0	0	0	0.000752332	0.000963391	0.00314418	0	0	0	0	0	0	0
963	HQ155220.1.1399	0	0	0.000830488	0.000449194	0	0	0	0.000540176	0	0.000248427	0	0	0	0	0	0	0	0	0	0	0	0.000231571	0	0	0	0	0	0	0	0	0	0	0.000763229	0	0.000393453	0	0	0	0	0	0	0	0	0	0.000842318	0.00101092	0.00103036	0
964	DQ413074.1.1445	0	0	0.000830488	0.000354627	0	0	0	0.000472654	0	0	0	0.000307352	0	0	0	0	0	0	0	0	0	0	0	0	0	0	0	0	0	0	0	0.000221043	0	0	0	0	0	0	0	0	0.000673754	0	0	0	0	0	0	0
965	KC926361.1.915	0	0	0	0	0	0	0	0	0	0	0	0	0	0	0	0	0	0	0	0	0	0	0	0	0	0	0	0	0	0	0	0	0	0	0	0	0	0	0	0	0	0	0	0	0	0	0	0
966	JF703559.1.1447	0.00269663	0	0	0	0	0	0	0	0	0	0	0	0	0	0	0	0	0	0	0	0	0	0	0	0	0	0	0	0	0	0	0	0	0	0	0	0	0	0	0	0	0	0	0	0	0	0	0
967	FJ365274.1.1376	0	0	0	0.000567403	0	0.000202177	0.000155569	0	0	0	0	0	0	0	0	0	0	0.000128989	0	0	0	0	0	0	0	0	0	0	0	0	0	0	0	0	0	0	0	0	0.000376166	0	0.00134751	0.000251762	0	0	0	0	0	0
968	CU922904.1.1298	0	0	0	0	0	0	0	0	0	0	0	0	0	0	0	0.00299714	0	0.000239552	0	0	0	0	0	0	0	0	0	0	0	0	0	0	0	0	0	0	0	0.00251348	0	0	0	0	0	0	0	0	0	0
969	HQ330652.1.1372	0	0	0	0	0	0	0	0	0	0	0	0	0	0	0	0	0	0.000681801	0	0	0	0	0	0	0	0	0	0	0	0	0.000140252	0.000110522	0	0	0	0	0	0	0	0	0	0.000440584	0.000158003	0.000791538	0	0	0	0.00018534
970	HG529184.1.1273	0	0	0	0	0	0	0	0	0	0	0	0	0	0	0	0	0	0	0	0	0	0	0	0	0	0	0	0	0	0	0	0	0	0	0	0	0	0	0	0	0	0	0	0	0	0	0	0
971	FPLS01003759.26.1461	0	0	0	0	0	0	0	0	0	0	0	0	0	0	0	0	0	0	0.00086552	0	0	0.00115785	0.00139344	0	0	0	0	0	0	0	0	0	0	0	0	0	0	0	0	0	0	0	0	0	0	0	0	0
972	EU276415.1.1443	0	0	0	0	0	0	0	0	0	0	0	0	0	0	0	0	0	0	0	0	0	0	0	0	0	0	0	0	0	0	0	0	0	0	0	0	0	0	0	0	0	0	0	0	0	0	0	0
973	CU921834.1.1327	0	0.000543057	0.000369106	0.000212776	0	0	0	0	0	0	0.000326797	0	0	0	0	0	0.000658617	0	0	0.000169362	0.000137637	0	0.000327869	9.69337e-05	0	0	0	0	0	0	0	6.6313e-05	0	0	0.000157381	0.000131122	0	0	0	0	0	0	0	0	0	0.000202184	0	0.00018534
974	FPLM01000587.16.1516	0	0	0	0	0.000575685	0	0.000280025	0	0	0	0	0	0	0	0	0	0.000804976	0	0	0	0	0	0	0	0	0	0	0	0	0	0	0	0	0	0	0	0	0	0	0	0	0	0	0	0	0	0	0
975	CU926479.1.1339	0	0	0	0	0	0	0	0	0	0	0	0.000583969	0.000643685	0	0	0.00069701	0	0.000110562	0	0	0.000309683	0.00146662	0	0.000129245	0	0	0	0	0	0.000429406	0	0.000287356	0	0	0	0.000262243	0	0	0	0	0	0	0	0	0	0	0	0
976	FJ900986.1.1323	0	0	0	0	0	0	0	0	0	0	0	0.00119867	0.00143041	0	0	0	0	0	0	0	0	0	0	0	0	0	0	0	0	0	0	0	0	0.0119202	0	0	0	0	0	0	0	0	0	0	0	0	0	0
977	AM991117.1.1400	0	0	0	0	0.000251862	0	0	0	0	0	0	0	0	0	0	0	0	5.52812e-05	0	0	0	0.000154381	0	0.000226179	0	0	0.000288371	0	0	0.000515287	0	0.000221043	0	0	0.000472144	0	0	0	0	0	0	0	0	0	0	0	0	0
978	CU921793.62.1399	0	0	0	0	7.19606e-05	0	0	0	0	0	0	0	0.000143041	0.000487954	0.000289168	0.000139402	0	0	0	0.000677449	0.000172046	0	0	9.69337e-05	0	0	0	0.000321105	0	0	0	0	0	0	0.000157381	0.000196683	0.000512076	0	0.000300933	0.000206441	0.000224585	0	0	0.000431748	0	0	0	0
979	AB626715.1.1460	0	0	0	0	0	0	0	0	0	0	0	0	0	0.000670936	0.000867503	0	0	0	0	0	0	0	0	0	0	0	0	0.00224773	0.00218406	0	0	0	0	0	0	0	0	0	0.00165513	0.00158271	0.00127265	0	0	0	0	0	0	0
980	GQ181752.1.1417	0	0	0	0	0	0	0	0	0	0	0	0	0	0	0	0	0	0	0	0	0	0	0	0	0	0	0	0	0	0	0	0	0	0	0	0	0	0	0	0	0	0	0	0	0	0	0	0
981	GQ138694.1.1295	0	0	0	0	0.000503724	0.00060653	0.000466708	0	0	0	0	0.000614704	0.000214562	0	0	0	0	0	0	0	0	0	0	0	0	0	0	0	0	0	0	0	0	0	0	0	0	0	0	0	0	0	0	0	0	0	0	0
982	GU454868.1.1462	0	0	0	0	0.000323823	0	0	0.000675219	0	0	0	0	0	0	0	0	0.000292719	9.21353e-05	0	0.000338725	0	0	0	0	0	0	0	0	0	0	0	0	0	0	0.000393453	0	0	0	0	0	0	0	0	0	0.00092655	0.000336973	0.000792581	0.000463349
983	AF254391.1.1391	0	0	0	0	0	0	0	0	0	0	0	0	0	0	0	0	0	0	0	0	0	0	0	0	0	0	0	0	0	0	0	0	0	0	0	0	0	0	0	0	0	0	0	0	0	0	0	0
984	FPLP01000248.4.1486	0	0	0	0	0	0	0	0	0	0	0	0	0	0	0	0	0.000439078	0.000221125	0	0	0	0.00154381	0.00180328	0	0	0.000490828	0	0	0	0	0	0	0	0	0	0	0	0.00016536	0	0	0	0	0	0	0	0	0	0.00111204
985	FN687456.1.1491	0	0	0	0	0.00100745	0.00111197	0.00115121	0	0	0	0	0	0	0	0	0.00146372	0	0	0	0	0	0	0	0	0	0	0	0	0	0	0	0	0	0	0	0	0	0	0	0	0	0	0.00268605	0	0	0	0	0
986	EF688250.1.1506	0	0	0	0	0	0	0	0	0	0	0	0	0	0	0	0	0	0	0	0	0	0	0	0	0	0	0	0	0	0	0	0	0	0	0	0	0	0	0	0	0	0	0	0	0	0	0	0
987	HQ598267.1.1454	0	0	0	0	0	0	0	0	0	0	0	0	0	0	0	0	0	0	0	0	0	0	0	0	0	0	0	0	0	0	0	0	0	0	0	0	0	0	0	0	0	0	0	0	0	0	0	0
988	AM936463.1.1304	0	0	0	0.000496477	0	0	0	0	0	0	0	0	0	0	0	0	0.000951336	0.000405395	0	0	0	0	0	0	0	0	0	0	0	0	0	0	0	0	0	0	0	0.000661441	0	0	0	0	0	0.00100741	0	0	0	0
989	AY961598.1.1396	0	0	0	0	0.000323823	0.000134785	0.000155569	0.00033761	0	0	0	0.000184411	0	0	0	0	0	0.000221125	0	0.000338725	0	0	0.000245902	0	0	0	0	0	0	0	0	8.84173e-05	0	0	0	0	0.00042673	0	0	0	0	0	0	0	0	0	0	0
990	AY921852.1.1334	0	0	0	0	0	0	0	0	0	0.00115932	0.000408497	0	0	0	0	0	0.000365898	0	0.00129828	0.0013549	0	0.00216133	0.00213115	0	0	0	0	0	0	0	0	0	0	0	0.000629525	0	0	0	0	0	0	0	0	0	0	0	0	0
991	HM467995.1.1437	0	0	0	0	0	0	0	0	0	0	0	0	0	0	0	0	0	0	0	0	0	0	0	0	0	0	0	0	0	0	0	0	0	0	0	0	0	0	0	0	0	0	0	0	0	0	0	0
992	CU918819.1.1376	0	0.000310318	0.000276829	0.000685612	0	0	0	0	0	0	0	0	0	0.000365965	0.000462668	0	0	0	0	0	0	0	0	0.000355423	0.000254972	0	0	0.000883038	0.000893478	0	0	0	0	0	0	0	0	0	0	0	0	0	0	0	0.00092655	0.000943523	0.000713323	0
993	KT835598.1.1515	0	0	0	0	0.000539704	0.000370657	0.000497822	0	0	0	0	0	0	0	0	0	0	0	0	0	0	0	0	0	0	0	0	0	0	0	0	0	0	0	0.000393453	0	0	0	0	0	0	0.000440584	0	0	0	0	0	0
994	KP054196.1.1493	0	0	0	0	0	0.000269569	0.000217797	0	0.000533252	0	0	0	0	0	0	0.000487907	0.000658617	9.21353e-05	0	0	0.000344092	0	0.000655738	0.000193867	0	0	0	0	0	0.000858811	0	0	0	0	0.000393453	0	0	0.000198432	0	0	0	0.000188822	0	0	0	0	0	0
995	JN023998.1.1505	0	0	0	0	0	0	0	0	0	0	0	0	0	0	0	0	0	0	0	0	0	0	0	0	0	0	0	0	0	0	0	0	0	0	0	0	0	0	0	0	0	0	0	0	0	0	0	0
996	KX771542.1.1341	0.0011236	0	0	0	0	0	0	0	0.0014474	0	0	0	0	0	0	0.00069701	0	0	0	0	0	0	0	0	0	0	0	0	0	0	0	0	0	0	0	0	0	0.000297649	0	0	0	0	0	0	0	0	0	0
997	KX755353.1.1264	0	0	0	0	0	0	0	0	0	0	0	0.00230514	0.00293234	0	0	0	0	0	0	0	0	0	0	0	0	0	0	0	0	0	0	0	0.000593623	0.00168437	0	0	0	0	0	0	0	0	0	0	0	0	0	0
998	DQ520180.1.1473	0	0	0	0	0	0	0	0	0	0	0	0	0	0	0	0	0	0	0	0	0	0	0	0	0	0	0	0	0	0	0	0	0	0	0	0	0	0.000926018	0	0	0	0	0	0	0	0	0	0
999	EU542472.1.1465	0	0	0	0	0	0	0	0	0	0	0	0	0	0	0	0	0	0	0	0	0	0	0	0	0	0	0	0	0	0	0	0	0	0	0	0	0	0	0	0	0	0	0	0	0	0	0	0
1000	AJ306805.1.1554	0	0	0	0	0	0	0	0	0	0	0	0	0	0	0	0	0	0	0	0	0	0	0	0	0	0	0	0	0	0	0	0	0	0	0	0	0	0	0	0	0	0	0	0	0	0	0	0
1001	EU283376.1.1452	0	0	0	0	0.000395783	0.000707619	0.000591164	0	0	0	0	0	0	0	0	0	0	0.000110562	0	0	0	0	0	0	0	0	0	0	0	0	0	0.000309461	0	0	0	0	0	0	0	0	0	0	0	0	0	0	0	0
1002	GU127831.1.1464	0	0	0	0	0	0	0	0	0	0	0	0	0	0	0	0	0	0	0	0	0	0	0	0	0	0	0	0	0	0	0	0	0	0	0	0	0	0	0	0	0	0	0	0	0	0	0	0
1003	EU591652.1.1473	0	0	0	0	0.000395783	0.000202177	0.000124456	0	0	0	0	0	0	0	0	0	0	0.000110562	0	0	0.000206455	0	0.000163934	0	0	0	0	0	0	0	0.000631136	0.000309461	0	0	0	0	0	0.00016536	0	0	0	0	0	0	0	0	0	0
1004	CU921119.1.1351	0	0	0	0	0.000575685	0.000336961	0.000497822	0	0	0	0	0	0	0	0	0	0	0	0	0	0	0	0	0	0	0	0	0	0	0	0.00168303	0.000331565	0	0	0	0	0	0	0	0	0	0	0	0	0	0	0	0
1005	AB247480.1.1484	0	0	0	0	0	0	0	0.000270088	0	0	0	0	0	0	0	0.00167282	0	0	0	0	0	0	0	0	0	0	0	0	0.000595652	0.0018035	0	0	0.00195047	0	0	0	0	0	0.000601866	0	0	0	0	0	0	0	0	0
1006	CU927293.1.1307	0	0	0	0	0	0	0	0	0	0	0	0	0	0	0	0.000975814	0	0	0	0	0	0	0	0.000549291	0	0.00214737	0.00165814	0	0	0	0	0	0.000932836	0	0	0	0	0	0	0	0	0	0	0	0	0	0	0
1007	FPLP01005335.9.1471	0	0	0	0	0	0	0	0	0	0	0	0	0	0	0	0	0	0	0	0	0	0	0	0	0	0	0	0	0	0	0.000771388	0.00108311	0	0	0	0	0	0	0	0	0	0	0	0	0	0	0	0
1008	HM445118.1.1357	0	0	0	0	0	0	0	0	0	0	0	0	0	0	0	0	0	0	0	0	0	0	0	0	0	0	0	0	0	0	0	0	0	0	0	0	0	0	0	0	0	0	0	0	0	0	0	0
1009	HQ155620.1.1371	0	0	0	0.00148943	0	0	0	0	0	0	0	0	0	0	0	0	0	0	0	0	0	0	0	0	0	0	0	0	0	0	0	0	0	0	0	0	0	0	0	0	0	0	0	0	0	0	0	0
1010	KF411661.1.1284	0	0	0	0	0	0	0	0	0	0	0	0	0	0	0	0	0	0	0	0	0	0	0	0	0	0	0	0	0	0	0	0	0	0.00466442	0	0	0	0	0	0	0	0	0	0	0	0	0	0
1011	EF515717.1.1353	0	0	0	0	0	0	0	0.00114787	0	0	0	0	0	0	0	0	0	0.000479104	0	0	0	0	0	0	0	0	0	0	0	0	0	0	0	0.00544182	0	0	0	0	0	0	0	0	0	0	0	0	0	0
1012	CU920159.1.1330	0	0.000620636	0	0	0	0	0	0.000202566	0	0	0.000898693	0.000245881	0	0	0	0	0	0	0	0	0	0	0	0.000743158	0.000509944	0	0	0	0	0	0	0	0	0	0	0.00144234	0.000597423	0	0.00105327	0.000344068	0	0.000629406	0	0	0	0	0	0
1013	AY344427.1.1508	0	0	0	0	0	0.000269569	0	0	0	0	0	0	0	0	0	0.000557608	0	0	0	0	0	0	0	0	0	0.000736241	0	0	0	0	0	0	0	0	0	0	0	0	0	0	0	0	0	0	0	0	0	0
1014	AJ009498.1.1552	0	0	0	0	0	0	0	0	0	0	0	0	0	0	0	0	0	0	0	0	0	0	0	0	0	0	0	0	0	0	0	0	0	0	0	0	0	0	0	0	0	0	0	0	0	0	0	0
1015	GU389572.1.1322	0	0	0	0	0	0	0.000280025	0	0	0	0	0	0	0	0	0	0	0	0	0	0	0	0	0	0	0	0	0	0	0	0	0	0	0	0	0	0	0	0	0	0	0	0	0	0	0	0	0
1016	CU927522.1.1345	0	0	0.00110732	0.000354627	0	0	0	0.000945307	0	0	0	0	0	0	0	0	0	0	0	0	0	0	0	0	0	0	0	0	0	0	0	0	0	0	0	0	0	0	0	0	0	0	0	0	0.000842318	0.00107831	0	0
1017	HE650065.1.1455	0	0	0	0	0	0	0.000124456	0.00465901	0	0	0	9.22056e-05	0	0	0	0	0	0	0	0	0	0	0	0	0	0	0	0.000321105	0.000198551	0	0	0	0	0	0	0.000262243	0	0	0	0	0.000299446	0.000251762	0	0	0	0	0	0
1018	KJ578036.1.1487	0	0	0	0	0	0	0	0	0	0	0	0	0	0	0	0	0	0	0	0	0	0	0	0	0	0	0	0	0	0	0	0	0	0	0	0	0	0	0	0	0	0	0	0	0	0	0	0
1019	GQ133338.1.1298	0	0	0	0	0.000179901	0	0	0	0	0.000662471	0	0	0.000357603	0	0	0	0	5.52812e-05	0	0	0	0.000231571	0.000327869	0	0	0	0	0	0	0	0.000841515	0.000375774	0	0	0.000236072	0	0.000938807	0	0	0	0	0.000314703	0.00055301	0	0	0	0	0
1020	GU591499.1.1499	0	0	0	0	0	0	0	0	0	0	0	0	0	0	0	0	0	0	0	0	0	0	0	0	0	0	0	0	0	0	0	0	0	0	0	0	0	0	0	0	0	0	0	0	0	0	0	0
1021	FPLP01011482.12.1456	0.0011236	0	0	0	0	0	0	0	0	0	0	0	0	0	0	0	0	0	0	0	0	0	0	0	0	0	0	0	0	0	0	0	0	0	0	0	0	0.000992162	0	0	0	0	0	0	0	0	0	0
1022	AB630675.1.1438	0.000374532	0	0	0.000212776	0.000431763	0	0	0	0	0.000910898	0	0	0.000286082	0	0	0.000348505	0	0	0	0	0	0	0	0	0	0	0	0	0	0	0	0.000375774	0	0	0	0	0.000597423	0	0	0	0	0	0	0	0	0	0	0
1023	APMI01060598.167.1635	0.000374532	0	0	0.000118209	0	0	0	0	0	0	0.000245098	0	0	0	0	0	0.000146359	7.37083e-05	0	0	0	0	0	6.46224e-05	0	0	0.000144186	0	0	0	0	0.000110522	0	0	0	0.000131122	0	0	0	0	0	0.000125881	0	0	0	0	0	0.000278009
1024	AM884564.1.1395	0	0	0	0	0	0	0	0	0	0	0	0	0	0	0	0	0	0	0	0	0	0	0	0	0	0	0	0	0	0	0	0	0	0	0	0	0	0	0	0	0	0	0	0	0	0	0	0
1025	EF019362.1.1333	0	0	0	0	0	0	0	0	0	0	0	0	0	0	0	0	0	0	0	0	0	0	0	0	0	0	0	0	0	0	0	0	0	0	0	0	0	0	0	0	0	0	0	0	0	0	0	0
1026	KF550895.1.1451	0	0	0	0.000330985	0.000143921	0.000303265	0.000155569	0	0	0	0	0	0	0	0	0.000418206	0	0	0	0.000423406	0	0	0	0.000226179	0	0	0	0	0	0	0	0	0	0	0	0	0	0	0	0	0	0	0	0	0	0	0	0
1027	FPLP01004473.3.1243	0	0	0	0	0	0	0	0	0	0	0	0	0	0	0	0	0	0	0	0	0	0	0	0	0	0	0	0	0	0	0	0	0	0	0	0	0	0.000529153	0	0	0	0	0.000474009	0	0	0	0	0
1028	FPLP01002893.1.1292	0	0	0	0	0.000359803	0.000269569	0.000217797	0	0.000380894	0	0	0.000122941	0	0	0	0.000278804	0	0	0	0.000508087	0.000137637	0	0	0	0	0	0	0	0	0	0	0	0	0	0	0	0	0.000264577	0	0	0	0	0	0	0	0	0	0.000648689
1029	CU922811.1.1306	0	0	0	0	0	0	0	0	0.000837968	0	0	0	0	0	0	0	0.000585437	0	0	0.00110086	0.000757002	0	0	0.000387735	0	0	0.000432557	0	0	0	0	0	0	0	0	0	0	0	0	0	0	0	0	0	0	0	0	0
1030	CU927538.1.1321	0	0	0	0	0	0	0	0	0	0	0	0	0	0.00152486	0	0	0	0	0	0	0	0	0	0.000937025	0	0	0	0	0	0	0	0	0	0	0	0	0	0	0	0	0	0	0	0	0	0	0	0
1031	GQ138142.1.1283	0	0	0	0	0	0	0	0	0	0	0	0	0	0	0	0	0	0	0	0	0	0	0	0	0	0	0	0	0	0	0	0	0	0.00285048	0	0	0	0	0	0	0	0	0	0	0	0	0	0
1032	FJ584332.1.969	0	0	0	0	0	0	0	0	0	0	0	0	0	0	0	0	0	0	0	0	0	0	0	0	0	0	0	0	0	0	0	0	0	0	0	0	0	0	0	0	0	0	0	0	0	0	0	0
1033	CU466794.2.1285	0	0	0	0	0	0.000977188	0	0	0	0	0	0.00076838	0	0	0	0	0	0.000405395	0	0	0	0	0	0	0	0	0	0	0	0	0	0	0	0	0	0.00196683	0	0	0	0	0	0	0	0	0	0	0	0.00111204
1034	FJ437881.1.1481	0	0	0	0	0	0	0	0	0	0	0	0	0	0	0	0	0	0	0	0	0	0	0	0	0	0	0	0	0	0	0	0	0	0	0	0	0	0	0	0	0	0	0	0	0	0	0	0
1035	LN875353.1.1405	0	0	0	0	0	0	0	0	0	0	0	0	0	0	0	0	0	0	0	0	0	0	0	0	0	0	0	0	0	0	0	0	0	0	0	0	0	0	0	0	0	0	0	0	0	0	0	0
1036	KY117527.1.1465	0	0.000387898	0	0.000378268	0	0	0	0	0.000228537	0	0	0	0	0	0	0	0	9.21353e-05	0	0	0	0.000771903	0.000655738	0.000387735	0	0	0	0	0	0	0	0	0	0	0.000393453	0	0	0	0	0	0	0	0.000237004	0	0	0	0	0
1037	FPLM01007569.16.1362	0	0.000775795	0	0.000449194	0	0.000134785	0.000217797	0	0.000380894	0	0	0	0	0	0	0	0	0.000239552	0	0	0	0	0	0	0	0	0	0	0	0	0	0	0	0	0	0	0	0	0	0	0	0	0	0	0	0	0	0
1038	HM186367.1.1331	0	0	0	0	0	0	0	0	0	0	0	0	0	0	0	0	0	0	0	0	0	0	0	0	0	0	0	0	0	0	0	0	0	0	0	0	0	0	0	0	0	0	0	0	0	0	0	0
1039	DQ787725.1.1519	0.000224719	0.000543057	0	0.000425552	0	0	9.33416e-05	0	0	0	0	0	0	0	0	0	0	0	0.00054095	0	6.88184e-05	0	0.000163934	0	0	0	0	0	0	0	0.000210379	0.000243148	0	0	0.000314762	0.000131122	0	0.000198432	0	0	0	0	0	0	0	0	0	0
1040	HQ155530.1.1392	0	0.000853375	0.000922765	0.0013003	0	0	0	0	0	0	0	0	0	0	0	0	0	0	0	0	0	0	0	0	0	0	0	0	0	0	0	0	0	0	0	0	0	0	0	0	0	0	0	0	0	0	0	0
1041	KX672652.1.1394	0	0	0	0.000756537	0	0	0	0	0	0	0	0	0	0	0	0	0	0	0	0	0	0	0	0	0	0	0	0	0	0	0	0	0	0	0	0	0	0	0	0	0	0	0	0	0.00176887	0.00134789	0.00142665	0
1042	HQ729853.1.1507	0	0	0	0	0	0	0.000248911	0	0	0	0	0	0	0	0	0	0.000146359	0.000128989	0	0	0.000550547	0	0	0	0	0	0	0	0	0	0	0	0.000593623	0	0	0	0	0.000297649	0	0	0	0.000251762	0.00055301	0	0	0	0	0
1043	CU923530.1.1349	0	0	0	0	0	0	0	0	0	0	0	0	0	0	0	0	0	0	0	0	0	0	0	0	0	0	0	0	0	0	0	0.000552608	0	0	0	0	0	0	0	0	0	0	0	0	0	0	0	0
1044	FPLM01007190.11.1519	0	0	0	0	0	0	0	0	0	0	0	0	0	0	0	0	0	0	0	0	0	0	0	0	0	0	0	0	0	0	0	0	0	0	0	0	0	0	0	0	0	0	0	0	0	0	0	0
1045	FPLM01006655.1.1300	0.000224719	0	0	0	0.000215882	0	0.000124456	0	0	0	0	0	0	0	0	0.000348505	0	0.000128989	0	0	0.000344092	0.000385951	0	0	0	0	0	0	0	0	0	8.84173e-05	0	0	0	0	0	0	0	0	0	0	0	0	0	0	0	0.000278009
1046	EU165531.1.1386	0	0	0	0	0	0	0	0	0	0	0	0	0	0	0	0	0	0	0	0	0	0	0	0	0	0	0	0	0	0	0.00119215	0.000795756	0	0	0	0	0	0	0	0	0	0	0	0	0	0	0	0
1047	DQ018820.1.1340	0	0	0	0	0	0	0	0	0.00068561	0	0	0	0	0	0	0	0	0	0	0	0	0	0	0	0	0	0	0	0	0	0	0	0	0	0	0	0	0.000661441	0	0	0	0	0	0	0	0	0	0
1048	GU322886.1.1391	0	0	0	0	0	0	0	0	0.00121886	0	0	0	0	0	0	0	0	0	0	0	0	0	0	0	0	0	0	0	0	0	0	0	0	0	0	0	0	0.00271191	0	0	0	0	0.000474009	0	0	0	0	0
1049	DQ018786.1.1406	0	0	0	0	0	0	0	0	0	0	0	0	0	0	0	0	0	0	0	0	0	0	0	0	0	0	0	0	0	0	0	0	0	0	0	0	0	0.000429937	0	0	0	0	0	0	0	0	0	0
1050	KT167055.1.1419	0	0	0	0	0	0.000235873	0.000155569	0.000810263	0	0	0	0.000215146	0	0	0	0	0	0.000350114	0	0	0	0	0	0	0	0	0	0	0	0	0	0	0	0.00168437	0	0	0	0	0	0	0	0	0	0	0	0	0	0
1051	CU923186.1.1323	0	0	0	0	0	0	0	0	0	0	0	0	0	0	0	0	0	0	0	0	0	0	0	0	0	0.00134978	0	0	0	0	0	0.000198939	0	0	0	0	0	0	0	0	0	0	0	0	0	0	0	0
1052	FJ535533.1.1490	0	0	0	0	0	0	0	0	0.00137122	0	0	0	0	0	0	0	0	0	0	0	0	0	0	0	0	0	0	0	0	0	0	0	0	0	0	0	0	0.00148824	0	0	0	0	0	0	0	0	0	0
1053	KF098770.1.1353	0	0	0	0	0	0	0	0	0	0	0	0	0	0	0	0	0	0	0	0	0	0	0	0	0	0	0	0	0	0	0	0	0	0	0	0	0	0	0	0	0	0	0	0	0.00193733	0.00404367	0.00483475	0
1054	LN680028.1.1456	0	0	0	0	0	0	0	0	0	0	0	0	0	0	0	0	0	0	0	0	0	0	0	0	0	0	0	0	0	0	0	0	0	0	0	0	0	0	0	0	0	0	0	0	0	0	0	0
1055	AB298743.1.1429	0	0	0	0	0.000107941	0	0	0	0	0	0	0	0	0	0	0	0	0	0	0	0	0	0	0	0	0	0	0	0	0	0	0	0	0	0	0	0	0.000198432	0	0	0.00239557	0	0.000632011	0	0	0	0	0
1056	GQ470585.1.912	0	0	0	0	0	0	0	0	0	0	0	0	0	0	0	0	0	0	0	0	0	0	0	0	0	0	0	0	0	0	0	0	0	0	0	0	0	0.00109138	0	0	0	0	0	0	0	0	0	0
1057	JQ607952.1.1405	0	0.00147401	0.000553659	0.000756537	0	0	0	0	0	0	0	0	0	0	0	0	0	0	0	0	0	0	0	0	0	0	0	0	0	0	0	0	0	0	0	0	0	0	0	0	0	0	0	0	0	0	0	0
1058	FPLM01000178.11.1550	0	0	0	0	0	0	0	0	0.000609431	0	0	0	0	0	0	0	0	0.000202698	0	0	0.000344092	0	0	0	0	0.000429474	0	0.000321105	0	0.000515287	0	0	0	0	0	0	0	0.00016536	0	0	0	0	0	0	0	0	0	0
1059	FPLP01007638.19.1324	0	0	0	0	0.000431763	0.000303265	0	0	0	0	0	0.000245881	0.000715205	0	0	0	0	0	0	0	0	0	0	0	0	0.000858948	0	0	0	0	0.000911641	0	0	0	0	0	0	0	0.000376166	0	0	0	0.000948017	0	0	0	0	0
1060	JN867676.1.1345	0	0	0	0	0	0	0	0	0	0	0	0	0	0	0	0	0	0	0	0	0	0.00108066	0.000819672	0.000581602	0	0	0	0	0	0	0	0	0	0	0	0	0	0	0	0	0	0	0	0.000575664	0	0	0	0
1061	CU927069.1.1346	0	0	0	0	0	0	0	0	0	0	0	0	0	0	0	0	0	0	0	0	0	0	0	0	0	0	0	0	0	0	0	0.000176835	0	0	0	0	0	0.000297649	0	0	0	0	0	0	0	0	0	0
1062	JX505033.1.1422	0	0	0	0	0	0	0	0	0	0	0	0	0	0	0	0	0	0	0	0	0	0	0	0	0	0	0	0	0	0	0	0	0	0	0	0	0	0	0	0	0	0	0	0	0	0	0	0
1063	HQ403236.1.1494	0.00142322	0	0	0	0	0	0	0	0	0	0	0.000491763	0	0	0	0	0	0	0	0	0	0	0	0	0	0	0	0	0	0	0	0	0	0	0	0	0	0	0	0	0	0	0	0	0	0	0	0
1064	AB186887.1.1401	0	0	0	0	0	0	0	0	0	0	0	0	0	0	0	0.00195163	0	0	0	0	0	0	0	0.00210023	0.00305966	0	0	0	0	0	0	0	0	0	0	0	0	0	0	0	0	0	0	0	0	0	0	0
1065	CU918335.1.1359	0	0	0	0	0	0	0	0	0	0	0	0	0	0	0	0	0	0	0	0	0	0	0	0	0	0	0	0	0	0	0	0	0	0	0	0	0	0.00122367	0	0	0	0	0	0	0	0	0	0
1066	FPLS01036516.11.1511	0.00134831	0	0	0	0	0	0	0	0	0	0	0.00082985	0.00171649	0	0	0.000836412	0	0	0	0	0	0	0	0	0	0.00110436	0	0	0	0	0	0	0	0	0	0	0	0	0	0	0	0	0	0	0	0	0	0
1067	JQ619832.1.1480	0	0	0	0	0.000251862	0	0	0	0	0	0	0	0	0	0	0.000348505	0	0.000276406	0	0	0	0	0	0	0	0	0.000648836	0	0	0	0	0.000287356	0	0	0	0	0	0.000859874	0	0	0	0	0	0	0	0	0	0
1068	CU922361.1.1307	0	0	0	0	0.000791566	0	0.000435594	0	0.0025139	0	0	0	0	0	0	0	0	0	0	0	0	0	0	0	0	0	0	0	0	0.00154586	0	0	0	0	0	0	0	0.000926018	0	0	0	0	0	0	0	0	0	0
1069	CU466896.9.1345	0	0	0	0	0	0	0	0	0	0	0	0	0	0	0	0	0	0	0	0	0	0.00146662	0.00122951	0.000549291	0	0	0	0	0	0	0	0.000552608	0	0	0	0	0	0	0	0	0	0	0	0	0	0	0	0
1070	JN981945.1.1490	0	0	0	0	0	0.000707619	0	0	0.00068561	0	0	0	0	0	0	0	0	0	0	0	0	0	0	0	0	0	0	0	0	0	0	0	0	0	0	0.00104897	0	0	0	0	0	0	0	0	0	0	0	0
1071	GQ406188.1.1531	0	0	0.000645935	0	0.000503724	0.000808707	0.000622278	0	0	0	0	0	0	0	0	0	0	0	0	0	0	0	0	0	0	0	0	0	0	0	0	0	0	0	0	0	0	0	0	0	0	0	0	0	0	0	0	0
1072	AM490718.1.1487	0	0	0	0	0.000395783	0	0.000528936	0	0	0	0	0	0	0	0	0	0	0.000294833	0	0	0.000378501	0	0	0.000129245	0	0	0	0	0	0	0	0.000265252	0	0	0	0	0	0	0	0	0	0	0	0	0	0	0	0.000648689
1073	KP054134.1.1460	0	0	0	0	0	0.000673923	0	0	0	0	0	0	0	0	0	0	0	0	0	0	0	0	0	0	0	0	0	0	0	0	0	0.000486295	0	0	0	0	0	0	0	0	0	0	0	0	0	0	0	0
1074	AB274492.1.1470	0	0	0	0	0	0	0	0	0	0	0	0	0	0	0	0	0	0	0	0	0	0	0	0	0	0	0	0	0	0	0	0	0	0	0	0	0	0	0	0	0	0	0	0	0	0	0	0
1075	DQ988318.1.1284	0	0	0	0	0	0	0	0	0	0	0	0	0.000500644	0	0	0	0	0.000737083	0	0	0	0	0	0	0	0	0	0	0	0	0	0	0	0.000647836	0	0	0	0	0	0	0	0	0	0	0.000421159	0.000336973	0.000396291	0
1076	CU921152.1.1364	0	0	0	0	0	0	0	0	0.0014474	0	0	0	0	0.000548948	0	0	0	0	0	0	0	0	0	0	0	0.00159519	0	0	0	0	0	0	0	0	0	0	0	0.000727585	0	0	0	0	0.00134302	0.000575664	0	0	0	0
1077	GQ133417.1.1388	0	0	0	0	0	0	0	0	0	0	0	0	0	0	0	0	0	0	0	0	0	0	0	0	0	0	0	0	0	0	0	0	0	0	0	0	0	0	0	0	0	0	0	0	0	0	0	0
1078	GQ135100.1.1303	0	0	0	0	0	0	0	0.00621202	0	0	0	0	0	0	0	0	0	0	0	0	0	0	0	0	0	0	0	0	0	0	0	0	0	0	0	0	0	0	0	0	0	0	0	0	0.00134771	0.0012805	0.000713323	0
1079	KJ808496.1.1487	0	0	0	0	0	0	0	0	0	0	0	0.000153676	0	0	0	0	0	0	0	0	0	0	0.000901639	0.000226179	0	0	0	0	0	0.000687049	0	0	0	0	0	0.000393365	0	0.00016536	0	0	0	0	0	0	0	0	0	0
1080	HM330982.1.1361	0	0	0	0	0	0	0	0	0	0.00140775	0	0	0	0	0	0	0	0	0	0	0	0.00177538	0.00237705	0	0	0	0	0	0	0	0	0	0	0	0	0	0	0	0	0	0	0	0	0	0	0	0	0
1081	GQ458222.1.1459	0	0	0	0	0	0	0	0	0	0	0	0.000338087	0	0	0	0	0	0	0	0	0	0	0	0	0	0	0	0.000561933	0	0	0	0	0	0.00246178	0	0	0	0	0	0	0	0	0	0	0	0	0	0
1082	CT573562.2.1366	0	0	0	0	0	0	0	0	0	0	0	0	0	0	0	0.000487907	0	0	0	0.000254044	0	0	0	0	0	0	0	0	0	0	0	0	0	0	0	0	0	0	0	0	0	0	0	0	0	0	0	0
1083	CU922577.1.1314	0	0	0	0	0	0	0	0	0	0	0	0	0	0	0	0	0	0.000681801	0	0	0	0	0	0.000904714	0	0	0	0	0	0	0	0	0	0	0	0	0	0.000396865	0	0	0	0	0	0	0	0	0	0
1084	AY175381.1.1057	0	0	0	0	0	0	0	0	0	0	0	0	0	0	0	0	0	0	0	0	0	0	0	0	0	0	0	0	0	0	0	0	0	0	0	0	0	0	0	0	0	0	0	0	0	0	0	0
1085	JF754555.1.931	0	0	0	0	0	0	0	0	0	0	0	0	0	0	0	0	0	0	0	0	0	0	0	0	0	0	0	0	0	0	0	0	0	0	0	0	0	0	0	0	0	0	0	0	0	0	0	0
1086	KT182589.1.1483	0.000374532	0.000155159	0	0	0	0.000101088	0	0	0.000609431	0	0	0.000153676	0	0	0	0.000418206	0	0.000184271	0	0	0	0	0	0	0	0	0.000432557	0	0	0	0	6.6313e-05	0	0	0	0.000196683	0.00042673	0	0	0	0	0	0.000316006	0	0	0	0	0
1087	JN701085.1.1202	0	0	0	0	0	0	0	0	0	0	0	0.000245881	0	0.000304971	0.000173501	0	0.000219539	0.000147417	0	0.000423406	0.000137637	0.000308761	0.00057377	0.000226179	0	0	0	0	0	0	0	0	0	0	0.000314762	0.000262243	0.000256038	0	0	0	0	0	0	0.000215874	0	0	0	0.000278009
1088	GU208356.1.1432	0	0	0	0	0	0.000842403	0	0	0	0	0	0	0	0	0	0.00174252	0	0	0	0	0	0	0	0	0	0	0	0	0	0	0	0	0	0	0	0	0	0	0	0	0	0	0	0	0	0	0	0
1089	BX294907.1.1301	0	0	0	0	0	0	0	0	0	0	0	0	0	0	0	0.00125462	0	0	0	0	0	0	0	0	0	0	0	0	0	0	0	0	0	0	0	0	0	0.000429937	0	0	0	0.000503525	0.00055301	0	0	0	0	0.00101937
1090	AY336985.1.1409	0	0	0	0	0	0	0	0	0	0	0	0	0	0	0	0	0	0	0	0	0	0	0	0	0	0	0	0.00208718	0.00238261	0	0	0	0	0	0	0	0	0	0	0	0	0	0	0	0	0	0	0
1091	KJ424513.1.901	0	0	0	0	0	0	0	0	0	0	0	0	0	0	0	0	0	0	0	0	0	0	0	0	0	0	0	0	0	0	0	0	0	0	0	0	0	0	0	0	0	0	0	0	0	0	0	0
1092	KF697532.1.1227	0	0	0	0	0	0	0	0	0	0	0	0	0	0	0	0	0	0	0	0	0.000688184	0	0	0	0	0	0	0	0	0	0	0	0	0	0	0	0	0	0	0	0.00149723	0	0	0	0	0	0	0
1093	AJ853527.1.1515	0	0	0	0	0	0	0	0	0	0.000331236	0	0.000184411	0.000214562	0	0	0.000348505	0.000219539	0.000331687	0	0	0	0	0	0	0.000892402	0	0	0	0	0	0	0	0	0	0	0	0	0	0	0	0	0	0	0	0	0	0	0
1094	JF417903.1.1492	0	0	0	0	0	0	0	0	0	0	0	0	0	0	0	0	0	0	0	0	0	0	0	0	0	0	0	0	0	0	0	0	0	0	0	0	0	0	0	0	0	0	0	0	0	0	0	0
1095	X70905.1.1427	0	0	0	0	0	0	0	0	0	0	0	0	0	0	0	0	0	0	0	0	0	0	0	0	0	0	0	0	0	0	0	0	0	0	0	0	0	0	0	0	0	0	0	0	0	0	0	0
1096	JQ184494.1.1362	0	0	0	0	0	0	0	0	0	0	0	0	0	0	0	0	0	0	0	0	0	0	0	0	0	0	0	0	0	0	0	0	0	0	0	0	0	0	0	0	0	0	0	0	0	0	0	0
1097	EF018100.1.1389	0	0	0	0	0	0	0	0	0	0	0	0	0	0	0	0	0	0	0	0	0	0	0	0	0	0	0	0	0	0	0	0	0	0	0	0	0	0	0	0	0	0	0	0	0	0	0	0
1098	AY963475.1.1421	0	0	0	0	0	0	0	0	0	0	0	0	0	0	0	0	0	0	0	0	0	0	0	0	0	0	0	0	0	0	0	0	0	0	0	0	0	0	0	0	0	0	0	0	0	0	0	0
1099	JN679183.1.1452	0.000973783	0	0	0.00026006	0	0	0	0	0	0	0	0	0	0	0	0	0.000731797	0.000128989	0	0	0	0	0	0.00025849	0	0	0	0	0	0	0	0.000331565	0	0	0	0	0	0	0	0	0	0	0	0	0	0	0	0
1100	HQ592555.1.1449	0	0	0	0	0	0	0	0	0	0	0	0	0	0	0	0	0	0	0	0	0	0	0	0	0	0	0	0	0	0	0	0	0	0	0	0	0	0	0	0	0	0	0	0	0	0	0	0
1101	KT873246.1.1201	0	0	0	0.000378268	0	0	0	0	0	0	0	0	0	0	0	0	0	0	0	0	0	0	0	0	0	0	0	0	0	0	0	0	0	0	0	0	0	0	0	0	0.000598892	0	0	0	0	0	0	0
1102	EF632751.1.1552	0	0	0	0	0.000179901	0.000134785	0.000124456	0	0	0	0	0.000399557	0.000715205	0	0	0	0	5.52812e-05	0	0	0	0	0	0	0	0	0.000360464	0	0	0.000429406	0	6.6313e-05	0	0	0	0.000131122	0	0.000231504	0	0	0	0	0	0	0	0	0	0
1103	FPLM01003176.8.1535	0	0	0	0	0	0	0.000342253	0	0	0	0	0	0	0.000243977	0.000578336	0	0	0	0	0	0	0	0	0	0	0.000245414	0	0	0	0	0	0	0	0	0	0	0	0.00016536	0	0	0	0	0	0	0	0	0	0.000648689
1104	GQ182973.1.1399	0	0	0	0	0	0	0	0	0	0	0	0	0	0	0	0	0	7.37083e-05	0	0	0	0	0.000409836	0.000807781	0.00101989	0	0	0	0	0	0	0	0	0	0	0	0	0	0	0	0	0.000755287	0.00110602	0	0	0	0	0
1105	JX910319.1.916	0	0	0	0	0	0	0	0	0	0	0	0	0	0	0	0	0	0	0	0	0	0	0	0	0	0	0	0	0	0	0	0	0	0	0	0	0	0	0	0	0	0	0	0	0	0	0	0
1106	JF681280.1.1398	0	0	0	0.000567403	0	0	0	0	0	0	0	0.000153676	0	0	0	0	0	0	0	0	0	0	0	0	0	0	0	0	0.000496376	0	0	0	0	0	0	0	0	0	0	0	0	0	0	0	0.00143194	0.000673945	0	0
1107	FPLM01007461.11.1509	0	0	0	0	0	0	0	0	0	0	0	0	0	0	0	0	0.00446396	0.000239552	0	0	0	0	0	0	0	0	0	0	0	0	0	0	0	0	0	0	0	0	0	0	0	0	0	0	0	0	0	0
1108	AM490740.1.1541	0	0	0	0	0	0	0	0	0	0	0	0	0	0	0	0	0	0	0	0	0	0	0	0	0	0	0	0	0	0	0	0	0	0	0	0	0	0	0	0	0	0	0	0	0	0	0	0
1109	FPLM01001703.9.1498	0	0	0	0	0.000287842	0.000168481	0.000155569	0	0.0010665	0.000414044	0	0	0	0	0	0	0	0.000110562	0	0.000254044	0	0.000154381	0.000245902	0.00025849	0.000509944	0.00018406	0	0	0	0	0	6.6313e-05	0	0	0	0	0	0	0	0	0	0	0	0	0	0	0	0
1110	CU924276.1.1366	0	0	0	0	0	0	0	0	0.0010665	0	0	0	0	0	0.000462668	0	0	0	0	0	0	0.00108066	0	0	0	0	0.000288371	0	0	0	0	0	0	0	0	0	0	0.000760657	0	0	0	0	0	0	0	0	0	0
1111	EU467623.1.1345	0	0	0	0	0	0	0	0	0.00114268	0	0	0	0	0	0	0	0	0	0	0	0	0	0	0	0	0	0	0	0	0	0	0.000287356	0	0	0	0	0	0	0	0	0	0	0	0	0	0	0	0
1112	EU104273.1.1526	0	0.000465477	0	0.000449194	0.000143921	0	0	0	0.000990325	0	0	0	0	0	0	0	0	0.000221125	0	0	0	0	0	0	0	0	0	0	0	0	0	0	0	0	0	0	0	0	0	0	0	0	0	0	0	0	0	0
1113	HQ154915.1.1364	0	0.000620636	0.00175325	0.000354627	0	0	0	0	0	0	0	0	0	0	0	0	0	0	0	0	0	0	0	0	0	0	0	0	0	0	0	0	0	0	0	0	0	0	0	0	0	0	0	0	0	0.000404367	0	0
1114	GQ133911.1.1349	0	0	0.000645935	0.00066197	0	0	0	0	0	0	0	0	0	0	0	0	0	0	0	0	0	0	0	0	0	0	0	0	0	0	0	0	0	0	0	0	0	0	0	0	0	0	0	0	0	0.00107831	0.000554807	0
1115	HG917479.1.1428	0	0	0	0	0	0.000168481	6.22278e-05	0	0	0	0	0.000307352	0	0	0	0	0	0.000147417	0	0	0	0	0	0	0	0	0.000360464	0	0	0	0.000631136	0.000132626	0.00025441	0	0	0	0	0	0	0	0	0	0	0	0	0	0	0
1116	CU926526.1.1353	0	0	0	0	0	0.000235873	0.000248911	0	0	0	0	0	0	0	0	0	0	0	0	0	0	0	0	0.000452357	0.00140235	0	0	0	0	0	0	0	0	0	0	0	0	0	0	0	0	0	0	0	0	0	0	0
1117	FJ971732.1.1447	0	0	0	0	0	0	0	0	0	0	0	0	0	0	0	0	0	0	0	0	0	0	0	0	0	0	0	0	0	0	0	0	0	0	0	0	0	0.000396865	0	0	0	0	0.000711013	0	0	0	0	0
1118	AB114314.1.1435	0	0	0	0	0	0	0	0	0	0	0	0	0	0	0	0	0	0	0	0	0	0	0	0	0	0	0	0	0	0	0	0	0	0	0	0	0	0	0	0	0	0	0	0	0	0	0	0
1119	HQ155463.1.1378	0	0.00139643	0.00212236	0.0013003	0	0	0	0	0	0	0	0	0	0	0	0	0	0	0	0	0.000275274	0	0	0	0	0	0	0	0	0	0	0	0	0	0	0	0	0	0	0	0	0	0	0	0.00101078	0.0012805	0	0
1120	U59505.1.1384	0	0	0	0	0	0.00141524	0	0	0	0	0	0	0	0	0	0	0	0	0	0	0.00137637	0	0	0	0	0	0	0	0	0	0	0.00117153	0	0	0	0	0	0	0	0	0	0	0	0	0	0	0	0
1121	FQ659774.1.1359	0	0	0	0	0	0	0	0	0	0	0	0.000399557	0	0.000792925	0.000751836	0.00153342	0	0	0	0	0.000688184	0	0	0	0	0	0	0	0	0	0	0	0	0	0	0	0	0	0	0	0	0	0	0	0	0	0	0
1122	HG917637.1.1445	0	0	0	0	0	0	0	0	0	0	0	0	0.000786726	0	0	0	0	0	0	0	0	0	0	0	0	0	0	0	0	0.00669873	0	0	0	0	0	0	0	0	0	0	0	0	0	0	0	0	0	0
1123	JF428851.1.1506	0	0	0	0	0	0	0	0	0	0	0	0	0	0	0	0	0	0	0	0	0	0	0	0	0.00127486	0	0	0	0	0	0	0	0	0	0	0	0	0	0.00443876	0.00144509	0	0	0	0.00323811	0	0	0	0
1124	CU927421.1.1329	0	0	0	0	0	0	0	0	0	0	0	0	0	0	0	0	0	0	0	0	0	0	0	0	0	0	0	0.000561933	0	0	0	0	0	0	0	0	0	0	0	0	0.000823477	0	0	0	0	0	0	0
1125	JN995366.1.1526	0	0	0	0	0	0	0	0	0	0	0	0	0	0	0	0	0	0	0	0	0	0	0	0	0	0	0	0	0	0	0	0	0	0	0	0	0	0	0	0	0	0	0	0	0	0	0	0
1126	KC820059.1.1441	0.000374532	0	0	0	0	0	0	0	0	0	0	0	0	0	0	0	0	0.000202698	0	0	0	0.000308761	0	0	0	0	0	0	0	0	0.000210379	0.00015473	0.000763229	0	0	0	0	0	0	0	0	0	0	0	0	0	0	0
1127	KM410752.1.1422	0	0	0	0	7.19606e-05	0.000168481	0.000186683	0	0.000228537	0	0	9.22056e-05	0.000143041	0	0	0	0	0	0	0	0	0	0	0	0	0	0	0	0	0	0.000210379	0.000110522	0	0	0	0	0.000853461	6.61441e-05	0	0	0	0.000125881	0.000158003	0	0	0	0	0
1128	KJ808417.1.1487	0	0.000232739	0	0	0	0	0	0	0	0	0	0.000522498	0.000286082	0	0	0	0	7.37083e-05	0	0	0	0	0.00057377	0.00025849	0	0	0	0.000321105	0.000198551	0.00077293	0	0.000221043	0	0	0	0	0.000597423	0	0	0	0	0	0	0	0	0	0	0
1129	GQ181568.1.1413	0	0	0	0	0	0	0	0	0	0	0	0	0	0	0	0	0	0	0	0	0	0	0	0	0	0	0	0	0	0	0	0	0	0	0	0.000590048	0.000853461	0	0	0	0	0	0	0	0	0	0	0
1130	MF361120.1.1375	0	0	0	0	0	0	0	0	0	0	0	0	0	0	0	0	0	0	0	0	0	0	0	0	0	0	0	0	0	0	0	0	0	0	0	0	0	0	0	0	0	0	0	0	0	0	0	0
1131	DQ404791.1.1525	0	0	0	0	0	0	0	0	0	0	0	0	0	0	0	0	0	0	0	0	0	0	0	0	0	0	0	0	0	0	0	0	0	0	0	0	0	0	0	0	0	0	0	0	0	0	0	0
1132	AF449219.1.1358	0	0	0	0.000283701	0	0	0	0	0	0	0	0	0	0	0	0	0	0	0	0	0	0	0	0	0	0	0	0	0	0	0	0	0	0	0	0	0	0	0	0	0	0	0	0	0	0	0	0
1133	CU926054.1.1347	0	0	0	0	0.000575685	0.00060653	0	0	0	0	0	0	0	0	0	0	0	0	0	0	0	0	0	0	0	0	0	0	0	0	0	0	0	0	0	0	0	0.000595297	0	0	0	0	0	0	0	0	0	0
1134	FJ833115.1.1204	0	0	0	0	0	0	0	0.000540176	0	0	0	0	0	0	0	0	0	0	0	0	0	0	0	0	0	0	0	0	0	0	0	0	0	0	0	0	0	0	0	0	0	0	0	0	0.00219003	0.00134789	0.00103036	0
1135	JQ072345.1.1402	0	0	0	0	0	0	0	0	0.000228537	0	0	0	0	0	0	0	0	0	0	0	0	0	0	0	0	0	0	0	0	0	0	0	0	0	0	0	0	0.000363793	0	0	0	0	0	0	0	0	0	0
1136	CU921117.1.1314	0	0	0	0	0	0	0	0	0	0	0	0	0	0.000365965	0.000694003	0	0	0.000128989	0	0	0.000240864	0	0	0	0	0	0	0	0	0	0	0	0	0.000777403	0	0	0	0	0	0	0	0	0	0.000575664	0	0	0	0
1137	HG917449.1.1449	0	0	0	0	0	0	0	0	0	0	0	0	0	0	0.000636169	0.000975814	0	0	0	0	0.00044732	0	0	0	0	0.00122707	0.000865114	0	0	0	0	0	0	0	0	0	0	0	0	0	0	0	0	0	0	0	0	0
1138	JX225579.1.1277	0	0	0	0	0	0	0	0	0	0	0	0	0	0	0	0	0	0	0	0	0	0	0	0	0	0	0	0.000321105	0	0	0	0	0	0	0	0.00104897	0	0	0	0	0.000374308	0	0	0	0	0	0	0
1139	FPLS01052985.18.1520	0	0	0	0.000165492	0	0	0	0	0	0	0	0	0	0	0	0	0.000585437	0.000571239	0	0	0	0	0	0	0	0	0	0	0	0	0	0	0	0	0	0	0	0	0	0	0	0	0	0	0	0	0	0
1140	FJ825494.1.1394	0	0	0	0	0.000431763	0.000269569	0.000497822	0	0	0	0	0.000307352	0	0	0	0	0	0	0	0	0	0	0	0	0	0	0	0.000561933	0.000595652	0	0	0	0	0	0	0	0	0	0	0	0	0	0	0	0	0	0	0
1141	CU925817.1.1360	0	0	0	0	0.000143921	0	0.000155569	0	0	0	0	0	0	0	0	0	0	0.000128989	0.00075733	0	0	0	0	0	0	0	0	0	0	0	0	0	0	0	0	0	0	0	0	0	0	0	0	0.000431748	0	0	0	0
1142	KF963732.1.1360	0	0	0	0	0	0	0	0	0	0	0	0.000922056	0.00121585	0	0.000347001	0	0	0	0	0	0	0	0	0	0	0	0	0	0	0	0	0	0	0	0	0	0	0.000297649	0	0	0	0	0	0	0	0	0	0
1143	EU812967.1.1529	0	0	0	0	0	0	0	0	0	0	0	0	0	0	0	0	0	0	0	0	0	0	0	0	0	0	0	0.000722485	0.000992753	0	0	0	0	0	0	0.000524487	0	0	0	0.000894577	0	0	0	0.00107937	0	0	0	0
1144	GQ397007.1.1469	0	0.000775795	0.000830488	0	0	0	0	0	0	0	0	0	0	0	0	0	0.00102452	0.000239552	0	0	0	0	0	0	0	0	0	0	0	0	0	0	0	0	0	0	0	0	0	0	0	0	0	0	0	0	0	0
1145	KF771440.1.1482	0	0	0	0	0	0	0	0	0	0	0.00106209	0	0	0	0	0	0.00102452	0	0	0	0	0	0	0	0	0	0	0	0	0	0	0	0	0	0	0	0	0	0	0	0	0	0	0	0	0	0	0
1146	AY102317.1.1343	0	0	0	0	0	0	0	0	0	0	0	0	0	0	0	0.00160312	0	0.000165844	0	0	0	0	0	0	0	0.000736241	0	0	0	0	0	0	0	0	0	0	0	0	0	0	0	0.000566465	0	0	0	0	0	0
1147	HQ864199.1.1476	0	0	0	0	0	0	0	0	0	0	0	0	0	0	0	0.000557608	0	0	0	0	0.000240864	0	0	0	0	0.00018406	0	0	0	0	0.000280505	0	0	0	0	0	0	0	0	0	0	0	0	0	0	0	0	0
1148	GQ132270.1.1377	0	0	0	0	0	0	0	0	0	0	0	0	0	0	0	0	0	0	0	0	0	0	0	0	0	0	0	0	0	0	0	0	0	0	0	0	0	0	0	0	0	0	0	0	0	0	0	0
1149	JX102009.1.1501	0	0	0	0.000354627	0	0	0	0	0	0	0	0	0	0	0	0	0	0	0	0	0	0	0	0	0	0	0	0	0	0	0	0	0	0	0	0	0	0	0	0	0	0	0	0	0	0	0	0
1150	CU925963.1.1351	0	0	0	0	0	0.000640226	0.000311139	0	0	0	0	0	0	0	0	0	0	0	0	0	0	0	0	0	0	0	0	0	0	0	0	0	0	0	0	0	0	0	0	0	0	0.00132175	0.000395007	0	0	0	0	0
1151	AB364795.1.1423	0	0	0	0	0	0	0	0	0	0	0	0	0	0	0	0	0	0	0	0	0	0	0	0	0	0	0	0	0	0	0	0	0	0	0	0	0	0	0	0	0	0	0	0	0	0	0	0
1152	HM243878.1.1456	0	0	0	0	0	0	0	0	0	0	0	0	0	0	0	0	0	0	0	0	0	0	0	0	0	0	0	0	0	0	0	0	0	0	0	0	0	0	0	0	0	0	0	0	0	0	0	0
1153	MH179061.1.1278	0	0	0	0	0.000251862	0	0.000217797	0	0	0	0	0	0	0	0	0	0	0	0	0	0	0	0	0	0	0	0	0	0	0	0.000420757	0	0	0	0	0	0	0	0	0	0	0	0	0	0	0	0	0
1154	KM250966.1.1480	0	0	0	0	0.000287842	0	0	0	0	0	0	0	0	0	0.000231334	0	0	0	0	0	0	0	0	0	0	0	0	0	0	0	0	0	0	0	0	0	0	0	0	0	0	0	0.000474009	0	0	0	0	0
1155	LN848748.1.1214	0	0	0	0	0	0	0	0	0	0	0	0	0	0	0	0	0	0	0	0	0	0	0	0	0	0	0	0.00120414	0.00148913	0	0	0	0	0	0	0	0	0	0	0	0.00112292	0	0	0	0	0	0	0
1156	CU922571.1.1324	0.000674157	0	0	0	0	0.000235873	0	0	0	0	0	0	0.000143041	0	0	0	0	0.000405395	0	0	0	0	0	0	0	0	0	0	0	0	0	0.000176835	0	0	0	0.000655609	0.00042673	0	0	0	0	0	0	0.000575664	0	0	0	0
1157	FR749817.1.1577	0	0	0	0.000165492	0.000179901	0.000168481	0	0	0.000304715	0.000331236	0.000571895	0.000184411	0	0	0	0	0	0	0	0.000677449	0.000309683	0	0.000655738	0.000226179	0	0	0	0	0	0	0	0	0	0	0	0	0	0	0	0	0	0	0	0	0	0	0	0
1158	CU924308.1.1285	0	0	0	0.000165492	0	0	0	0	0	0	0	0	0	0	0	0.000975814	0	0	0	0	0	0	0	0	0	0	0	0	0	0	0	0	0	0	0	0	0	0	0	0	0	0	0	0	0	0	0	0.000370679
1159	CU919529.1.1382	0	0	0	0	0	0.000168481	0	0	0	0	0	0	0	0	0	0	0	0	0	0	0	0	0	0	0	0	0	0	0	0	0	0	0	0	0	0	0	0	0	0	0	0	0	0	0	0	0	0.000370679
1160	FJ347532.1.911	0	0	0	0	0	0	0	0	0	0	0	0	0	0	0	0	0	0	0	0	0	0	0	0	0	0	0	0	0	0	0	0	0	0.00129567	0	0	0	0	0	0	0	0	0	0	0	0	0	0
1161	DQ785492.1.919	0	0	0	0	0	0	0	0	0	0	0	0	0	0	0	0	0	0	0	0	0	0	0	0	0	0	0	0	0	0	0	0	0	0	0	0	0	0	0	0	0	0	0	0	0	0	0	0
1162	AY584575.1.1208	0	0	0	0	0	0	0	0	0	0	0	0	0	0	0	0	0	0	0	0	0	0	0	0	0	0	0	0	0	0	0	0	0	0	0	0	0	0	0	0	0	0	0	0	0	0	0	0
1163	CU920003.1.1383	0	0.000310318	0	0.000141851	0	0.000101088	0	0	0	0	0	0.000184411	0	0	0	0	0	0	0	0	0	0	0	0	0	0	0	0	0	0	0	0	0	0	0	0	0	0	0	0.000206441	0.00149723	0.000251762	0	0	0	0	0	0
1164	BX294739.1.1278	0	0	0	0	0.000431763	0.000303265	0.000466708	0	0	0	0	0.000461028	0.000858246	0	0	0	0	0	0	0	0	0	0	0	0	0	0	0	0	0	0	0	0	0	0	0.000590048	0.000682769	0	0	0	0	0	0	0	0	0	0	0
1165	FPLM01007441.9.1362	0	0	0	0	0	0	0	0	0	0	0	0	0	0	0	0	0.00190267	0	0	0	0	0	0	0	0	0	0	0	0	0	0	0	0	0	0	0	0	0	0	0	0	0	0	0	0	0	0	0
1166	AY212651.1.1295	0	0	0	0	0	0	0	0	0	0	0	0	0	0	0	0	0	0	0	0	0	0	0	0	0	0	0	0.000802761	0	0	0	0	0	0.00868101	0	0	0	0	0	0	0	0	0	0	0	0	0	0
1167	FQ658525.1.1354	0	0	0	0	0	0	0	0	0	0	0	0	0	0	0	0	0	0	0	0	0	0	0	0	0	0	0	0	0	0	0	0	0	0	0	0	0	0	0	0	0	0	0	0	0	0	0	0
1168	CU926422.1.1348	0	0	0	0	0	0	0	0	0	0	0	0	0	0	0	0	0	0	0	0	0	0	0	0	0	0	0	0	0	0	0	0	0	0	0	0	0	0	0	0	0	0	0	0	0	0	0	0
1169	AY953150.1.1394	0	0	0	0	0	0	0	0	0	0	0	0	0	0	0.000520502	0	0	0	0	0	0	0	0	0	0	0	0	0	0	0	0	0	0	0	0	0	0	0	0	0	0.000898338	0	0	0	0	0	0	0
1170	KR534185.1.1221	0	0	0	0	0	0	0	0	0	0	0	0	0	0	0	0	0	0	0	0	0	0	0	0	0	0	0	0	0	0	0	0	0	0	0	0	0	0	0.00105327	0	0	0	0.00055301	0	0	0	0	0
1171	JQ771475.1.1510	0	0	0	0	0	0.000134785	0	0.000135044	0	0	0.000326797	0.000122941	0	0	0	0.000209103	0.000439078	7.37083e-05	0	0.000254044	0	0.000385951	0.000409836	0	0	0	0	0	0	0	0	6.6313e-05	0	0	0	0	0.000170692	0	0	0	0	0.000188822	0	0	0	0	0	0.000556019
1172	GU389675.1.1243	0	0	0	0	0	0	0	0.000810263	0	0.000331236	0	0.000338087	0	0	0	0	0	0.000165844	0	0	0	0	0	0	0	0	0	0	0	0	0	0	0	0	0	0	0	0	0	0	0	0	0	0	0.000758086	0.000943523	0.00103036	0
1173	FJ232668.1.1336	0	0	0	0	0	0	0	0	0	0	0	0.000122941	0	0	0	0	0	0	0	0	0.000344092	0	0	0	0	0	0	0	0	0	0	0	0	0	0	0	0.00042673	0	0	0	0	0	0	0	0	0	0	0
1174	GU454888.1.1413	0	0	0	0	0	0	0	0	0	0	0	0	0	0	0	0	0	0	0	0	0	0	0	0	0	0	0	0	0	0	0	0	0	0	0	0	0	0	0	0	0	0	0	0	0	0	0	0
1175	GQ182165.1.1274	0	0	0	0	0	0	0	0	0	0	0	0	0	0	0	0	0	0	0	0	0	0	0	0	0	0	0	0	0	0	0	0	0	0	0	0	0	0	0	0	0	0	0	0	0	0	0	0
1176	EU462668.1.1367	0	0	0	0	0	0	0	0	0	0	0	0	0	0	0	0	0	0	0	0	0	0	0	0	0	0	0	0	0	0	0	0	0	0	0	0	0	0	0	0	0	0	0	0	0	0	0	0
1177	FJ825453.1.1361	0	0	0.00175325	0.000378268	0	0	0	0	0	0	0	0	0	0	0	0	0	0	0	0	0	0	0	0	0	0	0	0	0	0	0	0	0	0	0	0	0	0	0	0	0	0	0	0	0	0	0	0
1178	GQ135150.1.1348	0	0	0	0	0.000251862	0.000539138	0.000435594	0	0	0	0	0	0	0	0	0	0	7.37083e-05	0	0	0	0	0	0	0	0	0	0	0	0	0	0	0	0	0	0	0	0	0	0	0	0	0	0	0	0	0	0
1179	CU921241.1.1385	0	0	0	0	0	0	0	0	0	0	0	0.000215146	0	0	0	0.00118492	0	0.000515958	0	0	0	0	0	0	0	0	0	0	0	0	0	0	0	0	0	0	0	0	0	0	0	0.000629406	0	0	0	0	0	0
1180	GU559779.1.1396	0	0	0	0	0	0	0	0	0	0	0	0	0	0	0	0	0	0.000202698	0	0	0	0	0	0	0	0	0	0	0	0	0	0	0	0	0	0.000262243	0	0	0	0	0	0.000503525	0.00118502	0	0	0	0	0
1181	JX576044.1.1292	0	0	0	0	0	0	0	0	0	0	0	0	0	0	0	0	0	0	0	0	0	0	0	0	0	0	0	0	0	0	0	0	0	0	0	0	0.000768115	0	0	0	0	0	0	0	0	0	0	0
1182	HM037996.1.1447	0	0	0	0.000189134	0	0	0.000186683	0	0	0	0	0.000184411	0.000357603	0	0	0	0	0	0	0	0.000309683	0	0	0	0	0	0	0	0	0	0	0	0	0	0.000550834	0	0	0	0	0	0	0	0	0	0	0	0	0
1183	DQ887944.1.1483	0	0	0	0.000165492	0	0	0	0	0	0	0	0	0	0	0	0	0	0	0.00097371	0	0	0	0	0	0	0	0	0	0	0	0	0	0	0	0	0	0	0	0	0	0	0	0	0	0	0	0	0
1184	FJ802340.1.1203	0	0	0	0	0	0	0	0	0	0.000248427	0	0	0	0	0.000404835	0	0	0.000257979	0	0	0	0	0	0.000193867	0	0	0	0	0	0	0	0.000287356	0	0	0	0	0	0	0	0	0	0	0	0	0	0	0	0
1185	FPLP01012593.16.1507	0	0	0	0	0.000143921	0	0	0	0.000228537	0	0	0	0	0	0	0	0	0	0	0	0.000137637	0.000308761	0	0	0	0	0	0	0	0	0	0	0	0	0	0	0	0	0	0	0	0	0	0	0	0	0	0
1186	MWCV01000043.2646.4206	0	0	0	0	0	0	0	0	0	0	0	0	0	0	0	0	0	0	0	0	0	0	0.000245902	0	0	0	0	0	0	0	0	0	0	0	0	0	0	0	0	0	0	0	0	0	0	0	0	0
1187	FPLP01009802.11.1475	0.000374532	0	0	0	0	0	0.000124456	0	0	0	0	0.000153676	0.000286082	0	0	0	0	0.000497531	0	0	0	0	0	0	0	0	0	0	0	0.000171762	0	8.84173e-05	0.00025441	0	0	0.000196683	0	0	0	0	0	0	0	0	0	0	0	0.000278009
1188	JX843678.1.1480	0	0	0	0	0	0	0	0.000742741	0	0	0	0	0	0	0	0	0	0	0	0	0	0	0	0	0	0	0	0	0	0	0	0	0	0	0	0	0	0	0	0	0	0	0	0	0	0	0	0
1189	FPLP01006893.18.1413	0	0	0	0	0	0	0	0	0.000914146	0	0	0	0	0	0	0	0	0	0	0	0	0	0	0	0	0	0	0	0	0	0	0	0	0	0	0	0	0	0	0	0	0	0	0	0	0	0	0
1190	JN672491.1.1282	0	0	0	0	0	0	0	0	0	0	0.000898693	0	0	0	0	0	0	0	0	0.000338725	0	0	0	9.69337e-05	0	0	0	0	0	0	0	0	0	0	0	0.000196683	0	0	0.000451399	0.000344068	0.000524031	0	0	0.00035979	0	0	0	0.000278009
1191	FM886874.1.1226	0	0	0	0	0	0	0	0	0	0	0	0	0	0	0	0	0	0.000128989	0	0	0	0	0	0	0	0	0	0	0	0	0	0	0	0	0	0	0	0	0	0	0	0	0	0	0	0	0	0
1192	CU921007.1.1351	0	0	0	0	0	0	0	0	0	0	0	0	0	0	0	0	0	0	0	0	0.000275274	0	0	0	0	0	0	0	0	0	0.000280505	8.84173e-05	0	0	0	0	0	0.00135595	0	0	0	0	0	0	0	0	0	0
1193	CU920179.1.1362	0	0	0	0	0	0	0	0	0	0	0	0	0	0	0	0	0	0	0	0	0	0	0	0	0	0	0	0	0	0.00214703	0	0	0	0.00310961	0	0	0	0	0	0	0	0	0	0	0	0	0	0
1194	EU542443.1.1530	0	0	0	0	0	0	0	0	0	0	0	0	0	0	0	0	0	0	0	0	0	0	0	0	0	0	0	0	0	0	0	0	0	0	0	0	0	0	0	0	0	0	0	0	0	0	0	0
1195	EF515580.1.1423	0	0	0	0	0	0	0	0	0	0	0	0	0	0	0	0	0	0	0	0	0	0	0	0	0	0	0	0	0	0	0	0	0	0	0	0	0	0	0	0	0	0	0	0	0	0	0	0
1196	GQ461640.1.1400	0	0	0	0	0	0	0	0	0	0	0	0	0	0	0	0	0	0	0	0	0	0	0	0	0	0	0	0	0	0	0	0	0	0	0	0	0	0	0	0	0	0	0	0	0	0	0	0
1197	DQ887957.1.1487	0	0	0	0	0	0	0	0	0	0	0	0	0	0	0	0	0	0	0	0	0	0	0	0	0	0	0	0	0	0	0	0	0	0	0	0	0	0	0	0	0	0	0	0	0	0	0	0
1198	MH936302.1.1250	0	0	0	0	0	0	0	0	0	0	0	0	0	0	0	0	0	0	0	0	0	0	0	0	0	0	0	0	0	0	0	0	0	0	0	0	0	0	0	0	0	0	0	0	0	0	0	0
1199	X99505.1.1509	0	0	0	0	0	0	0	0	0	0	0	0.000614704	0	0.000670936	0.000520502	0	0	0	0	0	0	0	0	0	0	0	0	0	0	0	0	0	0	0	0	0.000393365	0	0	0	0	0	0	0	0	0	0	0	0
1200	AF204242.1.1460	0	0	0	0	0	0	0	0	0	0	0	0	0	0	0	0	0	0	0	0	0	0	0	0	0	0	0	0	0	0	0	0	0	0	0	0	0	0	0	0	0	0	0	0	0	0	0	0
1201	EF464627.1.1380	0	0	0.000276829	0	0	0	0.000280025	0	0	0	0	0	0	0	0	0	0	0	0	0	0	0	0	0.000290801	0	0	0	0	0	0	0.000350631	0.000176835	0	0	0	0	0	0.000132288	0	0	0	0	0	0	0	0	0	0
1202	AF527588.1.1438	0	0	0	0	0.000287842	0	0	0	0	0	0	0	0	0	0	0	0	0.000792364	0	0	0	0	0	0	0	0	0	0	0	0	0	0	0.000593623	0	0	0	0	0	0	0	0	0	0	0	0	0	0	0
1203	EU177681.1.1311	0	0	0	0	0	0	0	0	0.000304715	0	0	0	0	0	0	0.000418206	0	0.000147417	0	0	0	0.000385951	0.000491803	0	0	0	0	0	0	0.000257643	0	0	0	0	0.000236072	0	0	0	0	0	0	0.000188822	0	0	0	0	0	0
1204	CU925549.1.1332	0	0	0	0	0	0	0	0	0	0	0	0	0	0	0	0	0	5.52812e-05	0	0	0	0	0	0	0	0	0	0	0	0	0	0.000353669	0	0	0	0	0	0.000264577	0	0	0	0	0	0	0	0	0	0
1205	CU920942.1.1332	0	0	0	0	0	0	0	0	0	0	0	0	0	0	0	0	0	0	0	0	0	0	0	0	0	0	0	0.00224773	0.00228333	0	0	0	0	0.000518269	0	0	0	0	0	0	0	0	0	0	0	0	0	0
1206	HQ183794.1.1527	0	0	0	0	0	0	0	0	0	0	0	0	0	0	0	0	0	0	0	0	0	0	0	0	0	0	0	0	0	0	0	0	0	0	0	0	0	0	0	0	0	0	0	0	0	0	0	0
1207	GQ138548.1.1324	0	0.00480993	0.00221464	0	0	0	0	0	0	0	0	0	0	0	0	0	0	0	0	0	0	0	0	0.000840092	0	0	0	0	0	0	0	0	0	0	0	0.00072117	0.0011095	0	0	0	0	0.00113293	0	0	0	0	0.000554807	0
1208	GQ132965.1.1341	0	0	0	0	0.000143921	0.000235873	0.000186683	0	0	0	0	0.000122941	0	0	0	0	0	0	0.00054095	0	0.000309683	0	0	0	0	0	0	0	0	0	0	0	0	0	0	0	0.000512076	0	0	0	0	0.000125881	0	0	0.000336927	0	0.000237774	0
1209	FJ004759.1.1332	0	0	0	0	0	0	0	0	0	0	0	0	0	0	0	0	0	0	0	0	0	0	0	0	0	0	0	0	0	0	0	0	0	0	0	0	0	0	0	0	0	0	0	0	0	0	0	0
1210	KC994692.1.1395	0.000299625	0	0	0	0	0	0	0	0	0	0	0	0	0	0	0	0	0	0	0	0	0	0	0	0	0	0	0	0	0	0	0.000198939	0	0	0	0	0	0	0	0	0	0	0	0	0	0	0	0
1211	GQ135758.1.1304	0	0	0	0	0	0	0	0.000810263	0	0	0	0	0	0	0	0	0	0	0	0	0	0	0	0	0	0	0	0	0	0.000858811	0	0	0.00050882	0	0	0	0	0	0	0	0	0	0	0	0	0.000269578	0	0
1212	GQ067242.1.1336	0	0	0	0	0	0	0	0	0	0	0	0	0	0	0	0	0	0	0	0	0	0	0	0	0	0	0	0	0	0	0	0	0	0	0	0	0	0	0	0	0	0	0	0	0	0	0	0
1213	JQ180417.2.1334	0.000149813	0	0	0	0.000179901	0.000168481	9.33416e-05	0	0	0	0	0	0	0	0	0	0.000146359	0	0	0	0.000103228	0.000154381	0.000245902	6.46224e-05	0	0	0.000144186	0	0	0	0	0	0	0	0	0	0	9.92162e-05	0	0	0	0	0.000237004	0	0	0	0	0.000463349
1214	KM373106.1.1418	0	0	0	0	0	0	0	0	0	0	0	0.00208999	0.000929767	0	0	0	0	0	0	0	0	0	0	0	0	0	0	0	0	0	0	0	0	0	0	0.000983413	0.00119485	0	0	0	0	0	0	0	0	0	0	0
1215	HQ640595.1.1414	0	0	0	0	0	0	0	0	0.000304715	0	0	0	0	0.0010979	0.000925337	0	0	0	0	0	0	0	0	0	0	0.000122707	0	0	0	0	0	0	0	0	0	0.000196683	0	0.000330721	0	0.000619323	0	0	0	0	0	0	0	0
1216	AB332113.1.1458	0	0	0	0	0	0	0	0	0	0	0	0	0	0	0	0	0	0	0	0	0	0	0	0	0	0	0	0	0	0	0	0	0	0	0	0	0	0	0	0	0	0	0	0	0	0	0	0
1217	CU925464.1.1354	0	0	0	0	0.000179901	0	0	0	0	0	0	0	0.000214562	0	0	0	0	0.00031326	0.00032457	0	0.000240864	0.000463142	0.000327869	0	0	0	0	0	0	0	0	0	0	0	0	0	0	0.000363793	0	0	0	0	0	0.000503706	0	0	0	0
1218	EU843420.1.1491	0	0	0	0	0	0	0	0	0	0	0	0	0	0	0	0	0	0	0	0	0	0	0	0	0	0	0	0	0	0	0	0	0	0	0	0	0	0	0	0	0	0	0	0	0	0	0	0
1219	FPLP01013530.3.1272	0.000224719	0	0	0	0.000107941	0.000101088	9.33416e-05	0	0	0.000248427	0	0	0	0	0	0	0	0	0	0	0	0.000463142	0	0	0	0.000490828	0	0	0	0	0	0.000176835	0	0	0	0	0	9.92162e-05	0	0	0	0.000251762	0	0	0	0	0	0
1220	HM243915.1.1540	0.000149813	0	0	0	0	0	0	0	0	0	0.000653595	0	0	0	0	0	0	0	0.00043276	0.000254044	0	0.000154381	0	0	0	0	0	0.00184635	0.00228333	0	0	6.6313e-05	0	0	0	0	0.000170692	0	0.000376166	0	0	0	0	0.000215874	0	0	0	0
1221	JF922553.1.1492	0.000449438	0	0	0	0.000359803	0	0	0	0	0	0	0.000430293	0	0	0	0	0	0.000423823	0	0	0	0	0	0	0	0.000920302	0	0	0	0	0	0.000132626	0	0	0	0	0	0	0	0	0	0	0	0	0	0	0	0
1222	CU926024.1.1331	0	0	0.000461382	0	0	0.000168481	0	0	0	0	0	0	0	0	0	0	0	0	0	0	0	0	0	0	0	0	0	0.000401381	0	0	0	0	0	0	0	0	0	0	0	0	0.000823477	0	0	0	0	0	0	0
1223	KJ410625.1.1224	0	0	0	0	0	0.000134785	0.000155569	0	0.000533252	0	0	6.14704e-05	0	0	0	0.000487907	0	0	0	0	0	0	0	0	0	0	0	0	0	0	0	0	0	0	0	0	0	0.00016536	0	0	0	0	0	0.000143916	0	0	0	0
1224	CU919157.2.1338	0	0	0	0	0	0	0	0	0.000533252	0	0	0	0	0	0	0	0	0.000276406	0	0	0	0	0	0	0	0	0	0	0	0	0	0.000198939	0	0	0	0	0	0	0	0	0	0	0	0	0	0	0	0
1225	KR107437.1.1292	0	0	0	0	0	0	0	0	0	0	0.000816993	0	0	0	0	0	0	0	0	0.000592768	0	0	0	0	0.00063743	0	0	0.000401381	0.000694927	0	0	0	0	0	0.000314762	0	0	0	0.000451399	0	0	0	0	0	0	0	0	0
1226	KM373127.1.1426	0	0	0	0	0	0	0	0	0	0	0	0	0	0	0	0	0	0	0	0	0	0	0.000655738	0	0	0	0	0	0	0	0	0.000265252	0	0	0	0	0	0	0	0	0	0	0	0	0	0	0	0
1227	JX431975.1.1424	0	0	0	0	0	0	0	0	0	0	0	0	0	0	0	0	0	0	0	0	0	0	0	0	0	0	0	0	0	0	0	0	0	0	0	0	0	0	0	0	0	0	0	0	0	0	0	0
1228	KF963668.1.1377	0	0	0	0	0	0	0	0	0	0	0	0	0	0	0	0	0	0	0	0	0	0	0	0	0	0.000306767	0	0	0	0	0	0	0	0	0	0	0	0.000628369	0	0	0	0	0	0	0	0	0	0
1229	GU061253.1.1455	0	0	0	0	0	0	0	0	0	0	0	0	0	0	0	0	0	0	0	0	0	0	0	0	0	0	0	0	0	0	0	0	0	0	0	0	0	0	0	0	0	0	0	0	0	0	0	0
1230	CU924221.1.1371	0.000449438	0	0	0	0	0	0	0	0	0.000828089	0	0	0	0.000365965	0.000462668	0	0	0	0	0	0	0	0	0.000290801	0	0	0	0	0	0	0	0	0	0	0	0	0	0	0	0	0	0	0	0	0	0	0	0
1231	CU918413.1.1348	0	0	0	0	0.000143921	0.000168481	0	0	0	0	0	6.14704e-05	0	0.000182983	0.00138801	0	0	0	0	0	0.000103228	0	0	0.000193867	0	0	0	0	0	0	0	0	0	0	0	0	0	0	0.000601866	0.000275255	0.000299446	0.000755287	0.000474009	0	0	0	0	0
1232	JF681628.1.1274	0	0	0	0	0	0.000168481	0	0	0.000304715	0	0.000326797	0	0	0	0	0	0	0	0	0	0	0	0	0	0	0	0	0	0	0	0	0	0.000932836	0	0	0	0	0.000330721	0	0	0	0	0	0	0	0	0	0.00101937
1233	JQ668621.1.1276	0	0	0	0	0	0	0	0	0.000990325	0	0	0	0	0	0.000347001	0	0	0	0	0	0	0	0	0	0	0	0	0	0	0	0	0	0	0	0	0	0	0.000231504	0	0	0	0	0	0	0	0	0	0
1234	GQ500825.1.1450	0	0	0	0	0	0	0	0	0	0	0	0	0	0	0	0	0.00124405	0	0	0	0	0	0	0	0	0	0	0	0	0	0	0	0	0	0	0	0	0	0	0	0	0	0	0	0	0	0	0
1235	AB286620.1.1418	0	0	0	0	0	0	0	0	0	0	0	0	0	0	0	0	0	0	0	0	0.000344092	0	0	0	0	0	0	0	0	0	0	0	0	0	0	0	0	0	0	0	0	0	0	0	0	0	0	0
1236	CU917960.1.1307	0	0	0	0	0	0	0	0	0	0	0	0	0	0	0	0	0	0	0	0	0	0	0	0.000387735	0.000764916	0	0	0	0	0	0	0.000309461	0	0	0	0	0	0	0	0	0	0	0	0	0	0	0	0
1237	KC633544.1.1472	0	0	0	0	0	0	0	0	0	0	0	0	0	0	0	0	0	0	0	0	0	0	0	0	0	0.000736241	0.000288371	0	0	0	0	6.6313e-05	0	0	0	0	0	0.00191818	0	0	0	0.000692346	0.00142203	0	0	0	0	0
1238	CU926027.1.1324	0	0.000232739	0.000461382	0.000283701	0	0	0	0	0	0	0	0	0	0	0	0	0	0	0	0	0	0	0	0	0	0	0	0.000160552	0	0	0	0	0	0	0	0.000196683	0	0.000264577	0	0	0	0	0	0	0	0	0	0
1239	FQ658775.1.1285	0	0	0	0	0.000215882	0.000336961	0.000217797	0	0	0	0	0	0	0	0	0.000418206	0	0	0	0	0	0	0	0	0	0.000306767	0	0	0	0	0	0	0	0	0	0	0	0	0	0	0	0.000503525	0.000711013	0	0	0	0	0
1240	GU179974.1.1486	0	0	0	0	0	0	0	0	0	0	0	0.000153676	0	0	0	0	0.000146359	0	0	0	0.000206455	0	0	0.000161556	0	0	0	0.00208718	0	0	0	0	0	0.000259134	0	0	0.000597423	0	0.0002257	0	0	0	0	0	0	0.000202184	0.000158516	0
1241	AJ421928.1.1442	0	0	0	0	0	0	0	0	0	0	0	0	0	0	0	0	0	0	0	0	0	0	0	0	0	0	0	0	0	0	0	0.00128205	0	0	0	0	0	0	0	0	0	0	0	0	0	0	0	0
1242	GU127442.1.900	0	0	0	0	0	0	0	0	0	0	0	0	0	0	0	0	0	0	0	0	0	0	0	0	0	0	0	0	0	0	0	0	0	0	0	0	0	0	0	0	0	0	0	0	0	0	0	0
1243	AB487085.1.1337	0	0	0	0	0	0	0	0	0	0	0	0	0	0	0	0	0	0	0	0	0	0	0	0	0	0	0	0	0	0	0	0	0	0	0	0	0	0	0	0	0	0	0	0	0	0	0	0
1244	FPLP01006430.1.1324	0	0	0	0	0	0	0	0	0	0	0	6.14704e-05	0	0	0	0	0	0	0	0	0	0	0	0	0	0	0	0	0	0	0	0	0	0	0	0	0	0	0	0	0	0	0	0	0	0	0	0
1245	AB078826.1.1335	0	0.000853375	0.000645935	0.000449194	0	0	0	0	0	0	0	0	0	0	0	0	0	0	0	0	0	0	0	0	0	0	0	0	0	0	0	0	0	0	0	0	0	0	0	0	0.00142237	0	0	0	0	0	0	0
1246	EU104013.1.1426	0	0.000232739	0	0	0	0	0.000217797	0	0	0	0	0	0	0	0	0	0	0	0	0	0.000344092	0	0	0	0	0	0	0	0	0	0	0	0	0	0	0	0.00042673	0	0	0	0	0	0	0	0	0	0	0
1247	AJ306401.1.1321	0	0	0	0.000378268	0	0	0	0	0	0	0	0	0	0	0	0	0	0.000350114	0	0	0	0	0	0.000549291	0	0	0	0	0	0	0	0	0	0	0	0	0	0	0	0	0	0	0	0	0	0	0	0.000648689
1248	FN824963.1.1273	0	0	0	0	0	0	0	0	0.000457073	0	0	0	0	0	0.000289168	0.00209103	0	0	0	0	0	0	0	0	0	0	0	0	0	0	0	0	0.000424016	0	0	0	0	0.00175282	0	0	0	0	0	0	0	0	0	0
1249	KF515272.1.1522	0	0	0	0	0	0	0	0	0	0	0	0	0	0	0	0	0	0	0	0	0	0	0	0	0	0	0	0	0	0	0	0	0	0	0	0	0	0	0	0	0	0	0	0	0	0	0	0
1250	KX672219.1.1394	0.000374532	0	0	0.000189134	0	0.000202177	0	0	0	0	0	0	0	0	0	0	0	0.000239552	0.00054095	0	0	0	0	0	0	0	0	0	0	0	0	0	0	0	0	0.000327804	0	0	0	0	0.000898338	0.000377644	0.000711013	0	0	0	0	0
1251	AM157321.1.1223	0	0	0	0	0	0	0	0	0.00137122	0	0	0	0	0	0	0.00487907	0	0	0	0	0	0	0	0	0	0	0	0	0	0	0	0	0	0	0	0	0	0	0	0	0	0	0	0	0	0	0	0
1252	GQ132727.1.1338	0	0	0	0	0	0	0	0	0	0	0	0	0	0	0	0	0	0	0	0	0	0	0	0	0	0	0	0	0	0	0	0	0	0	0	0	0	0	0	0	0	0	0	0	0.000758086	0.00148268	0	0
1253	FPLM01003897.10.1495	0	0	0	0	0	0	0	0	0	0	0	0	0	0	0	0	0	0	0	0	0	0	0	0	0	0	0	0	0	0	0	0	0	0	0	0	0	0	0	0	0	0	0	0	0	0	0	0
1254	LC124790.1.1481	0	0	0	0	0	0	0	0	0	0	0	0	0	0	0	0	0	0	0	0	0	0	0	0	0	0	0	0	0	0	0	0	0	0	0	0	0	0	0	0	0	0	0	0	0	0	0	0
1255	FJ269105.1.1536	0	0	0	0	0.000323823	0	0	0	0	0	0	0	0	0	0	0	0	0.000257979	0	0.000592768	0.000619365	0	0	0	0	0	0	0	0	0	0	0	0	0	0	0	0	0	0	0	0	0	0	0	0	0	0	0
1256	JQ996653.1.1498	0	0	0	0	0	0	0	0.000945307	0	0	0	0	0	0	0	0	0	0.00031326	0	0	0	0	0	0	0	0	0	0	0	0	0.000350631	0.000198939	0	0	0	0	0	0	0	0	0	0	0	0	0	0	0	0
1257	AB780907.1.1470	0	0	0	0	0	0	0	0	0	0	0	0	0	0	0	0	0	0	0	0	0	0	0	0	0	0	0	0	0	0	0	0	0	0	0	0	0	0	0	0	0	0	0	0	0	0	0	0
1258	JF144377.1.1358	0	0	0	0	0	0	0	0	0	0	0	0	0	0	0	0	0	0	0	0	0	0	0	0	0	0	0	0	0	0	0	0	0	0	0	0	0	0	0	0	0	0	0	0	0	0	0	0
1259	JQ072225.1.1413	0	0.000387898	0.000645935	0.000236418	0	0	0	0	0	0	0	0	0	0	0	0	0	0	0	0	0	0	0	0	0	0	0	0	0	0	0	0	0	0	0	0	0	0	0	0	0.00134751	0	0	0	0	0	0	0
1260	HQ155217.1.1401	0	0	0.000184553	0	0	0	0	0.000202566	0	0	0	0.000215146	0	0	0	0	0	0	0	0	0	0	0	0	0	0	0	0	0	0.000515287	0	0	0	0	0	0	0	0	0	0	0	0	0	0	0.000168464	0.000202184	0	0
1261	JQ809237.1.1484	0	0	0	0	0	0	0	0	0	0	0	0	0	0.000365965	0.00150367	0.00118492	0	0	0	0	0	0	0	0	0	0	0	0	0	0	0	0	0	0	0	0	0	0	0	0	0	0	0	0	0	0	0	0
1262	FPLP01007312.1.1521	0	0	0	0	0.000575685	0.000707619	0	0	0	0	0	0	0	0	0	0	0	0	0	0	0	0.00154381	0.00172131	0	0	0	0	0	0	0	0	0	0	0	0	0	0	0	0	0	0	0	0	0	0	0	0	0
1263	FPLS01036268.22.1504	0	0	0	0	0	0	0	0	0.00152358	0	0	0.00129088	0.00128737	0	0	0	0	0	0	0	0	0	0	0	0	0	0	0	0	0	0	0	0	0.000647836	0	0	0	0	0	0	0	0	0	0	0	0	0	0
1264	CU922817.1.1322	0	0	0	0	0	0	0	0	0	0	0	0	0	0	0	0	0	0	0	0	0	0	0	0	0	0	0	0	0	0	0	0.000331565	0	0	0	0	0	0	0	0	0	0	0	0	0	0	0	0
1265	EU466387.1.1394	0	0	0	0	0	0	0	0	0.00167594	0	0	0	0	0	0	0	0	0	0	0	0	0	0	0	0	0	0	0	0	0	0	0	0	0	0	0	0	0	0	0	0	0	0	0	0	0	0	0
1266	EF584532.1.1447	0	0	0	0	0	0	0	0	0	0	0	0	0	0	0	0	0.000512258	0	0	0	6.88184e-05	0.000308761	0	0	0	0	0	0	0	0	0	0.000287356	0	0	0	0	0	0	0	0	0	0	0	0	0	0	0	0
1267	CP001818.1104895.1106404	0	0	0	0	0	0	0	0	0	0	0	0	0	0	0	0	0	0	0	0	0	0	0	0	0	0	0	0.00377298	0.00307753	0	0	0	0	0	0	0	0	0	0	0	0	0	0	0	0	0	0	0
1268	FJ802218.1.1216	0	0.000232739	0	0	0.000143921	0.000370657	0.000155569	0	0	0	0	9.22056e-05	0.000214562	0	0	0.00069701	0	0	0	0	0	0	0	0	0	0	0	0	0	0.00077293	0	6.6313e-05	0.00025441	0	0	0	0	0	0	0	0	0	0.000158003	0	0	0	0	0
1269	KJ808449.1.1492	0	0	0	0	0.000431763	0.000370657	0.00040448	0	0	0	0	0	0	0	0	0	0	0	0	0	0	0	0	0	0	0	0	0	0	0	0	0	0	0	0	0	0	0	0	0	0	0	0.000395007	0	0	0	0	0
1270	FPLP01005181.16.1290	0	0	0	0	0	0.000539138	0	0	0	0	0	0	0	0	0	0	0	0	0	0	0	0	0	0	0	0	0	0	0	0	0	0	0	0	0	0	0	0	0	0	0	0	0	0.00115133	0	0	0	0
1271	GU366037.1.1209	0	0	0	0	0	0	0	0	0	0	0	0	0	0	0	0	0	0	0	0	0	0	0	0	0	0	0	0	0	0	0	0	0	0	0	0	0	0	0	0	0	0	0	0	0	0	0	0
1272	KX608562.1.1333	0	0	0	0	0	0	0	0	0	0	0	0	0	0	0	0	0	0	0	0	0	0	0	0	0	0	0	0	0	0	0	0	0	0	0	0	0	0	0	0	0	0	0	0	0	0	0	0
1273	FN436058.1.1503	0	0	0	0	0	0	0	0	0	0	0	0	0	0	0	0	0	0	0	0	0	0	0	0	0	0	0	0	0	0	0	0	0	0	0	0	0	0	0	0	0	0	0	0	0	0	0	0
1274	GU127742.1.1455	0	0	0	0	0	0	0	0	0	0	0	0	0	0	0	0	0	0	0	0	0	0	0	0	0	0	0	0	0	0	0	0	0	0	0	0	0	0	0	0	0	0	0	0	0	0	0	0
1275	GQ356148.1.1312	0	0	0.000369106	0	0	0	0	0.00033761	0	0	0	0	0	0	0	0	0	0	0	0	0	0	0	0	0	0	0	0	0	0	0	0	0.00101764	0	0.000472144	0	0	0	0	0	0	0	0	0	0	0	0	0
1276	HQ155964.1.1371	0	0	0	0.00026006	0	0	0	0	0	0	0	0	0	0	0	0	0	0	0	0	0	0	0	0	0	0	0	0	0	0	0	0	0	0	0	0	0	0	0	0	0	0	0	0	0	0	0	0
1277	GU179812.1.1283	0	0	0	0	0	0	0	0.000270088	0	0	0	0	0	0	0	0.000418206	0	0.000147417	0	0	0	0	0	0	0	0	0	0	0	0	0	0	0	0	0.000786906	0	0	0	0	0	0	0	0	0	0	0	0	0
1278	JF227828.1.1308	0	0	0	0	0	0	0	0	0	0	0	0	0	0	0	0	0	0	0	0	0.00144519	0	0	0	0	0	0	0	0	0	0	0	0	0	0	0	0	0	0	0	0	0	0	0	0	0	0	0
1279	FPLM01002051.36.1541	0	0	0	0	0	0	0	0	0	0	0	0	0	0	0	0	0	0	0	0	0	0	0	0	0	0	0	0	0	0	0	0.000110522	0	0	0	0	0	0.000429937	0	0	0	0	0	0.000575664	0	0	0	0
1280	GU356331.1.1390	0	0	0	0	0	0	0	0	0	0	0	0	0	0	0	0	0	0	0	0	0	0	0	0	0	0	0	0	0	0	0	0	0	0	0	0	0	0	0	0	0.00164695	0	0	0	0	0	0	0
1281	KM046963.1.1429	0	0	0	0	0	0	0	0	0	0	0	0	0	0	0	0	0	0	0	0	0	0	0	0	0	0	0	0	0	0	0	0	0	0	0	0	0	0	0	0	0	0	0	0	0	0	0	0
1282	FJ946619.1.1290	0	0	0	0	0	0	0	0	0	0	0	0	0	0	0	0	0	0	0	0	0	0	0	0	0	0	0	0	0	0	0	0	0	0	0	0	0	0	0	0	0	0	0	0	0	0	0	0
1283	CU925996.1.1358	0	0	0	0	0	0	0	0	0	0	0	0.000184411	0.000429123	0	0	0	0	0	0	0	0	0	0	0	0	0	0	0	0	0	0	0	0	0	0	0.000196683	0.000341384	0	0	0	0	0	0	0	0	0	0	0
1284	AB447642.1.1414	0	0	0	0	0	0	0	0	0	0	0	0	0	0	0.000925337	0	0	0	0	0	0	0	0	0	0	0	0	0	0	0	0	0	0	0	0	0	0	0	0	0	0	0	0	0	0	0	0	0
1285	CR933144.2.1365	0	0	0	0	0	0	0	0	0	0	0	0	0	0	0	0	0	0	0	0	0	0	0	0.000161556	0	0	0	0.000481657	0	0	0	0	0	0	0	0	0	0.000297649	0	0	0	0	0	0	0	0	0	0
1286	DQ018792.1.1291	0	0	0	0	0	0	0	0	0	0	0	0	0	0	0	0	0	0	0	0	0	0	0	0	0	0	0	0	0	0	0	0	0	0	0	0	0	0	0	0	0	0	0	0	0	0	0	0
1287	HQ155499.1.1359	0	0.000310318	0	0	0	0	0	0.000472654	0	0	0	0.000307352	0	0	0	0	0	0	0	0	0	0	0	0	0	0	0	0	0	0.000515287	0	0	0	0	0	0	0	0	0	0	0	0	0	0	0.00126348	0.0012131	0.00110961	0
1288	AB546004.1.1475	0	0	0	0	0	0.000269569	0	0	0	0	0	0.000307352	0.000786726	0	0	0	0	0.000165844	0	0	0	0	0	0	0	0	0	0	0	0	0	0.000221043	0	0	0	0	0	0	0	0	0	0	0	0	0	0	0	0
1289	FPLP01000173.7.1469	0	0	0	0	0	0	0	0	0.000914146	0	0	0	0	0	0	0	0.00117087	0.000110562	0	0	0	0	0	0	0	0	0	0	0	0	0	0	0.000848033	0	0	0	0	0.000297649	0	0	0	0	0	0	0	0	0	0
1290	JN038842.1.1478	0	0	0	0	0	0	0	0	0	0	0	0	0	0	0	0	0	0	0	0	0	0	0	0	0	0	0	0	0	0	0	0	0	0	0	0	0	0	0	0	0	0	0	0	0	0	0	0
1291	KC925980.1.912	0	0	0	0	0	0	0	0	0	0	0	0	0	0	0	0	0	0	0	0	0	0	0	0	0	0	0	0	0	0	0	0	0	0	0	0	0	0	0	0	0	0	0	0	0	0	0	0
1292	CU927569.1.1318	0	0	0	0.000236418	0	0	0	0	0	0	0	0.000245881	0	0.000792925	0	0	0	0	0	0	0	0	0	0	0	0	0	0	0	0	0	0	0	0	0	0	0	0	0	0	0	0	0	0.000647622	0	0.000336973	0.000713323	0
1293	FPLM01003524.9.1499	0	0	0	0	0.000179901	0	0.000155569	0	0	0	0	0	0	0	0	0	0	0.000294833	0	0	0.000275274	0	0	0	0	0	0	0	0	0	0	0.00015473	0.000339213	0	0	0	0	0	0	0	0	0	0	0	0	0	0	0
1294	GQ480110.1.1446	0	0	0	0	0	0	0	0	0	0	0	0	0	0	0	0	0	0	0	0	0	0.000540332	0	0	0	0	0	0	0	0	0	0	0	0	0	0	0	0	0	0	0	0	0	0	0	0	0	0
1295	MF093199.1.1400	0	0	0	0	0	0	0	0	0	0	0	0	0	0	0	0	0	0	0	0	0	0.000617522	0	0	0	0	0	0	0	0	0	0	0	0	0	0	0	0	0	0	0	0	0	0	0	0	0	0
1296	BX294899.2.1297	0	0	0	0	0	0	0	0	0	0	0	0	0	0	0	0	0	0	0	0	0	0	0	0	0	0	0	0	0	0.000601168	0	0.000265252	0	0	0	0	0	0	0	0	0	0	0	0	0	0	0	0
1297	HQ154995.1.1350	0	0	0	0	0	0	0	0	0	0	0	0	0	0	0	0	0	0	0	0	0	0	0	0	0	0	0	0	0	0	0	0	0	0	0	0	0	0	0	0	0	0	0	0	0	0	0	0
1298	CU917938.1.1307	0.000374532	0	0	0.000330985	0	0	0	0	0	0	0	0	0	0	0	0	0.000658617	0	0	0	0	0	0	0.000290801	0.000892402	0	0	0	0	0	0	0	0	0	0	0	0	0	0	0	0	0	0.00055301	0	0	0	0	0
1299	CP001853.563211.564442	0	0	0	0	0	0	0	0	0	0	0	0	0	0	0	0	0	0	0	0	0	0	0	0	0	0	0	0	0	0	0	0	0	0	0	0	0	0	0	0	0	0	0	0	0	0	0	0
1300	EU104062.1.1467	0	0	0	0	0.000503724	0.000269569	0	0	0	0	0	0	0	0	0	0	0	0.000331687	0	0	0	0	0	0	0	0	0	0	0	0	0	0	0	0	0	0	0	0.000529153	0	0	0	0	0	0	0	0	0	0
1301	FPLS01007424.1.1315	0	0	0	0	0	0	0	0	0.000457073	0	0	0.000153676	0	0	0	0	0	0	0	0	0	0	0	0	0	0	0	0	0	0	0	0.000132626	0	0	0	0	0	0.000429937	0	0	0	0	0	0	0	0	0	0.000370679
1302	KJ874086.1.1359	0	0	0	0	0	0	0	0	0	0	0	0.000676174	0.000500644	0	0	0	0	0	0	0	0	0	0	0	0	0.000490828	0.000216279	0	0	0	0	0	0	0	0	0.00072117	0.000938807	0	0	0	0	0	0	0	0	0	0	0
1303	KC290414.1.1551	0	0	0	0	0	0	0	0	0	0	0	0	0	0.000426959	0	0	0	0	0	0	0	0	0	0	0	0	0	0	0	0	0	0	0	0	0	0	0	0	0	0	0	0	0	0	0	0	0	0
1304	GQ327071.1.1322	0	0	0	0	0	0	0	0	0	0	0	0	0	0	0	0	0	0.000110562	0	0.000338725	0	0	0	0.00051698	0.00254972	0	0	0	0	0	0	0	0	0	0	0	0	0	0	0.00337187	0	0	0	0	0	0	0	0
1305	FPLM01007625.12.1399	0	0	0	0	0	0	0	0	0	0	0	0	0	0	0	0	0	0	0	0	0	0	0	0	0	0	0	0	0	0	0	0	0	0	0	0	0	0	0	0	0	0	0	0	0	0	0	0
1306	KC846014.1.1506	0	0.000465477	0.000461382	0.000472836	0	0	0	0	0	0	0	0	0	0	0	0	0	0	0	0	0	0	0	0	0	0	0	0	0	0	0	0	0	0	0	0	0	0	0	0	0	0	0	0	0	0.000404367	0	0
1307	DQ640676.1.1373	0	0	0	0.000141851	0	0	0	0	0	0	0	0	0	0	0	0	0	0	0	0	0	0.00100347	0.00114754	0	0	0	0	0	0	0	0	0	0	0	0	0	0	0.000231504	0	0	0	0	0	0	0	0	0	0
1308	CU926041.1.1352	0	0	0	0	0	0	0	0	0	0	0	0	0	0	0	0	0	0	0	0	0	0.00154381	0.00106557	0	0	0	0	0	0	0	0	0.000132626	0	0	0	0	0	0	0	0	0	0	0	0	0	0	0	0
1309	JF028866.1.1337	0	0	0	0	0	0	0	0	0	0	0	0.000399557	0	0	0	0	0	0	0	0	0	0	0	0	0	0	0	0	0	0	0	0	0	0	0	0	0	0	0	0	0	0	0	0	0	0	0	0
1310	AY862529.1.1321	0	0	0	0	0	0	0	0	0	0	0	0	0	0	0	0	0	0	0	0.00127022	0	0	0	0	0	0	0	0	0	0	0	0	0	0	0	0	0	0	0	0	0	0	0	0	0	0	0	0
1311	MH252190.1.1481	0	0	0	0	0	0	0	0	0	0	0	0	0	0	0	0	0	0	0	0	0	0	0	0	0	0	0	0	0	0	0	0	0	0	0	0	0	0	0	0	0	0	0	0	0	0	0	0
1312	EF018498.1.1336	0	0	0	0	0	0	0	0	0	0	0	0	0	0	0	0	0	0	0	0	0	0	0	0	0	0	0	0	0	0	0	0	0	0	0	0	0	0	0	0	0	0	0	0	0	0	0	0
1313	GU127875.1.1424	0	0	0	0	0	0	0	0	0	0	0	0	0	0	0	0	0	0	0	0	0	0	0	0	0	0	0	0	0	0	0	0	0	0	0	0	0	0	0	0	0	0	0	0	0	0	0	0
1314	AB364773.1.1489	0	0	0	0	0	0	0	0	0	0	0	0	0	0	0	0	0	0	0	0	0	0	0	0	0	0	0	0	0	0	0	0	0	0	0	0	0	0	0	0	0	0	0	0	0	0	0	0
1315	FPLP01002668.7.1455	0	0	0	0	0.000359803	0	0	0	0	0	0	0	0	0	0	0	0	0	0	0	0.000275274	0	0	0	0	0	0	0	0	0	0.000420757	0.000243148	0	0	0	0	0	0	0	0	0	0.000377644	0	0	0	0	0	0
1316	CU466919.2.1347	0	0	0	0	0.000395783	0.000303265	0.000186683	0	0	0	0	0	0	0	0	0	0	0	0	0	0	0	0	0	0	0	0	0	0	0	0	0	0	0	0	0	0.000682769	0	0	0	0	0	0	0	0	0	0	0.0018534
1317	GQ203642.1.1320	0	0	0	0	0.000143921	0.000168481	0	0	0.000228537	0	0	0.000245881	0.000572164	0	0	0	0	0	0	0	0	0.000231571	0	0.000193867	0	0	0	0	0	0	0	0	0	0	0	0	0	0.000198432	0	0	0	0.000314703	0	0	0	0	0	0.000278009
1318	CU925538.1.1356	0	0	0	0	0	0.000101088	0	0	0	0	0	0	0	0	0	0	0	0.000497531	0	0.000508087	0	0	0	9.69337e-05	0.000382458	0.000368121	0	0	0	0	0	0	0	0	0	0	0	0	0	0	0	0	0	0.00035979	0	0	0	0.000556019
1319	EU177735.1.1302	0	0	0	0	0	0	0.000155569	0	0	0	0	0.00122941	0.00164497	0	0	0	0	0	0	0	0	0	0	0	0	0	0	0	0	0	0	0	0	0	0	0	0	0	0	0	0	0	0	0	0	0	0	0
1320	KF564571.1.1494	0	0	0	0	0	0	0	0	0.000914146	0	0	0	0	0	0	0	0	0	0	0	0	0	0	0	0	0	0	0	0	0	0	0	0	0	0	0	0	0	0	0	0	0	0	0	0	0	0	0
1321	CU926629.1.1340	0	0	0	0	0	0	0	0	0	0	0	0.00110647	0	0	0	0	0	0	0	0	0	0	0	0	0.000509944	0	0	0	0	0	0	0	0	0.00129567	0	0.000327804	0	0	0	0	0	0	0	0	0	0	0	0
1322	AB286367.1.1397	0	0	0	0	0	0	0	0	0	0	0	0	0	0	0	0.00139402	0.00139041	0	0	0	0	0	0	0	0	0	0	0	0.000694927	0.00120234	0	0	0	0	0	0	0	0	0	0	0	0	0	0	0	0	0	0
1323	DQ463198.1.1308	0	0	0.000553659	0	0	0	0	0	0	0	0	0	0	0	0	0	0	0	0	0	0	0	0	0	0	0	0	0	0	0	0	0	0	0	0	0	0	0	0	0	0	0	0	0	0	0	0	0
1324	EA273498.76.1346	0	0	0.000461382	0.00026006	0	0	0	0	0	0	0	0	0	0	0	0	0	0	0	0	0	0	0	0	0	0	0	0	0	0	0	0	0	0	0	0	0	0	0	0	0	0	0	0	0	0	0	0
1325	GQ327758.1.1336	0	0	0	0	0.000395783	0	0	0	0	0	0	0	0	0	0	0	0	0	0	0	0	0	0	0	0	0.00116572	0.00144186	0	0	0	0	0	0	0	0	0.00072117	0	0	0	0	0	0	0.000869016	0	0	0	0	0
1326	FPLM01003737.10.1490	0	0	0	0	0	0	0	0	0	0	0	0	0	0.00115889	0.00115667	0	0	0	0	0	0	0	0	0.000193867	0	0	0	0	0	0	0	0	0	0	0	0	0	0	0.000300933	0	0	0	0	0	0	0	0	0
1327	EF648042.1.1499	0	0	0	0	0	0	0	0	0	0	0	0	0	0.00121988	0.00266034	0.000836412	0	0	0	0	0	0	0	0	0	0	0	0	0	0	0	0	0	0	0	0	0	0	0	0	0	0	0	0	0	0	0	0
1328	KF911285.1.1453	0	0	0	0	0	0	0	0	0	0	0	0	0	0.00128088	0.00156151	0.00104551	0	0	0	0	0	0	0	0	0	0	0	0	0	0	0	0	0	0	0.00267548	0	0	0	0	0	0	0	0	0	0	0	0	0
1329	CU921643.1.1306	0	0	0	0	0	0	0	0	0	0	0	0	0	0	0	0	0.000878156	0.000110562	0	0.000677449	0	0	0	0	0	0	0	0	0	0	0	0	0	0	0	0	0	0.000463009	0	0	0	0	0	0	0	0	0	0
1330	HQ403220.1.1457	0	0	0	0	0	0	0	0	0	0	0	0	0	0	0	0	0	0	0	0	0	0	0	0	0	0	0	0	0	0	0	0	0	0	0	0	0	0	0	0	0	0	0	0	0	0	0	0
1331	HQ178727.1.1445	0	0	0	0	0	0	0	0	0	0	0	0	0	0	0	0	0	0	0	0	0	0	0	0	0	0	0	0	0	0	0	0	0	0	0	0	0	0	0	0	0	0	0	0	0	0	0	0
1332	EF515529.1.1398	0	0	0	0	0	0	0	0	0	0	0	0	0	0	0	0	0	0	0	0	0	0	0	0	0	0	0	0	0	0	0	0	0	0	0	0	0	0	0	0	0	0	0	0	0	0	0	0
1333	FJ936807.1.1478	0	0	0	0	0	0	0	0	0	0	0	0	0	0	0	0	0	0	0	0	0	0	0	0	0	0	0	0	0	0	0	0	0	0	0	0	0	0	0	0	0	0	0	0	0	0	0	0
1334	FN422003.1.1427	0	0	0	0	0	0	0	0	0	0	0	0	0	0	0	0	0	0	0	0	0	0	0	0	0	0	0	0	0	0	0	0	0	0	0	0	0	0	0	0	0	0	0	0	0	0	0	0
1335	CU920714.1.1309	0	0	0	0	0	0	0	0	0	0	0	0	0	0	0	0	0	0	0	0	0	0	0	0	0	0	0.000288371	0	0	0	0	0	0	0	0	0	0	0.000231504	0.000677099	0	0	0.000251762	0	0	0	0	0	0
1336	KF697505.1.1227	0	0	0	0	0	0.000168481	9.33416e-05	0	0.000380894	0	0	0	0	0	0	0	0	0	0	0	0	0	0	0	0	0	0	0	0	0	0	0	0	0	0	0	0	0	0	0	0	0	0	0	0	0	0	0
1337	KF956463.1.1412	0	0	0	0	0	0	0.000466708	0	0.00236154	0	0	0	0	0	0	0	0	0	0	0	0	0	0	0	0	0	0	0	0	0	0	0	0	0	0	0	0	0	0	0	0	0	0	0	0	0	0	0
1338	KC333930.1.1495	0	0	0	0	0	0	0	0.000675219	0	0	0	0.000368822	0.000572164	0	0	0	0	0	0	0	0	0	0	0	0	0	0	0	0	0	0	0	0	0	0	0	0	0	0	0	0	0	0	0	0	0	0	0
1339	KR107403.1.1380	0	0	0	0	0	0	0	0	0	0	0	0.000922056	0.00150193	0	0	0	0	0	0	0	0	0	0	0	0	0	0	0	0	0	0	0	0	0	0	0	0	0	0	0	0	0	0	0	0	0	0	0
1340	HQ640650.1.1368	0	0	0	0	0	0	0	0	0	0	0	0	0	0	0.000751836	0.00216073	0	0	0	0	0	0	0	0	0	0	0	0	0	0	0	0	0	0	0	0	0	0	0	0	0	0	0	0	0	0	0	0
1341	CU466733.2.1344	0	0	0	0	0	0	0	0	0	0	0	0	0	0	0	0	0.000658617	0	0	0	0.000344092	0	0.000491803	0	0	0	0	0	0	0	0	0.000176835	0	0	0	0	0	0	0	0	0	0	0	0	0	0	0	0
1342	GQ458224.1.1481	0	0	0	0	0	0	0	0	0	0	0	0	0	0	0	0	0	0	0	0	0	0	0	0	0	0	0	0	0	0	0	0.000685234	0	0	0	0	0	0	0	0	0	0	0	0	0	0	0	0
1343	CU920304.1.1329	0	0.000387898	0	0.000354627	0	0	0	0	0	0	0	0	0	0	0	0	0	0	0	0	0	0	0	0	0	0	0	0	0	0	0	0	0	0	0	0	0	0	0	0	0	0	0	0	0.000336927	0.000404367	0.000475549	0
1344	AY548945.1.1444	0	0	0	0	0	0	0.000248911	0.000270088	0.000380894	0	0	0	0	0	0	0.000487907	0	0	0	0	0	0	0	0	0	0	0.000360464	0	0	0	0	0	0	0	0	0	0	0.000198432	0	0	0	0	0	0.000287832	0	0	0	0
1345	EU887797.1.1511	0	0	0	0	0.000215882	0.000168481	0	0	0	0	0	0	0	0	0	0	0	0	0	0	0	0	0	0	0	0	0	0	0	0	0	0	0	0	0	0.000590048	0	0	0	0	0	0	0	0	0	0	0	0
1346	KU863612.1.1257	0	0	0	0.000354627	0	0	0.000280025	0	0	0	0	0	0	0	0	0	0	0	0	0	0	0	0	0	0	0	0	0	0	0	0	0.000265252	0	0	0	0	0	0	0	0	0	0	0	0	0	0	0	0
1347	CU921881.1.1368	0	0	0	0	0	0	0	0	0	0	0	0.000799115	0.000643685	0	0	0	0	0	0	0	0	0	0	0	0	0	0	0	0	0	0	0	0	0.000647836	0	0	0.00119485	0	0	0	0	0	0	0	0	0	0	0
1348	JF754562.1.927	0	0	0	0	0	0	0	0	0	0	0	0	0	0.00134187	0.001041	0	0	0	0	0	0	0	0	0	0	0	0	0	0	0	0	0	0	0.00103654	0	0	0	0	0	0.000550509	0	0	0	0	0	0	0	0
1349	EU421875.1.1226	0	0	0	0	0	0	0	0	0	0	0	0	0	0	0	0.000348505	0	0.000128989	0	0.000254044	0	0	0	0	0	0	0	0	0	0	0	0	0	0	0.000393453	0	0	0	0	0	0	0	0	0	0	0.000269578	0.000713323	0
1350	JN679107.1.1494	0.000449438	0	0	0	0	0	0	0	0	0	0	0.000368822	0	0	0	0	0	0	0	0	0.00044732	0	0	0	0	0	0	0	0	0	0	0	0	0	0	0	0	0	0	0	0	0	0	0	0	0	0	0
1351	HAAC01027432.1.1206	0	0	0	0	0	0	0	0	0	0	0	0	0	0	0	0	0	0	0	0	0	0	0	0	0	0	0	0	0	0	0	0	0	0	0	0	0	0	0	0	0	0	0	0	0	0	0	0
1352	AB874567.1.1437	0	0	0	0	0	0	0	0	0	0	0	0.00076838	0	0	0	0	0	0.000221125	0	0	0.000825821	0	0	0	0	0	0	0	0	0	0	0.000375774	0	0	0	0	0	0	0	0	0	0	0	0	0	0	0	0
1353	AF254390.1.1412	0	0	0	0	0	0	0	0	0	0	0	0	0	0	0.000636169	0	0	0	0	0	0	0	0	0	0	0	0	0	0	0	0	0	0	0	0	0	0	0.000496081	0	0	0	0	0	0	0	0	0	0
1354	HM257770.1.1338	0	0	0	0	0	0	0	0	0	0	0	0	0	0	0	0	0.00124405	0.000257979	0	0	0	0	0	0	0	0	0	0	0	0	0	0	0	0	0	0	0	0	0	0	0	0	0	0.00129524	0	0	0	0
1355	HM438223.1.1505	0	0	0	0	0	0	0	0	0	0	0	0	0	0	0	0	0	0.00044225	0	0	0	0	0	0	0	0	0.000216279	0	0	0	0	0	0	0	0	0	0	0	0	0	0	0	0	0	0	0	0	0
1356	FPLP01009073.18.1400	0	0	0	0	0	0.000202177	0	0	0	0	0	0	0	0	0	0	0	9.21353e-05	0	0	0.000172046	0	0	0.000193867	0	0	0	0	0	0	0	0	0	0	0	0	0	0.000198432	0	0	0	0	0	0.000575664	0	0	0	0.000741359
1357	JF181627.1.1305	0	0	0	0	0	0	0	0	0	0	0	0	0	0	0	0	0	0	0	0	0	0	0	0	0	0	0	0	0	0	0	0	0	0	0	0	0	0	0	0	0	0	0	0	0	0	0	0
1358	KY190755.1.1447	0	0	0	0.000212776	0	0	0	0	0	0	0	0	0	0	0	0	0	0	0	0	0.00044732	0	0	0	0	0	0	0.000802761	0.0011913	0	0	0	0	0	0	0	0	0	0	0	0.00112292	0	0	0	0	0	0	0
1359	KY436429.1.1296	0	0	0	0	0.000251862	0.000640226	0	0	0	0	0	0	0	0	0	0	0	0	0	0.00101617	0	0	0	0.00025849	0	0	0	0	0	0	0	0	0	0	0	0	0	0	0	0	0	0.000692346	0	0	0	0	0	0
1360	CU922766.1.1332	0	0	0	0	0	0.000235873	0.000217797	0	0.000761789	0	0	0.000430293	0.000643685	0	0	0	0	0	0	0.000592768	0	0	0	0	0	0	0	0	0	0	0	0	0	0	0	0	0	0.000297649	0	0	0	0	0	0	0	0	0	0
1361	KT167034.1.1332	0	0	0	0	0	0	0	0.000810263	0	0	0	0	0	0	0	0	0.000804976	0.000552812	0	0	0	0.00123504	0	0	0	0	0	0	0	0	0	0	0	0	0	0	0	0	0	0	0	0	0	0	0	0	0	0
1362	FPLM01004682.7.1551	0	0	0	0	0	0	0	0	0.00114268	0	0	0	0	0	0	0	0	0	0	0	0	0	0	0	0	0	0.00165814	0	0	0	0	0.00081786	0	0	0	0	0	0	0	0	0	0	0	0	0	0	0	0
1363	FN824945.1.1246	0	0	0	0	0	0	0	0	0	0	0	0	0	0	0	0	0.000292719	9.21353e-05	0	0	0	0	0	0	0	0.000122707	0	0	0	0	0	8.84173e-05	0	0	0	0	0	0.000198432	0	0	0	0	0	0	0	0	0	0
1364	CU921837.1.1353	0	0	0	0	0	0	0	0	0	0	0	0	0	0	0	0	0	0	0	0	0	0	0	0.001454	0.00293218	0	0	0	0	0	0	0	0	0	0	0	0	0	0	0	0	0	0	0	0	0	0	0
1365	HQ010826.1.1497	0	0	0	0	0	0	0	0	0	0	0	0	0	0	0	0	0	0	0	0	0	0	0	0	0	0	0	0	0	0	0	0	0	0	0	0	0	0	0	0	0	0.00132175	0.00308106	0	0	0	0	0
1366	FJ825555.1.1404	0	0	0	0	0	0	0	0	0	0	0	0	0	0	0	0	0	0	0	0	0	0	0	0	0	0	0	0	0	0	0	0	0	0	0	0	0	0	0	0	0	0	0	0	0	0	0	0
1367	AB114319.1.1440	0	0	0	0	0	0	0	0	0	0	0	0	0	0	0	0	0	0	0	0	0	0	0	0	0	0	0	0	0	0	0	0	0	0	0	0	0	0	0	0	0	0	0	0	0	0	0	0
1368	EF558974.1.1489	0	0	0	0	0	0	0	0	0	0	0	0	0	0	0	0	0	0	0	0	0	0	0	0	0	0	0	0	0	0	0	0	0	0	0	0	0	0	0	0	0	0	0	0	0	0	0	0
1369	AF524010.1.1290	0	0	0	0	0	0	0	0	0	0	0	0	0	0	0	0	0	0	0	0	0	0	0	0	0	0	0	0	0	0	0	0	0	0	0	0	0	0	0	0	0	0	0	0	0	0	0	0
1370	AB364826.1.1485	0	0	0	0	0	0	0	0	0	0	0	0	0	0	0	0	0	0	0	0	0	0	0	0	0	0	0	0	0	0	0	0	0	0	0	0	0	0	0	0	0	0	0	0	0	0	0	0
1371	DQ223730.1.1553	0	0.000930954	0.000645935	0.000425552	0	0	0	0	0	0	0	0	0	0	0	0	0	0	0	0	0	0	0	0	0	0	0	0	0	0	0	0	0	0	0	0	0	0	0	0	0	0	0	0	0	0	0	0
1372	AJ535711.1.1447	0	0	0	7.09253e-05	0	0	0	0	0	0	0	0.000245881	0	0	0	0.000278804	0	9.21353e-05	0	0	0	0	0.000245902	0	0	0	0	0	0	0	0.000210379	8.84173e-05	0	0	0	0	0	0	0	0	0	0	0	0	0	0	0	0.000278009
1373	KJ461500.1.1494	0	0	0	0	0	0	0	0	0.000609431	0	0	0	0	0.000548948	0	0	0	0	0	0	0	0	0	0	0	0	0	0	0	0	0	0	0	0	0	0	0	0	0	0	0	0	0	0	0	0	0	0
1374	JX576028.1.1296	0	0	0	0	0	0	0	0	0	0	0	9.22056e-05	0.000786726	0	0	0	0	0	0	0	0	0	0	0	0	0	0	0	0	0	0	0	0	0.00103654	0	0	0	0	0	0	0	0	0	0	0	0	0	0
1375	CU926696.1.1306	0	0	0	0	0	0	0	0	0	0	0	0	0	0	0	0	0	0.000257979	0	0	0	0	0.000245902	0.000290801	0.000382458	0	0	0	0	0	0	0	0	0	0	0	0	0	0	0	0	0	0	0	0	0	0	0
1376	AF254389.1.1486	0	0	0	0	0	0	0	0	0	0	0	0	0	0	0	0	0	0	0	0	0	0	0	0.000807781	0	0	0	0	0	0	0	0	0	0	0	0	0	0	0	0	0	0	0	0	0	0	0	0
1377	CU925446.1.1356	0	0	0	0	0	0	0	0	0	0	0	0	0	0	0	0	0	0	0	0	0	0	0	0	0	0	0	0	0	0	0	0	0	0	0	0	0	0	0	0	0	0	0	0	0	0	0	0
1378	AY922092.1.1346	0	0	0	0.000212776	0	0	0	0	0	0	0	0.000368822	0	0	0	0	0	0	0	0	0	0	0	0	0	0	0	0	0	0	0	0	0	0	0	0	0	0	0	0	0	0	0	0	0	0	0	0
1379	JN087876.1.1485	0	0	0	0	0	0	0	0	0	0	0	0	0	0	0	0	0	0	0	0	0	0	0	0	0	0	0	0	0	0	0	0	0	0	0.000472144	0	0	0	0	0	0	0	0	0	0	0	0	0
1380	CU927017.1.1357	0	0	0	0	0	0.000101088	0	0	0	0	0	0	0	0	0	0	0	0	0	0	0.000309683	0	0	0	0	0	0	0	0	0	0	0	0	0	0	0	0	0	0	0	0	0	0	0	0	0	0	0
1381	KT166988.1.1365	0	0	0	0	0	0	0	0	0.000533252	0	0	0	0	0	0	0	0	0	0	0	0	0	0	0	0	0	0	0	0	0	0	0	0	0	0	0	0	0	0	0	0	0	0	0	0	0	0	0
1382	GQ487903.1.1498	0	0	0	0	0	0	0	0	0.000457073	0	0	0	0	0	0	0.00069701	0	0	0	0	0	0	0	0	0	0	0.000216279	0	0	0	0	0	0	0	0	0	0	0	0	0	0	0.000188822	0	0	0	0	0	0.000741359
1383	CU925187.1.1341	0	0	0	0	0	0	0	0	0	0	0	0	0	0	0	0	0	0	0	0	0	0	0	0	0	0	0	0	0	0	0	0	0	0	0	0	0	0.00119059	0	0	0	0	0	0	0	0	0	0
1384	AB364751.1.1484	0	0	0	0	0	0	0	0	0	0	0	0	0	0	0	0	0	0	0	0	0	0	0	0	0	0	0	0	0	0	0	0	0	0	0	0	0	0	0	0	0	0	0	0	0	0	0	0
1385	CU927529.1.1383	0.000149813	0	0	0	0	0	0	0	0	0	0	0	0	0	0	0.000487907	0	9.21353e-05	0	0	0	0	0	0	0	0.000245414	0	0	0	0.000429406	0	0	0	0	0	0.000196683	0	0	0	0	0	0.000125881	0.000158003	0	0	0	0	0
1386	HQ155856.1.1405	0	0	0	0.000212776	0	0	0	0	0	0	0	0	0	0	0	0	0	0	0	0	0	0	0	0	0	0	0	0	0	0	0	0	0	0	0	0	0	0	0	0	0	0	0	0	0	0.000336973	0	0
1387	GQ406151.1.1503	0	0	0	0	0.00197892	0.00114567	0	0	0	0	0	0	0	0	0	0	0	0	0	0	0	0	0	0	0	0	0	0	0	0	0	0	0	0	0	0	0	0	0	0	0	0	0	0	0	0	0	0
1388	FPLM01003493.15.1443	0	0	0	0	0	0	0	0	0.000304715	0	0	0	0	0	0	0	0	0	0	0	0	0	0	0	0.000254972	0	0	0	0	0	0	0	0	0	0	0	0	0	0	0	0	0	0	0	0	0	0	0
1389	FJ535535.1.1511	0	0	0	0	0.000251862	0	0.000217797	0.000405132	0	0.000248427	0	0.000184411	0	0	0	0.000348505	0	0.000147417	0	0	0.000206455	0	0	0	0	0	0	0	0	0	0	0.00015473	0	0	0	0	0	0	0	0	0	0	0	0	0.000252695	0.000202184	0	0.000741359
1390	FJ542832.1.1459	0	0	0	0	0	0	0	0	0	0	0.000490196	0	0	0	0	0	0	0	0	0	0	0	0	0	0	0	0	0.000561933	0	0	0	0	0	0	0	0	0	0	0	0	0	0	0	0	0	0	0	0
1391	DQ195847.1.1323	0	0	0	0.00026006	0	0	0	0	0	0	0	0	0	0	0	0	0	0	0	0	0	0	0	0	0	0	0	0	0	0	0	0	0	0	0	0	0	0	0	0	0	0	0	0	0	0	0	0
1392	DQ676282.1.1442	0	0	0	0	0.000287842	0.000235873	0	0	0	0	0.000326797	0	0	0.000426959	0	0	0	0.000221125	0	0	0	0	0	0	0.000382458	0	0	0	0	0	0	0	0	0	0	0	0	0.000628369	0	0	0	0	0	0.000215874	0	0	0	0
1393	AY328558.1.1479	0	0	0	0	0	0	0.000466708	0	0	0	0	0	0	0	0	0.000278804	0	0	0	0	0	0	0	0	0	0.000245414	0	0	0	0	0	0	0	0	0	0	0	0	0	0	0	0.000251762	0.000948017	0	0	0	0	0
1394	AB630604.1.1447	0	0	0	0	0	0	0	0	0	0	0	0	0	0	0	0	0	0	0	0	0	0	0	0	0	0	0	0	0	0	0	0	0	0	0	0	0	0	0	0	0	0	0	0	0	0	0	0
1395	HE647661.1.1352	0.000524345	0	0	0	0.000143921	0	0	0.000472654	0	0.000331236	0.000326797	9.22056e-05	0.000286082	0	0	0	0	0.000276406	0	0	0	0	0	0	0	0	0	0	0	0	0	0	0	0	0	0.000590048	0.00102415	0.000363793	0	0	0	0	0	0	0	0	0	0
1396	FPLP01007639.13.1440	0	0	0	7.09253e-05	0	0	0	0	0	0	0	0	0	0	0	0.000278804	0	0	0	0	0	0	0	0	0	0.000797595	0.000576743	0	0	0.000343525	0	0	0	0	0	0	0	0	0	0	0	0	0	0	0	0	0	0
1397	BX294889.1.1278	0	0	0	0	0	0	0	0	0	0	0	0.00129088	0.00121585	0	0	0	0	0	0	0	0	0	0	0	0	0	0	0	0	0	0	0	0	0	0	0	0	0	0	0	0	0	0	0	0	0	0	0
1398	FQ659874.1.1335	0	0	0	0	0	0	0	0	0	0	0	0	0	0	0	0	0	0.000128989	0	0	0	0	0	0	0	0	0	0	0	0	0	0.000265252	0	0	0	0	0	0	0	0	0	0	0	0	0	0	0	0.000463349
1399	KR906086.1.1437	0	0	0	0	0	0	0	0	0	0	0	0	0	0	0	0	0	0	0	0	0	0	0	0	0	0	0	0	0	0	0	0	0	0	0	0	0	0	0	0	0	0	0	0	0	0	0	0
1400	HQ698286.1.1217	0	0	0	0	0	0	0	0	0	0	0	0	0	0	0	0	0	0	0	0	0	0	0	0	0.000892402	0	0	0	0	0	0	0	0	0	0	0	0	0	0	0	0	0.000755287	0	0	0	0	0	0
1401	GU127824.1.1463	0	0	0	0	0	0	0	0	0	0	0	0	0	0	0	0	0	0	0	0	0	0	0	0	0	0	0	0	0	0	0	0	0	0	0	0	0	0	0	0	0	0	0	0	0	0	0	0
1402	AB821151.1.1283	0	0	0	0	0	0	0	0	0	0	0	0	0	0	0	0	0	0	0	0	0	0	0	0	0	0	0	0	0	0	0	0	0	0	0	0	0	0	0	0	0	0	0	0	0	0	0	0
1403	GU454934.1.1494	0	0	0	0	0.000395783	0.000370657	0.000186683	0	0	0	0	0	0	0	0	0	0	0	0	0	0	0	0	0	0	0	0	0	0	0	0	0	0.000339213	0	0	0	0	0	0	0	0	0	0.000316006	0	0	0	0	0
1404	CU917751.1.1338	0	0	0	0	0	0	0	0	0	0	0	0	0	0	0.0012145	0	0	0	0	0	0	0	0	0	0	0	0	0	0	0	0	0	0	0	0	0	0	0.000463009	0	0	0	0	0	0	0	0	0	0.00101937
1405	AB600432.1.1418	0	0	0	0	0	0	0	0	0	0	0	0	0	0	0	0	0	0	0	0	0	0	0	0	0	0	0	0	0	0	0	0	0	0	0	0	0	0	0	0	0	0	0	0	0	0	0	0
1406	JQ245019.1.961	0	0	0	0.000283701	0	0	0	0	0	0	0.000163399	0.000215146	0	0	0	0	0	0	0	0	0	0	0	0.00025849	0.000509944	0	0	0	0	0	0	0.000176835	0	0	0	0	0	0	0	0	0	0	0	0	0	0	0	0
1407	AY221607.1.1563	0	0	0	0	0	0.000202177	0	0	0	0	0	0.000245881	0	0	0	0	0	0.000276406	0	0	0.000722593	0	0	0	0	0	0	0	0	0	0	0	0	0	0	0	0	0	0	0	0	0	0	0	0	0	0	0
1408	KP182152.1.1434	0	0	0	0	0	0	0	0	0	0	0	0	0	0	0	0	0	0.000589666	0	0.000846812	0.000584956	0	0	0	0	0	0	0	0	0	0	0	0	0	0	0	0	0.000396865	0	0	0	0	0	0.00100741	0	0	0	0
1409	CU918320.1.1357	0	0	0	0	0	0	0	0	0	0	0	0	0	0	0	0	0	0	0	0	0	0	0	0.000193867	0.000764916	0	0	0	0	0	0	0	0	0	0	0	0	0	0	0	0	0	0	0	0	0.000673945	0.000713323	0
1410	EU344344.1.1377	0	0	0	0	0	0	0	0	0	0	0	0	0	0	0	0	0	0	0	0	0	0	0	0	0	0	0	0	0	0	0	0	0	0	0	0	0	0	0	0	0	0	0	0	0	0	0	0
1411	HQ141810.1.922	0	0	0	0	0	0	0	0	0	0	0	0	0	0	0	0	0	0	0	0	0	0	0	0	0	0	0	0	0	0	0	0	0	0	0	0	0	0	0	0	0	0	0	0	0	0	0	0
1412	DQ404834.1.1541	0	0	0	0	0	0	0	0	0	0	0	0	0	0	0	0	0	0	0	0	0	0	0	0	0	0	0	0	0	0	0	0	0	0	0	0	0	0	0	0	0	0	0	0	0	0	0	0
1413	MKST01000010.2116.3669	0	0	0	0	0.000575685	0	0.000653391	0	0	0	0	0	0	0	0	0	0	0	0	0	0	0	0	0	0	0	0	0	0	0	0	0	0	0	0	0	0	0	0	0	0	0	0	0	0	0	0	0
1414	CU922264.90.1440	0	0	0	0	0	0	0.000186683	0	0	0	0	0.00076838	0.000643685	0	0	0	0	0	0	0	0	0	0	0	0	0	0	0	0	0	0	0	0	0	0	0	0	0	0	0	0	0	0	0	0	0	0	0
1415	AJ318164.1.1471	0	0	0	0	0	0	0	0	0	0.00124213	0	0	0	0	0	0	0	0.000128989	0	0	0.000309683	0	0	0	0	0	0	0	0	0	0	0	0	0	0	0.00144234	0	0	0	0	0	0	0	0	0	0	0	0
1416	HQ827967.1.1359	0	0	0	0	0	0	0	0	0	0	0	0.000614704	0.000572164	0.000182983	0.000115667	0	0	0	0	0	0	0	0	0	0	0	0	0	0	0	0	0	0	0	0	0	0	0	0	0	0	0	0	0	0	0	0	0
1417	EF111172.1.1267	0	0	0	0	0	0	0	0	0	0	0	0	0	0	0	0	0	0	0	0	0.00044732	0	0	0	0	0	0	0	0	0	0	0.000243148	0	0	0	0	0	0	0	0	0	0	0	0	0	0	0	0
1418	AF280819.1.1526	0	0	0	0	0	0	0	0	0	0	0	0	0	0	0	0	0	0	0	0	0	0	0	0	0	0	0	0	0	0	0	0	0	0	0	0	0	0	0	0	0	0	0	0	0	0	0	0
1419	FJ769460.1.1447	0	0	0	0	0	0	0	0	0	0	0	0	0	0	0	0	0	0	0	0	0	0	0	0	0	0	0	0	0	0	0	0	0	0	0	0	0	0	0	0	0	0	0	0	0	0	0	0
1420	FN691709.1.910	0	0	0	0	0	0	0	0	0	0	0	0	0	0	0	0	0	0	0	0	0	0	0	0	0	0	0	0	0	0	0	0	0	0	0	0	0	0	0	0	0	0	0	0	0	0	0	0
1421	AB364901.1.1038	0	0	0	0	0	0	0	0	0	0	0	0	0	0	0	0	0	0	0	0	0	0	0	0	0	0	0	0	0	0	0	0	0	0	0	0	0	0	0	0	0	0	0	0	0	0	0	0
1422	CU918006.1.1374	0	0	0	0	0	0	0	0	0	0	0	0	0	0.000426959	0	0	0	0	0	0	0	0	0	0	0	0	0	0	0	0	0	0	0	0	0	0	0	0.000363793	0	0	0	0	0	0	0	0	0	0
1423	CXWK01043068.1482.2954	0	0	0	0	0	0	0	0	0	0	0	0	0	0	0	0	0.000512258	0.000184271	0.00054095	0.000592768	0	0	0	0	0	0.00018406	0	0	0	0	0	0	0.000169607	0	0	0	0	0	0	0	0	0	0	0	0	0	0	0
1424	FPLS01055889.1.1387	0	0	0	0	0	0	0	0	0	0	0	0	0	0	0	0	0	0	0	0	0.00044732	0	0	0	0	0	0	0	0	0	0	0	0	0	0	0	0	0	0	0	0	0	0	0	0	0	0	0
1425	KM410914.1.1356	0	0	0	0	0	0	0	0	0	0	0	0	0	0	0	0	0	0	0	0	0	0	0	0	0	0	0	0	0	0	0	0.000596817	0	0	0	0	0	0	0	0	0	0	0	0	0	0	0	0
1426	EF063623.1.1489	0	0	0	0	0	0	0	0	0	0	0	0	0	0	0	0	0	0	0	0	0	0	0	0	0	0	0	0	0	0	0	0	0	0	0	0	0	0	0	0	0	0	0	0	0	0	0	0
1427	EU236279.1.1411	0	0	0	0	0	0	0	0	0	0	0	0	0	0	0	0	0	0	0	0	0	0	0	0	0	0	0	0	0	0	0	0	0	0.0082923	0	0	0	0	0	0	0	0	0	0	0	0	0	0
1428	AY302125.1.1450	0	0	0	0	0	0	0	0	0	0	0	0	0	0	0	0	0	0	0	0	0	0	0	0	0	0	0	0	0	0	0	0	0	0	0	0	0	0	0	0	0	0	0	0	0	0	0	0
1429	KX823667.1.1465	0	0	0	0	0	0	0	0	0	0	0	0	0	0	0	0	0	0	0	0	0	0	0	0	0	0	0	0	0	0	0	0	0	0	0	0	0	0	0	0	0	0	0	0	0	0	0	0
1430	EU044002.1.1373	0	0	0	0	0	0	0	0	0	0	0	0	0	0	0	0	0	0	0	0	0	0	0	0	0	0	0	0	0	0	0	0	0	0	0	0	0	0	0	0	0	0	0	0	0	0	0	0
1431	JF715441.1.1227	0	0	0	0	0	0	0	0	0	0	0	0	0	0	0	0	0	0	0	0	0	0	0.00106557	0	0	0	0	0	0	0	0	0	0	0	0	0	0	0	0	0	0	0	0	0	0	0	0	0
1432	JX023083.1.978	0	0	0	0	0	0	0	0	0.000380894	0	0	0	0	0	0	0	0	0	0	0	0	0	0	0	0	0.000245414	0	0	0	0	0	0	0	0	0	0	0	0.000330721	0	0	0	0	0	0	0	0	0	0
1433	BX294749.1.1278	0	0	0	0	0	0	0	0	0	0	0	0.00101426	0	0	0	0	0	0	0	0	0	0	0	0.000484668	0	0	0	0	0	0	0	0	0	0	0	0	0	0	0	0	0	0	0	0.00122329	0	0	0	0
1434	FJ901153.1.1390	0	0	0	0	0	0	0	0	0	0	0	0	0	0	0	0	0	0	0	0	0	0	0	0.000420046	0	0	0	0	0	0	0	0	0	0	0	0	0	0	0.00105327	0.000963391	0.00112292	0	0	0	0	0	0	0
1435	GQ448318.1.1256	0	0	0	0	0	0	0	0	0	0	0	0	0	0	0	0	0	0	0	0	0	0	0	0	0	0	0	0	0	0	0	0	0	0	0	0	0	0	0	0	0	0	0	0	0	0	0	0
1436	AB818646.1.1491	0	0	0	0	0	0	0	0	0	0	0	0	0	0	0	0	0	0	0	0	0	0	0	0	0	0	0	0	0	0	0	0	0	0	0	0	0	0	0	0	0	0	0	0	0	0	0	0
1437	AY945866.1.1512	0	0	0	0	0	0	0	0	0	0	0	0	0	0	0	0	0	0	0	0	0	0	0	0	0	0	0	0	0	0	0	0	0	0	0	0	0	0	0	0	0	0	0	0	0	0	0	0
1438	GQ340229.1.1410	0.000149813	0	0	0	0.000395783	0.000269569	0	0	0	0	0	0	0	0	0	0.000557608	0	0	0	0.000254044	0	0	0	0	0	0	0	0	0	0.000515287	0	0	0	0	0	0	0	0	0	0	0	0	0	0	0	0	0	0.000926698
1439	HQ155245.1.1385	0	0.000310318	0	0.000543761	0	0	0	0	0	0	0	0	0	0	0	0	0	0	0	0	0	0	0	0	0	0	0	0	0	0	0	0	0	0	0	0	0	0	0	0	0	0	0	0	0	0	0	0
1440	KJ128030.1.1457	0	0	0	0	0	0	0	0	0	0	0.000245098	0	0	0	0	0	0.000731797	0	0	0.000254044	0	0	0	0	0	0	0	0	0	0	0	0	0	0	0	0	0	0	0	0	0	0	0	0	0	0	0	0
1441	HQ184012.1.1510	0	0	0	0	0	0	0	0	0	0	0	0.00162896	0.00135889	0	0	0	0	0	0	0	0	0	0	0	0	0	0	0	0	0	0	0	0	0	0	0	0	0	0	0	0	0	0	0	0	0	0	0
1442	DQ797350.1.1248	0	0	0	0	0	0	0	0	0	0	0	0	0	0	0	0	0	0	0.00454398	0	0	0	0	0	0	0	0	0	0	0	0	0	0	0	0.00149512	0	0	0	0	0	0	0	0	0	0	0	0	0
1443	AB669234.1.1504	0	0	0	0	0	0	0	0	0	0	0	0	0	0	0	0	0	0	0	0	0	0	0	0	0	0	0	0	0	0	0	0	0	0	0	0	0	0.00162053	0	0	0	0	0	0	0	0	0	0
1444	GQ182719.1.1438	0	0	0	0	0	0	0	0	0	0	0	0	0	0	0	0	0	0	0	0	0	0	0	0	0	0	0	0	0	0	0	0	0	0	0	0	0	0	0.0011285	0.000275255	0.000524031	0	0	0	0	0	0	0
1445	FJ516878.1.1524	0	0	0	0	0	0	0	0	0	0	0	0	0	0	0	0	0	0	0	0	0	0	0	0	0	0	0	0	0	0	0	0	0	0	0	0	0	0	0	0	0	0	0	0	0	0	0	0
1446	EU234198.1.1519	0	0	0	0	0	0	0	0	0	0	0	0	0	0	0	0	0	0	0	0	0	0	0	0	0	0	0	0	0	0	0	0	0	0	0	0	0	0	0	0	0	0	0	0	0	0	0	0
1447	EF019096.1.1407	0	0	0	0	0	0	0	0	0	0	0	0	0	0	0	0	0	0	0	0	0	0	0	0	0	0	0	0	0	0	0	0	0	0	0	0	0	0	0	0	0	0	0	0	0	0	0	0
1448	JQ977311.1.1428	0	0	0	0	0	0	0	0	0	0	0	0	0	0	0	0	0	0.000184271	0	0	0	0	0	0	0	0	0	0	0	0	0	0	0	0	0	0	0	0	0	0	0	0	0	0	0	0	0	0
1449	FPLP01012906.7.1475	0	0	0	0	0.000251862	0.000269569	0	0	0	0	0	0	0	0	0	0	0	0	0	0	0.000206455	0	0	0	0	0	0	0	0	0	0	0	0	0	0	0	0	0	0	0	0	0	0	0	0	0	0	0
1450	FPLM01000371.10.1515	0	0	0	0	0	0	0	0	0.00121886	0	0	0	0	0	0	0	0.00131723	0	0	0	0	0	0	0	0	0	0	0	0	0	0	0	0	0	0	0	0	0.000463009	0	0	0	0	0	0	0	0	0	0
1451	CU923750.1.1322	0	0	0	0	0	0	0	0	0	0	0	0	0	0.00164684	0.00138801	0	0	0	0	0	0	0	0	0	0	0	0	0	0	0	0	0	0	0	0	0	0	0	0	0	0	0	0	0	0	0	0	0
1452	KF550889.1.1458	0	0	0	0	0	0	0	0	0	0	0	0	0	0	0	0	0.000365898	0	0	0	0	0.000308761	0	0	0	0	0	0	0	0	0	0	0	0	0	0	0	0	0	0	0	0	0	0	0	0	0	0.000370679
1453	FPLP01013367.15.1497	0	0	0	0	0	0	0	0	0	0	0	0	0	0	0	0	0	0.00125304	0	0	0	0	0	0	0	0	0	0	0	0	0	0	0	0	0	0.000196683	0	0	0	0	0	0	0	0	0	0	0	0
1454	HQ330563.1.1380	0	0	0	0	0	0	0	0	0	0	0	0	0	0	0	0	0	0	0	0	0	0	0	0	0	0	0	0	0	0	0	0	0	0	0	0	0	0	0	0	0	0	0	0	0	0	0	0
1455	AY444984.1.1493	0	0	0	0	0	0	0	0	0	0	0	0	0	0	0	0	0	0	0	0	0	0	0	0	0	0	0	0	0	0	0	0	0	0	0	0	0	0	0	0	0	0	0	0	0	0	0	0
1456	FJ946552.1.1290	0	0	0	0	0	0	0	0	0	0	0	0	0	0	0	0	0	0	0	0	0	0	0	0	0	0	0	0	0	0	0	0	0	0	0	0	0	0	0	0	0	0	0	0	0	0	0	0
1457	JX223425.1.1510	0	0	0	0	0	0	0	0	0	0	0	0	0	0	0	0	0	0	0	0	0	0	0	0	0	0	0	0	0	0	0	0	0	0	0	0	0	0	0	0	0	0	0	0	0	0	0	0
1458	JF833632.1.1469	0	0	0	0	0	0	0	0	0	0	0	0	0	0	0	0	0	0	0	0	0	0	0	0	0	0	0	0	0	0	0	0	0	0	0	0	0	0	0	0	0	0	0	0	0	0	0	0
1459	FJ801182.1.1453	0	0	0	0	0.000107941	0	0	0	0	0	0	0.000276617	0	0	0	0.000348505	0	0	0	0	0.000344092	0	0	0.000129245	0	0	0	0	0	0	0	0	0	0	0	0	0	0	0	0	0	0	0	0	0	0	0	0
1460	JQ580238.1.1489	0	0	0	0	0	0	0	0	0	0	0	0	0	0	0	0	0.00153677	0	0	0	0	0	0	0.00100165	0	0	0	0	0	0	0	0	0	0	0	0	0	0	0	0	0	0	0	0	0	0	0	0
1461	LN870971.1.1398	0	0	0	0	0	0	0	0	0	0	0	0	0	0	0	0	0	0	0	0	0	0	0	0	0	0	0	0	0	0	0.000490884	0.00066313	0	0	0	0	0	0	0	0	0	0	0	0	0	0	0	0
1462	CU920418.1.1283	0	0	0	0	0	0	0	0	0	0	0	0	0	0	0	0	0	0	0	0	0	0	0	0	0	0	0	0	0	0	0	0.000685234	0	0	0	0	0	0	0	0	0	0	0	0	0	0	0	0
1463	CU919297.1.1373	0	0	0	0	0	0	0	0	0	0	0	0	0	0	0	0	0	0	0	0	0	0	0	0	0	0	0	0	0	0	0	0	0	0	0	0	0	0	0.000978032	0.000619323	0.00149723	0	0	0	0	0	0	0
1464	CU921810.1.1321	0	0	0	0	0	0	0	0	0	0	0	0	0	0	0	0	0	0	0	0	0	0	0	0	0	0	0	0	0	0	0	0	0	0	0	0	0	0	0	0	0	0	0	0	0	0	0	0
1465	EU844260.1.1419	0	0	0	0	0	0	0	0	0	0	0	0	0	0	0	0	0	0	0	0	0	0	0	0	0	0	0	0	0	0	0	0	0	0	0	0	0	0	0	0	0	0	0	0	0	0	0	0
1466	EU528189.1.1346	0.000674157	0	0	0	0	0	0	0	0	0	0	0	0	0.000365965	0	0	0	0	0	0	0	0	0	0	0	0	0	0	0	0	0	0	0	0	0	0	0	0	0	0	0	0	0	0	0	0	0	0
1467	AY145533.1.1361	0	0.000310318	0	0	0	0	0	0	0	0	0	0	0	0	0	0	0	0	0	0	0	0	0.00122951	0	0	0	0	0	0	0	0	0	0	0	0	0	0	0	0	0	0	0	0	0	0	0	0	0
1468	FPLM01001622.8.1425	0	0	0	0	0	0	0	0	0	0.000248427	0	0.000184411	0.000429123	0	0	0.000139402	0	0	0	0	0.000103228	0	0	0	0	0	0	0	0	0	0	0	0	0	0	0	0	0	0	0	0	0.000440584	0.00055301	0	0	0	0	0
1469	HM992561.1.1371	0	0	0	0	0	0	0	0	0	0	0	0.000307352	0	0	0	0.000139402	0	0.000534385	0	0	0	0	0.000163934	0	0	0	0	0	0	0	0	0	0.000169607	0	0	0	0	0	0	0	0	0	0	0	0	0	0	0
1470	GU202938.1.1456	0	0	0	0	0	0	0	0	0	0	0	0.000153676	0	0	0	0	0	0	0	0	0	0.00108066	0	0	0	0	0	0	0	0	0	8.84173e-05	0	0	0	0	0	0	0	0	0	0	0	0	0	0	0.000396291	0
1471	DQ640679.1.1352	0	0	0	0	0	0	0	0	0	0	0	0	0	0	0	0	0	0.000110562	0	0	0	0	0	0.000452357	0	0	0.000216279	0	0	0.00163174	0.000280505	0.000132626	0	0	0	0	0	0	0	0	0	0	0	0	0	0	0	0
1472	FPLP01006768.17.1383	0	0	0	0	0	0	0	0	0	0	0	0	0	0	0	0	0	9.21353e-05	0	0	0	0	0	0	0	0	0	0	0	0	0	0	0	0	0	0	0	0	0	0	0	0	0	0	0	0	0	0
1473	HQ156010.1.1348	0	0	0	0	0	0	0	0	0	0	0	0	0	0	0	0	0	0	0	0	0	0	0	0	0	0	0	0	0	0	0	0	0	0	0	0	0	0	0	0	0	0	0	0	0	0	0	0
1474	FN827311.1.1451	0	0	0	0	0	0	0	0	0	0	0	0	0	0	0	0	0	0	0	0	0	0	0	0	0	0	0	0	0	0	0	0	0	0	0	0	0	0	0	0	0	0	0	0	0	0	0	0
1475	KC835983.1.1476	0	0	0	0	0	0	0	0	0	0	0	0	0	0	0	0	0	0	0	0	0	0	0	0	0	0	0	0	0	0	0	0	0	0	0	0	0	0	0	0	0	0	0	0	0	0	0	0
1476	GU127798.1.1427	0	0	0	0	0	0	0	0	0	0	0	0	0	0	0	0	0	0	0	0	0	0	0	0	0	0	0	0	0	0	0	0	0	0	0	0	0	0	0	0	0	0	0	0	0	0	0	0
1477	AY684101.1.1502	0	0	0	0	0.000431763	0	0	0	0	0	0	0	0	0	0	0	0	0	0	0	0.000584956	0.000694712	0.00139344	0	0	0	0	0	0	0	0	0	0	0	0	0	0	0	0	0	0	0	0	0	0	0	0	0
1478	KC551552.1.1452	0	0	0	0	0	0.000202177	0	0	0	0	0	0	0	0	0	0	0	0.000147417	0	0	0	0	0	0	0	0	0	0	0	0	0	0	0	0	0	0	0	0.000198432	0	0	0	0.000314703	0	0	0	0	0	0
1479	EU283399.1.1416	0	0	0	0	0	0	0	0	0	0	0	0	0	0	0	0	0	0	0	0	0	0	0	0	0	0	0	0.000561933	0	0	0	0	0	0	0	0	0	0	0	0	0	0	0	0	0	0	0	0
1480	JN688032.1.1445	0	0	0	0	0	0	0	0	0	0	0	0	0	0	0	0	0	0	0	0	0	0	0	0	0	0	0	0	0	0	0	0	0	0	0	0	0	0.00158746	0	0	0	0	0	0	0	0	0	0
1481	EU498380.1.1437	0	0	0	0	0	0	0	0	0	0	0	0	0	0	0	0	0	0	0	0	0	0	0	0	0	0	0	0	0	0	0	0	0	0	0	0	0	0	0	0	0	0	0	0	0	0	0	0
1482	FN436069.1.1488	0	0	0	0	0	0	0	0	0	0	0	0	0	0	0	0	0	0	0	0	0	0	0	0	0	0	0	0	0	0	0	0	0	0	0	0	0	0	0	0	0	0	0	0	0	0	0	0
1483	GQ134363.1.1354	0	0	0	0	0	0	0	0	0	0	0	0	0	0	0	0	0	0	0	0	0	0	0	0	0	0	0	0	0	0	0	0	0	0	0	0	0	0	0	0	0	0	0	0	0	0	0	0
1484	DQ138960.1.1519	0	0	0	0	0	0	0	0	0	0	0	0	0	0	0	0	0	0	0	0	0	0	0	0	0	0	0	0	0	0	0	0	0	0	0	0	0	0	0	0	0	0	0	0	0	0	0	0
1485	FJ748791.1.1550	0	0	0	0	0	0	0	0	0	0	0	0	0	0	0	0	0	0	0	0	0	0	0	0	0	0	0	0	0	0	0	0	0	0	0	0	0	0	0	0	0	0	0	0	0	0	0	0
1486	CU916960.1.1330	0.000599251	0	0	0	0	0	0	0	0	0	0.000735294	0	0	0	0	0	0	0	0	0	0	0	0	0	0	0	0	0	0	0	0	0.000309461	0	0	0	0	0	0	0	0	0	0	0	0	0	0	0	0
1487	AB426194.1.1382	0	0	0	0	0	0	0	0	0	0	0	0.000184411	0.000214562	0.000182983	0	0	0	0.00044225	0	0	0	0	0	0	0	0	0	0	0	0	0	0	0	0	0	0	0	0	0	0	0	0	0	0	0	0	0	0
1488	FN689608.1.1284	0	0	0	0	0	0	0	0	0	0	0	0.000338087	0	0	0	0	0	0	0	0	0	0	0	0	0	0	0	0	0	0	0	0	0	0	0	0	0	0	0	0	0	0	0	0	0	0	0	0
1489	KC682915.1.1522	0	0	0	0	0	0	0	0	0	0	0	0	0	0.00115889	0	0	0	0	0	0	0	0	0	0	0	0	0	0	0	0	0	0	0	0	0	0	0	0	0	0	0	0	0	0	0	0	0	0
1490	FR774630.1.1332	0	0	0	0	0	0	0	0	0	0	0	0	0	0	0	0	0	0	0	0	0	0	0	0	0	0	0	0	0	0	0.000490884	0	0	0	0	0	0	0	0	0	0	0	0	0	0	0	0	0
1491	CU920590.1.1335	0	0	0	0	0	0	0	0	0	0	0	0	0	0	0	0	0	0	0	0	0	0	0	0	0	0	0	0	0	0	0	0	0	0	0	0	0	0	0	0	0	0	0	0	0	0	0	0
1492	CU924417.1.1366	0.000374532	0	0	0	0	0	0	0	0	0	0	0	0	0	0	0	0	0	0	0	0	0	0	0	0	0	0	0	0	0	0	0.000353669	0	0	0	0	0	0	0	0	0	0	0	0	0	0	0	0
1493	KF067328.1.1344	0	0	0	0.000189134	0	0	0	0	0	0	0	0	0	0	0	0	0	0	0	0	0	0	0	0	0	0	0	0	0	0	0	0	0	0	0	0	0	0	0	0	0	0	0	0	0	0.000943523	0.00142665	0
1494	JQ072710.1.1401	0	0	0	0	0	0	0	0	0	0	0	0	0	0	0	0	0	0	0	0	0	0	0	0	0	0	0	0	0	0	0	0	0	0	0	0	0	0	0	0	0	0	0	0	0	0	0	0
1495	FQ660228.1.1317	0	0	0	0	0	0	0	0	0	0	0	0	0	0	0	0.00202133	0	0	0	0	0	0	0	0	0	0	0	0	0	0	0	0	0	0	0	0	0	0	0	0	0	0	0	0	0	0	0	0
1496	AB780957.1.1320	0	0	0	0	0	0	0	0	0	0	0	0	0	0	0	0	0	0	0	0	0	0	0	0.00168018	0.00293218	0	0	0	0	0	0	0	0	0	0	0	0	0	0	0	0	0	0	0	0	0	0	0
1497	AJ854111.1.1242	0	0	0	0	0	0	0	0	0	0	0	0	0	0	0	0	0	0	0	0	0	0	0	0	0	0	0	0	0	0	0	0.000309461	0	0	0	0	0	0	0	0	0	0	0	0	0	0	0	0
1498	AB185542.1.1519	0	0	0	0	0	0	0	0	0	0	0	0	0	0	0	0	0	0	0	0	0	0	0	0	0	0	0	0	0	0	0	0	0	0	0	0	0	0	0	0	0	0	0	0	0	0	0	0
1499	JQ668574.1.1511	0	0	0	0	0	0	0	0	0	0	0	0	0	0	0	0	0	0	0	0	0	0	0	0	0	0	0	0	0	0	0	0	0	0	0	0	0	0	0	0	0	0	0	0	0	0	0	0
1500	DD452406.1.1617	0	0	0	0	0	0	0	0	0	0	0	0	0	0	0	0	0	0	0	0	0	0	0	0	0	0	0	0	0	0	0	0	0	0	0	0	0	0	0	0	0	0	0	0	0	0	0	0
1501	EU104024.1.1446	0	0	0	0	0	0	0	0	0	0	0	0	0	0	0	0	0	0	0	0	0	0	0	0	0	0	0	0	0	0	0	0	0	0	0	0	0	0	0	0	0	0	0	0	0	0	0	0
1502	KJ191785.1.1447	0	0	0	0	0	0	0	0	0	0	0	0	0	0	0	0	0	0	0	0	0	0	0	0	0	0	0	0	0	0	0	0	0	0	0	0	0	0	0	0	0	0	0	0	0	0	0	0
1503	EU465640.1.1413	0	0	0.000645935	0.000425552	0	0	0	0	0	0	0	0	0	0	0	0	0	0	0	0	0	0	0	0	0	0	0	0	0	0	0	0	0	0	0	0	0	0	0	0	0	0	0	0	0	0	0	0
1504	FPLP01005488.5.1336	0	0	0	0.000118209	0	0	0	0	0	0	0	0	0	0	0	0	0	0	0	0	0	0	0	0	0	0	0	0	0	0	0	0.00015473	0	0	0	0	0	0	0	0	0	0.000314703	0.000474009	0.000143916	0	0	0	0
1505	LC049585.1.1418	0	0	0	0	0	0	0	0	0.0014474	0	0	0	0	0	0	0	0	0	0	0	0	0	0	0	0	0	0	0	0	0	0	0	0	0	0	0	0	0	0	0	0	0	0	0	0	0	0	0
1506	FJ534962.1.1488	0	0	0	0	0	0	0	0	0.000380894	0	0	0	0	0	0	0	0	0	0	0	0	0	0	0	0	0	0	0	0	0	0	0	0	0	0	0	0	0	0	0	0	0	0	0	0	0	0	0
1507	EF602481.1.1364	0	0	0	0	0	0	0	0	0	0	0	0	0	0	0.000231334	0	0	0	0	0	0	0	0	9.69337e-05	0	0	0.000216279	0	0	0	0	0	0	0	0	0	0	0.000562225	0	0	0	0	0	0	0	0	0	0
1508	FN563365.1.1439	0	0	0	0	0	0	0	0	0	0	0	0	0	0	0	0	0	0	0	0.000508087	0	0	0	0.000290801	0	0	0	0	0	0	0	0	0	0	0	0	0	0	0	0	0	0	0	0	0	0	0	0
1509	FJ671920.1.1385	0	0	0	0	0	0	0	0	0	0	0	0	0	0	0	0	0	0	0	0	0	0	0	0	0	0	0	0	0	0	0	0	0	0	0	0	0	0	0	0	0	0	0	0	0	0	0	0
1510	EU464126.1.1296	0	0	0	0	0	0	0	0	0	0	0	0	0	0	0	0	0	0	0	0	0	0	0	0	0	0	0	0	0	0	0	0	0	0	0	0	0	0	0	0	0	0	0	0	0	0	0	0
1511	GU946454.1.1396	0	0.000232739	0	0.000165492	0	0	0	0	0	0	0	0	0	0	0	0	0	0	0	0	0	0	0	0	0	0	0	0	0	0	0	0	0	0	0	0	0	0	0	0	0	0	0	0	0	0	0	0
1512	JQ255461.1.1290	0	0	0	0.000236418	0.000143921	0.000269569	0	0	0	0	0	0	0	0	0	0	0	0	0	0	0	0	0	0	0	0	0.000216279	0	0	0	0	0	0	0	0	0	0	0	0	0	0	0	0	0	0	0	0	0
1513	CU918372.1.1374	0	0	0	0.000189134	0	0	0	0	0.000380894	0	0	0	0	0	0	0	0	0	0	0	0	0	0	0	0	0	0	0	0	0	0	0	0	0	0	0	0.000597423	0	0	0	0	0.000188822	0	0	0	0	0.00126813	0
1514	JN178562.1.1485	0	0	0	0	0	0	0	0	0	0	0	0.000491763	0	0	0	0	0	0	0	0	0	0	0	0	0	0.000981655	0	0	0	0	0	0.000287356	0	0	0	0	0	0	0	0	0	0	0	0	0	0	0	0
1515	CU923075.1.1378	0	0	0	0	0.000287842	0	0	0	0	0.000496853	0.000571895	0	0	0	0	0	0	0	0	0	0	0	0	0	0	0	0.00050465	0	0	0	0	0	0	0	0	0.000458926	0	0	0	0	0	0	0	0	0	0	0	0
1516	KC001642.1.1349	0	0	0	0	0.000431763	0.000808707	0.000591164	0	0	0	0	0	0	0	0	0	0	0	0	0	0	0	0	0	0	0	0	0	0	0	0	0	0	0	0	0	0	0	0	0	0	0	0	0	0	0	0	0
1517	JN995376.1.1456	0	0	0	0	0.000179901	0.000101088	6.22278e-05	0	0	0	0	0	0	0	0	0	0	9.21353e-05	0	0	0.000206455	0	0	6.46224e-05	0.000509944	0	0	0	0.000297826	0	0	0	0	0	0	0	0	0	0	0	0	0	0	0	0	0	0	0
1518	CU926679.1.1376	0	0	0	0	0	0	0	0	0	0	0	0	0	0	0.00080967	0	0	0	0	0	0	0	0	0	0	0	0	0	0	0	0	0.000243148	0	0.000777403	0	0.000131122	0	0.000429937	0	0	0	0	0	0.00035979	0	0	0	0
1519	AB234282.1.1515	0	0	0	0	0	0	0	0	0	0	0	0	0	0	0	0	0	0	0	0	0	0	0	0	0	0	0	0	0	0	0	0	0	0	0	0	0	0	0	0	0	0	0	0	0	0	0	0
1520	KP330262.1.1200	0	0	0	0	0	0	0	0	0	0	0	0	0	0	0	0	0	0	0	0	0	0	0	0	0	0	0	0	0	0	0	0	0	0	0	0	0	0	0	0	0	0	0	0	0	0	0	0
1521	CU919611.1.1372	0	0	0	0.000212776	0	0	0	0	0	0	0	0	0	0.000121988	0.000231334	0	0	0	0	0	0	0	0	0	0	0	0	0.000240828	0.000198551	0	0	0	0	0	0	0.000524487	0.000341384	0.000396865	0	0	0	0	0	0	0	0	0	0.000463349
1522	FPLP01011144.16.1462	0	0	0	0	0.000179901	6.73923e-05	6.22278e-05	0	0	0	0	0	0	0	0	0.000209103	0	0	0	0	6.88184e-05	0	0	9.69337e-05	0	0	0	0	0	0	0	6.6313e-05	0.000169607	0	0	0	0	0	0	0	0	0	0	0	0	0	0	0
1523	EF559158.1.1485	0	0	0	0	0	0	0	0	0.00114268	0	0	0	0	0	0	0	0	0	0	0	0	0	0	0.000420046	0	0	0	0	0	0	0	0	0	0	0	0	0	0	0	0	0	0	0.00055301	0	0	0	0	0
1524	FQ658592.1.1320	0	0	0	0	0	0	0	0	0.00068561	0	0	0	0	0	0	0	0	0	0	0	0	0	0	0	0	0	0	0	0	0	0	0	0	0	0	0	0	0.000661441	0	0	0	0	0.000474009	0	0	0	0	0
1525	GQ480061.1.1508	0	0	0	0	0	0	0	0	0	0	0	0	0	0	0	0	0.000585437	0.000257979	0	0	0	0	0	0	0	0	0	0	0	0	0	0	0	0	0	0.000524487	0.000853461	0	0	0	0	0	0	0	0	0	0	0
1526	CU920897.1.1346	0	0	0	0	0	0	0	0	0	0	0	0	0	0	0	0	0	0.000165844	0	0	0	0	0	0	0	0	0	0.000481657	0.000694927	0	0	0	0	0	0	0	0	0	0.000300933	0	0	0	0	0	0	0	0	0
1527	JN995353.1.1474	0	0	0	0	0	0	0	0	0	0	0	0	0	0	0	0	0	0	0	0	0	0	0	0	0	0	0	0	0	0	0	0	0	0	0	0	0	0	0	0	0	0	0	0	0	0	0	0
1528	CZCB01002727.601.2217	0	0	0	0	0	0	0	0	0	0	0	0	0	0	0	0	0	0	0	0	0	0	0	0	0	0	0	0	0	0	0	0	0	0	0	0	0	0	0	0	0	0	0	0	0	0	0	0
1529	CZCA01010561.611.2117	0	0	0	0	0	0	0	0	0	0	0	0	0	0	0	0	0	0	0	0	0	0	0	0	0	0	0	0	0	0	0	0	0	0	0	0	0	0	0	0	0	0	0	0	0	0	0	0
1530	FPLM01006124.11.1477	0	0	0	0.000165492	0	0	0	0	0	0	0	0	0	0	0	0	0	0	0	0	0	0	0	0	0	0	0	0	0	0	0.000420757	0.000198939	0	0	0	0.000393365	0	0	0	0	0	0	0	0	0	0	0	0
1531	JF145498.1.1360	0	0	0	0	0.000467744	0	0	0	0	0	0	0	0	0	0	0	0	0	0	0	0	0	0	0	0	0	0	0	0	0	0	0	0	0	0	0	0	0	0	0	0	0	0	0	0	0	0	0
1532	FJ232651.1.1343	0	0	0	0	0.000287842	0	0	0	0	0	0	0.000307352	0.000357603	0	0	0	0	0	0	0	0	0	0	0	0	0	0	0	0	0	0	0	0	0	0.000157381	0	0	0	0	0	0	0	0	0	0	0	0	0
1533	FJ543047.1.1500	0	0	0	0	0	0	0	0	0.00129504	0	0	0	0	0	0	0.000627309	0	0	0	0	0	0	0	0	0	0	0.000865114	0	0	0	0	0	0	0	0	0	0	0	0	0	0	0	0	0	0	0	0	0
1534	EU771217.1.1375	0	0	0	0	0	0	0	0	0	0	0	0	0	0	0	0	0	0	0	0	0	0	0	0	0	0	0	0.000883038	0	0	0	0	0	0	0	0	0	0	0	0	0	0.00132175	0.00173803	0	0	0	0	0
1535	FJ660599.1.1491	0	0	0	0	0	0	0	0	0	0	0	0	0	0	0	0	0	0	0	0	0	0	0	0	0	0	0	0	0	0	0	0	0	0	0	0	0	0	0	0	0	0	0	0	0	0	0	0
1536	KX787760.1.915	0	0	0	0	0	0	0	0	0	0	0	0	0	0	0	0	0	0	0	0	0	0	0	0	0	0	0	0	0	0	0	0	0	0	0	0	0	0	0	0	0	0	0	0	0	0	0	0
1537	CU922229.1.1323	0	0	0	0	0	0	0	0	0	0	0	0	0	0	0	0	0	0	0	0	0	0	0	0	0	0	0	0	0	0	0	0	0	0	0	0	0	0	0	0	0	0	0	0	0	0	0	0
1538	JF417965.1.1489	0	0	0	0	0	0	0	0	0	0	0	0	0	0	0	0	0	0	0	0	0	0	0	0	0	0	0	0	0	0	0	0	0	0	0	0	0	0	0	0	0	0	0	0	0	0	0	0
1539	KF697406.1.1227	0	0	0	0	0	0	0	0	0	0	0	0	0	0	0	0	0	0	0	0	0	0	0	0	0	0	0	0	0	0	0	0	0	0	0	0	0	0	0	0	0	0	0	0	0	0	0	0
1540	LN572169.1.1322	0	0	0	0	0	0	0	0	0	0	0	0	0	0	0	0	0	0	0	0	0	0	0	0	0	0	0	0	0	0	0	0	0	0	0	0	0	0	0	0	0	0	0	0	0	0	0	0
1541	EF515726.1.1379	0	0	0	0.000236418	0	0	0	0	0	0	0	0	0	0	0	0	0	0	0	0	0	0	0	0	0	0	0	0	0	0	0	0	0	0	0	0	0	0	0	0	0.00104806	0	0	0	0	0	0	0
1542	FPLP01005013.1.1427	0	0	0	0	0	0	9.33416e-05	0	0	0	0	0.000184411	0	0	0	0	0	0.000184271	0	0	0	0	0	0	0.00063743	0	0	0	0	0	0	0	0	0	0	0	0	0	0	0	0	0	0	0	0	0	0	0
1543	EF520409.1.1440	0	0	0	0	0	0.000539138	0.000248911	0	0	0	0	0	0	0	0	0	0	0	0	0	0	0	0	0	0	0	0	0	0	0	0	0	0	0	0	0	0	0	0	0	0	0	0	0	0	0	0	0
1544	FPLM01000962.16.1542	0	0	0	0	0	0	0.000124456	0	0	0	0	0	0	0	0	0	0	0	0	0	0.000344092	0	0	0	0	0	0	0	0	0	0	0.000221043	0	0	0	0	0	0	0	0	0	0	0	0	0	0	0	0
1545	CU923599.1.1337	0	0	0	0	0	0	0	0	0	0.000331236	0	0	0	0	0	0	0	0	0	0	0	0	0	0	0	0	0	0	0	0	0	0	0	0	0.000550834	0	0.000341384	0	0	0	0	0	0	0.000503706	0	0	0	0
1546	HM266866.1.1271	0	0	0	0	0	0	0	0	0	0	0	0	0	0	0	0	0	0	0	0	0	0	0	0.000161556	0	0	0.000216279	0	0	0	0	0	0	0	0	0	0	0	0	0	0	0	0	0	0	0	0	0
1547	HQ183755.1.1517	0	0	0	0	0	0	0	0	0	0	0	0	0	0	0	0	0	0	0	0	0	0	0	0	0	0	0	0	0	0	0	0	0	0	0	0	0	0	0	0	0	0	0	0	0	0	0	0
1548	FN436032.1.1447	0	0	0	0.000212776	0	0	0	0	0	0	0	0	0	0	0	0	0	0	0	0	0	0	0	0	0	0	0	0	0	0	0	0	0	0	0	0	0	0	0	0	0	0	0	0	0	0	0	0
1549	EU907897.1.1345	0	0	0	0	0	0	0	0	0	0	0	0	0	0	0.00080967	0	0	0	0	0	0	0	0	0	0	0	0	0	0	0	0	0	0	0	0	0	0	0	0	0	0	0	0	0.000575664	0	0	0	0.00101937
1550	JF681401.1.1236	0	0	0	0	0	0	0	0	0	0	0	0	0	0	0	0.000627309	0	0	0	0	0	0	0	0	0	0	0	0	0	0	0	0	0	0	0	0	0	0	0	0	0	0	0	0	0	0	0	0
1551	KX583579.1.1213	0	0	0	0	0	0	0	0	0	0	0	0	0	0	0	0	0	0	0	0	0	0	0	6.46224e-05	0	0	0	0	0	0	0	0	0	0	0	0	0	0	0	0	0	0	0	0	0	0	0	0
1552	CT573827.2.1344	0	0	0	0	0	0	0	0	0	0	0	0	0	0	0	0	0	0	0	0	0	0	0	0	0	0.00104301	0.00136976	0	0.000297826	0	0	0	0	0	0	0	0.000853461	0	0	0	0	0	0	0	0	0	0	0
1553	KJ568461.1.1506	0	0	0	0	0	0	0	0	0	0	0	0	0	0	0	0	0	0	0	0	0	0	0	0	0	0	0	0	0	0	0	0	0	0	0	0	0	0.00155439	0	0	0	0	0	0	0	0	0	0
1554	CU927155.1.1352	0	0	0	0	0	0	0	0	0	0	0	0	0	0	0	0	0	0	0	0	0	0	0	0	0	0	0	0	0	0	0	0	0	0	0	0	0	0	0	0	0	0	0	0	0	0	0	0
1555	JX223644.1.1489	0	0	0	0	0	0	0	0	0	0	0	0	0	0	0	0	0	0	0	0	0	0	0	0	0	0	0	0	0	0	0	0	0	0	0	0	0	0	0	0	0	0	0	0	0	0	0	0
1556	FJ517056.1.1467	0	0	0	0	0	0	0	0	0	0	0	0	0	0	0	0	0	0	0	0	0	0	0	0	0	0	0	0	0	0	0	0	0	0	0	0	0	0	0	0	0	0	0	0	0	0	0	0
1557	AB908682.1.1489	0	0	0	0	0	0	0	0	0	0	0	0	0	0	0	0	0	0	0	0	0	0	0	0	0	0	0	0	0	0	0	0	0	0	0	0	0	0	0	0	0	0	0	0	0	0	0	0
1558	KF911287.1.1446	0	0	0	0	0	0	0	0	0	0	0	0	0	0	0	0	0	0	0	0	0	0	0	0	0	0	0	0	0	0	0	0	0	0	0	0	0	0	0	0	0	0	0	0	0	0	0	0
1559	FJ032415.1.1280	0	0	0	0	0	0	0	0	0	0	0	0	0	0	0	0	0	0	0	0	0	0	0	0	0	0	0	0	0	0	0	0	0	0	0	0	0	0	0	0	0	0	0	0	0	0	0	0
1560	EF198042.1.1439	0	0	0	0	0	0	0	0	0	0	0	0	0	0	0	0	0	0	0	0	0	0	0	0	0	0	0	0	0	0	0	0	0	0	0	0	0	0	0	0	0	0	0	0	0	0	0	0
1561	AM500842.1.1488	0	0.000543057	0.00119959	0.000330985	0	0	0	0	0	0	0	0	0	0	0	0	0	0	0	0	0	0	0	0	0	0	0	0	0	0	0	0	0	0	0	0	0	0	0	0	0	0	0	0	0	0	0	0
1562	KF428058.1.1452	0	0	0	0	0	0	0	0	0	0	0	0.000122941	0	0	0	0	0	5.52812e-05	0	0	0.000206455	0	0	0	0	0	0	0	0	0.000429406	0	0.000110522	0	0	0.000157381	0	0	0	0	0	0	0	0	0	0	0	0	0
1563	EU542451.1.1468	0	0	0	0	0.000287842	0	0	0	0	0	0	0	0	0	0	0	0	0	0	0	0	0	0	0	0	0	0	0	0	0	0	0	0	0	0	0	0	0	0	0	0	0	0	0	0	0	0	0
1564	FPLM01005235.16.1525	0	0	0	0	0	0.000370657	0	0	0	0	0	0	0	0	0	0	0	0.000147417	0	0	0.000309683	0	0	0	0	0	0.000360464	0	0	0	0	0	0	0	0	0	0	0	0	0	0	0	0	0	0	0	0	0
1565	CU923347.1.1373	0	0	0	0	0	0	0	0	0	0	0	6.14704e-05	0	0	0	0.000139402	0.000292719	0	0	0	0.000137637	0	0	0	0	0	0	0	0	0	0	0	0	0.000259134	0	0	0	0	0	0	0	0	0	0	0	0	0	0
1566	FJ769491.1.1474	0	0	0	0	0	0	0	0	0	0	0	0	0	0	0.001041	0	0	0	0	0	0	0	0	0	0	0	0	0	0	0	0	0	0	0	0	0	0	0	0	0	0	0	0	0	0	0	0	0
1567	HQ166670.1.1478	0	0	0	0	0	0	0	0	0	0	0	0	0	0	0	0	0	0	0	0	0	0	0	0	0	0	0	0	0	0	0	0	0	0	0	0	0	0	0	0	0	0	0	0	0	0	0	0
1568	CU922180.1.1349	0	0	0	0	0	0	0	0	0	0	0	0	0	0	0	0	0	0	0	0	0	0	0	0	0	0	0	0	0	0	0	0	0	0	0	0	0	0	0	0	0	0	0	0	0	0	0	0
1569	GQ135907.1.1344	0	0.000232739	0.000369106	0.000425552	0	0	0	0	0	0	0	0	0	0	0	0	0	0	0	0	0	0	0	0	0	0	0	0	0	0	0	0	0	0	0	0	0	0	0	0	0	0	0	0	0	0	0	0
1570	JN032821.1.1461	0	0	0	0.000212776	0	0	0	0	0	0	0	0	0	0	0	0	0	0	0	0	0	0	0	0	0	0	0	0	0	0	0	0	0	0	0	0	0	0	0	0	0.000449169	0	0	0	0	0	0	0
1571	AB680775.1.1430	0	0	0	0	0	0.000101088	0	0	0	0	0	0	0	0	0	0	0	0	0	0	0	0	0	0	0	0	0	0	0	0	0	0	0	0	0	0	0	0	0	0	0	0	0	0	0	0	0	0
1572	CU926988.1.1305	0	0	0	0	0	0	0	0	0	0	0	0.000676174	0.00143041	0	0	0	0	0.000460677	0	0	0	0	0	0	0	0	0	0	0	0	0	0	0	0	0	0	0	0	0	0	0	0	0	0	0	0	0	0
1573	GU120616.1.1499	0	0	0	0	0	0	0	0	0	0	0	0	0	0.000670936	0	0	0	0	0	0	0	0	0	0	0	0	0	0.00120414	0.00109203	0	0	0	0	0	0	0	0	0	0	0.00165153	0	0	0	0	0	0	0	0
1574	DQ413094.1.1425	0	0	0	0	0	0	0	0	0	0	0	0	0	0	0	0	0	0.000184271	0	0	0.000275274	0	0	0	0	0	0	0	0	0	0	0	0	0	0	0	0	0	0	0	0	0	0	0	0	0	0	0
1575	JQ782930.1.1337	0	0	0	0	0	0	0	0	0	0	0	0	0	0	0	0	0	0.000165844	0	0	0	0	0	0	0	0	0	0	0	0.00120234	0	0	0	0	0	0	0	0	0	0	0	0	0	0	0	0	0	0
1576	AB487076.1.1361	0	0	0	0	0	0	0	0	0	0	0	0	0	0	0	0	0	0	0	0	0	0	0	0.000484668	0	0.00110436	0	0	0	0	0	0	0	0	0	0	0	0	0	0	0	0	0	0	0	0	0	0
1577	HM773453.1.1503	0	0	0	0	0	0	0	0	0	0	0	0	0	0	0	0	0	0	0	0	0	0	0	0	0	0	0	0	0	0	0	0	0	0	0	0	0	0	0	0	0	0	0	0	0	0	0	0
1578	JQ085668.1.1200	0	0	0	0	0	0	0	0	0	0	0	0	0	0	0	0	0	0	0	0	0	0	0	0	0	0	0	0	0	0	0	0	0	0	0	0	0	0	0	0	0	0	0	0	0	0	0	0
1579	AB535388.1.1260	0	0	0	0	0	0	0	0	0	0	0	0	0	0	0	0	0	0	0	0	0	0	0	0	0	0	0	0	0	0	0	0	0	0	0	0	0	0	0	0	0	0	0	0	0	0	0	0
1580	GQ468574.1.1483	0	0	0	0	0	0	0	0	0	0	0	0	0	0	0	0	0	0	0	0	0	0	0	0	0	0	0	0	0	0	0	0	0	0	0	0	0	0	0	0	0	0	0	0	0	0	0	0
1581	KJ830141.1.1499	0	0	0	0	0	0	0	0	0	0	0	0	0	0	0	0	0	0	0	0	0	0	0	0	0	0	0	0	0	0	0	0	0	0	0	0	0	0	0	0	0	0	0	0	0	0	0	0
1582	CU927841.1.1337	0	0	0	0	0	0	0	0	0	0	0	0	0	0	0	0	0	0	0	0	0	0	0	0	0	0	0	0	0	0	0	0	0	0	0	0	0	0	0	0	0	0	0	0	0	0	0	0
1583	AB240223.1.1459	0	0	0	0	0	0	0	0	0	0	0	0	0	0	0	0	0	0	0	0	0	0	0	0	0	0	0	0	0	0	0	0	0	0	0	0	0	0	0	0	0	0	0	0	0	0	0	0
1584	HQ599084.1.1456	0	0	0	0	0	0	0	0	0	0	0	0	0	0	0	0	0	0	0	0	0	0	0	0	0	0	0	0	0	0	0	0	0	0	0	0	0	0	0	0	0	0	0	0	0	0	0	0
1585	EF020395.1.901	0	0	0	0	0	0	0	0	0	0	0	0	0	0	0	0	0	0	0	0	0	0	0	0	0	0	0	0	0	0	0	0	0	0	0	0	0	0	0	0	0	0	0	0	0	0	0	0
1586	GQ138589.1.1321	0	0.000155159	0.000184553	0.000378268	0	0	0	0.000270088	0	0	0	0	0	0	0	0	0	0	0	0	0	0	0	0	0	0	0	0	0	0	0	0	0	0	0	0	0	0	0	0	0	0	0	0	0.000336927	0.000606551	0.000317033	0
1587	DQ833319.1.1397	0	0	0	0	0	0	0	0	0	0	0	0.000338087	0	0	0	0	0	0	0	0	0	0	0	0	0	0	0.000720929	0	0	0	0.000981767	0	0	0	0	0	0	0	0	0	0	0	0.000711013	0	0	0	0	0
1588	FPLS01031078.15.1429	0	0	0	0	0	0	0	0	0	0	0	0.000184411	0	0	0	0	0	0	0.00032457	0.00203235	0	0	0	0	0	0	0	0	0	0	0	0	0	0	0	0	0	0	0	0	0	0.000377644	0	0	0	0	0	0
1589	FN827226.1.1312	0	0	0	0	0	0	0	0	0	0	0	0	0	0	0	0	0	0	0	0	0.00165164	0	0	0	0	0	0	0	0	0	0	0	0	0	0	0	0	0	0	0	0	0	0	0	0	0	0	0
1590	HQ330536.1.1362	0	0	0	0	0	0	0	0	0	0	0	0	0	0	0	0	0	0	0	0	0	0	0	0	0	0	0	0	0	0.00145998	0	0	0	0	0	0	0	0	0	0	0	0	0	0	0	0	0	0
1591	JF216763.1.1342	0	0	0	0	0	0	0	0	0	0	0	0	0	0	0	0	0	0	0	0	0	0	0	0	0	0	0	0	0	0	0	0	0	0	0	0	0	0	0	0	0	0	0	0	0	0	0	0
1592	CU927033.1.1362	0	0	0	0	0	0	0	0	0	0	0	0	0	0	0	0	0	0	0	0	0	0	0	0	0	0	0	0	0	0	0	0	0	0	0	0	0	0	0	0	0	0	0	0	0	0	0	0
1593	FR687516.1.1446	0	0	0	0	0	0	0	0	0	0	0	0	0	0	0	0	0	0	0	0	0	0	0	0	0	0	0	0	0	0	0	0	0	0	0	0	0	0	0	0	0	0	0	0	0	0	0	0
1594	LFRW01000036.25222.26657	0	0	0	0.00026006	0	0	0	0	0	0	0	0	0	0	0	0	0	0	0	0	0	0	0	0	0	0	0	0	0	0.000515287	0	0	0	0	0	0	0	0	0	0	0	0	0	0	0.000168464	0	0	0
1595	EU104270.1.1405	0	0	0	0	0	0	0	0	0	0	0	0	0	0	0	0	0.00139041	0	0	0	0	0	0	0	0	0	0	0	0	0	0	0	0.00050882	0	0	0	0	0	0	0	0	0	0	0	0	0	0	0
1596	KC161909.1.1206	0	0	0	0	0	0.000202177	0	0	0	0	0	0	0	0	0	0	0	0	0	0	0	0	0	0	0	0	0	0	0	0	0	0	0	0	0	0	0	0	0	0	0	0	0	0	0	0	0	0
1597	LN830905.1.1228	0	0	0	0	0	0	0	0	0	0	0	0	0	0	0	0	0	0	0	0	0	0	0	0	0	0	0	0	0	0	0	0	0	0	0	0	0	0	0	0	0	0	0	0	0	0	0	0
1598	KJ572422.1.1350	0	0	0	0	0	0	0	0	0	0	0	0	0	0	0	0	0	0	0	0	0	0	0	0	0	0	0	0	0	0	0	0	0	0	0	0	0	0	0	0	0	0	0	0	0	0	0	0
1599	GU179811.1.1308	0	0	0	0	0	0	0	0	0	0	0	0	0	0	0	0	0	0	0	0	0	0	0	0	0	0	0	0	0	0	0	0	0	0	0	0	0	0	0	0	0	0	0	0	0	0	0	0
1600	CU927183.1.1349	0	0	0	0.000189134	0	0	0	0	0	0	0	0	0	0	0	0	0	7.37083e-05	0	0	0	0	0	0	0	0	0	0	0	0	0	0	0	0	0	0	0	0	0	0	0	0.000251762	0	0	0	0	0	0
1601	FPLP01000356.16.1505	0	0	0	0	0.000107941	0	0	0	0	0	0	0	0	0	0	0.000278804	0	0	0	0	0.000137637	0	0	0	0	0	0	0	0	0	0	0	0	0	0	0	0	0.000330721	0	0	0	0	0.000395007	0	0	0	0	0
1602	KX880967.1.1235	0	0	0	0	0	0	0	0	0	0	0	0.00147529	0.000715205	0	0	0	0	0	0	0	0	0	0	0	0	0	0	0	0	0	0	0	0	0	0	0	0	0	0	0	0	0	0	0	0	0	0	0
1603	JX040404.1.1482	0	0	0	0	0	0	0	0	0	0	0	0	0	0	0	0	0	0.000239552	0	0	0	0	0	0	0	0	0	0	0	0	0	0	0	0	0	0	0	0	0	0	0	0	0	0	0	0	0	0
1604	KJ808237.1.1457	0	0	0	0	0	0	0	0	0	0	0	0	0	0	0	0	0	0	0	0	0	0	0	0	0	0	0	0	0	0	0	6.6313e-05	0	0	0.000393453	0	0	0	0	0	0	0	0	0	0	0	0	0
1605	AM490668.1.1554	0	0	0	0	0	0	0	0	0	0	0	0	0	0	0	0	0	0	0	0	0	0	0	0	0	0	0	0	0	0	0	0	0	0	0	0	0	0.00138903	0	0	0	0	0	0	0	0	0	0
1606	CU923138.1.1380	0	0	0	0	0	0	0	0	0	0	0	0	0	0	0	0	0	0	0	0	0	0	0	0	0	0	0	0	0	0	0	0	0	0	0	0	0	0	0	0	0	0	0	0	0	0	0	0
1607	GQ132797.1.1413	0	0	0	0	0	0	0	0	0	0	0	0	0	0	0	0	0	0	0	0	0	0	0	0	0	0	0	0	0	0	0	0	0	0	0	0	0	0	0	0	0	0	0	0	0	0	0	0
1608	AB234008.1.1572	0	0	0	0	0	0	0	0	0	0	0	0	0	0	0	0	0	0	0	0	0	0	0	0	0	0	0	0	0	0	0	0	0	0	0	0	0	0	0	0	0	0	0	0	0	0	0	0
1609	EU104297.1.1447	0	0	0	0	0	0	0	0	0	0	0	0	0	0	0	0	0	0	0	0	0	0.000771903	0.000327869	0	0	0	0	0	0	0	0	0	0	0	0	0	0	0	0	0	0	0	0	0	0	0	0	0
1610	CU466697.2.1315	0	0	0	0	0.000215882	0.000505442	0	0	0	0	0	0	0	0	0	0	0	0	0	0	0	0	0	0	0	0	0	0	0	0	0.000420757	0.000110522	0	0	0	0	0	0	0	0	0	0	0	0	0	0	0	0
1611	CU925838.1.1345	0	0	0	0	0	0.000370657	0	0	0	0	0	0	0	0.000243977	0	0.00069701	0	0.000257979	0	0	0	0	0	0	0	0	0	0	0	0	0	0	0	0	0	0	0	0.000231504	0	0	0	0	0	0	0	0	0	0
1612	KT166987.1.1376	0	0	0	0	0	0.000404354	0	0	0	0	0	0	0	0	0	0	0	0	0	0	0	0	0	0	0	0	0	0	0	0	0	0	0	0	0	0	0	0	0	0	0	0	0	0	0	0	0	0
1613	KX672608.1.1394	0	0	0	0	0	0	0	0	0	0	0	0.000338087	0	0	0	0	0	0	0	0	0	0	0	0	0	0	0	0	0	0	0	0	0	0	0	0	0	0	0	0	0	0	0	0	0	0	0	0
1614	DQ640704.1.1394	0	0	0	0	0	0	0	0	0	0	0	0	0	0	0	0	0	0	0	0	0	0	0	0	0	0	0	0	0	0.0018035	0	0	0	0	0	0	0	0	0	0	0	0	0	0	0	0	0	0
1615	AB364726.1.1485	0	0	0	0	0	0	0	0	0	0	0	0	0	0	0	0	0	0	0	0	0	0	0	0	0	0	0	0	0	0	0	0	0	0	0	0	0	0	0	0	0	0	0	0	0	0	0	0
1616	FJ516900.1.1499	0	0	0	0	0	0	0	0	0	0	0	0.000676174	0.000572164	0	0	0	0	0	0	0	0	0	0	0	0	0	0	0	0	0.000687049	0	0	0	0	0	0	0	0	0	0	0	0	0	0	0	0	0	0
1617	FJ205810.1.1295	0	0	0	0	0	0	0	0	0	0	0	0	0	0	0	0	0	0	0	0	0	0	0	0	0	0	0	0	0	0	0	0.000265252	0	0	0	0	0	0	0	0	0	0	0	0	0	0	0	0
1618	EU777952.1.1284	0	0	0	0	0	0	0	0	0	0	0	0	0	0	0	0	0	0	0	0	0	0	0	0	0	0	0	0	0	0	0	0	0	0	0	0	0	0	0	0	0	0	0	0.000215874	0	0	0	0
1619	GQ347655.1.1334	0	0	0	0	0	0	0	0	0	0	0	0	0	0	0	0	0	0	0	0	0	0	0	0	0	0	0	0	0	0	0	0	0	0	0	0	0	0	0	0	0	0	0	0	0	0	0	0
1620	JQ739030.1.1384	0	0	0	0	0	0	0	0	0	0	0	0	0	0	0	0	0	0	0	0	0	0	0	0	0	0	0	0	0	0	0	0	0	0	0	0	0	0	0	0	0	0	0	0	0	0	0	0
1621	FN563182.1.1455	0	0	0	0	0	0	0	0	0	0	0	0	0	0	0	0	0	0	0	0	0	0	0	0	0	0	0	0	0	0	0	0	0	0	0	0	0	0	0	0	0	0	0	0	0	0.000134789	0	0
1622	HQ385595.1.1348	0	0	0	0	0.000107941	6.73923e-05	0	0	0	0	0	0	0	0	0	0	0	5.52812e-05	0	0	0	0	0	0	0	0	0	0	0	0	0	0	0	0	0	0	0	0.000231504	0	0	0	0	0	0	0	0	0	0.000278009
1623	KF411636.1.1375	0	0	0	0	0	0	0	0	0	0	0	0	0	0	0	0.000209103	0	0	0	0	0	0	0	0	0	0	0	0	0	0	0	0	0	0	0	0	0	0	0	0	0	0	0	0	0	0	0	0
1624	CU926334.1.1359	0	0	0	0	0	0	0	0	0	0	0	0	0	0	0	0	0	0	0	0	0	0	0	0	0	0	0	0	0	0	0	0	0	0	0	0	0	0.000463009	0	0	0	0	0	0	0	0	0	0
1625	HQ183907.1.1520	0	0	0	0	0	0	0	0	0	0	0	0	0	0	0	0	0	0	0	0	0	0	0	0	0	0	0	0	0	0	0	0	0	0	0	0	0	0	0	0	0	0	0	0	0	0	0	0
1626	HQ597839.1.1455	0	0	0	0	0	0	0	0	0	0	0	0	0	0	0	0	0	0	0	0	0	0	0	0	0	0	0	0	0	0	0	0	0	0	0	0	0	0	0	0	0	0	0	0	0	0	0	0
1627	JF797418.1.1322	0	0	0	0	0	0	0	0	0	0	0	0	0	0	0	0	0	0	0	0	0	0	0	0	0	0	0	0	0	0	0	0	0	0	0	0	0	0	0	0	0	0	0	0	0	0	0	0
1628	DQ129097.1.1438	0	0	0	0	0	0	0	0	0	0	0	0	0	0	0	0	0	0	0	0	0	0	0	0	0	0	0	0	0	0	0	0	0	0	0	0	0	0	0	0	0	0	0	0	0	0	0	0
1629	EF515407.1.1399	0.000299625	0	0	0.000165492	0	0.000370657	0	0	0	0	0	0	0	0	0.000231334	0	0	0.000221125	0	0	0	0	0	0	0	0	0	0	0.000198551	0	0	0	0	0	0	0.000196683	0	0	0	0	0	0	0	0	0	0	0	0
1630	FPLM01008931.17.1286	0	0	0.000184553	9.45671e-05	0	0	0	0	0	0	0	0	0	0	0	0	0	0	0	0	0	0	0	0	0	0	0	0	0	0	0	0	0	0	0	0.000131122	0	0	0.0002257	0	0.000224585	0	0	0	0	0	0	0
1631	CT573708.1.1322	0	0	0	0	0	0	0	0	0	0.000828089	0	0	0	0	0	0	0	0	0.00043276	0	0	0	0	0.000420046	0	0	0	0.00192663	0.000893478	0	0	0	0	0	0	0	0	0	0	0	0	0	0	0	0	0	0	0
1632	HQ330554.1.1418	0	0	0	0	0	0	0	0	0	0	0	0	0	0	0	0	0	0	0	0	0	0	0.000737705	0	0	0	0	0	0	0	0	0.000176835	0	0	0	0	0	0	0	0	0	0	0	0	0	0	0	0
1633	GQ182389.1.1375	0	0	0	0	0	0	0	0	0	0	0	0	0	0	0	0	0	0	0	0	0	0	0	0	0	0	0	0	0	0	0	0	0	0	0	0	0	0	0	0	0	0	0	0	0	0	0	0
1634	KP151198.1.1469	0	0	0	0	0	0	0	0	0	0	0	0	0	0	0	0	0	0	0	0	0	0	0	0	0	0	0	0	0	0	0	0	0	0	0	0	0	0	0	0	0	0	0	0	0	0	0	0
1635	GQ339172.1.1497	0	0	0	0	0	0	0	0	0	0	0	0	0	0	0	0	0	0	0	0	0	0	0	0	0	0	0	0	0	0	0	0	0	0	0	0	0	0	0	0	0	0	0	0	0	0	0	0
1636	KX672602.1.1394	0	0.000698216	0.000922765	0.000425552	0	0	0	0	0	0	0	0	0	0	0	0	0	0	0	0	0	0	0	0	0	0	0	0	0	0	0	0	0	0	0	0	0	0	0	0	0	0	0	0	0	0	0	0
1637	HQ158676.1.1485	0	0	0	0	0.000791566	0.000909795	0	0	0	0	0	0	0	0	0	0	0	0	0	0	0	0	0	0	0	0	0	0	0	0	0	0	0	0	0	0	0	0	0	0	0	0	0	0	0	0	0	0
1638	AB445107.1.1450	0	0	0	0	0.000215882	0.000404354	0	0	0	0	0	0	0	0	0	0	0	0	0	0	0	0	0	0	0	0	0	0	0	0	0	0	0	0	0	0	0	0	0	0	0	0	0	0	0	0	0	0
1639	CZCB01002462.121.1596	0	0	0	0	0	0	0	0	0	0	0	0.000245881	0	0	0	0	0	0	0	0	0	0	0	0	0	0	0	0	0	0	0	0	0	0.00349832	0.000236072	0	0	0	0.000827565	0	0	0	0	0	0	0	0	0
1640	FPLS01056555.2.1206	0	0	0	0	0	0	0	0	0	0	0	0	0	0	0	0	0	0	0	0	0	0	0	0.000193867	0	0	0	0	0	0	0	0	0	0	0	0	0	0	0	0	0	0	0	0	0	0	0	0
1641	EU104166.1.1477	0	0	0	0	0	0	0	0	0	0	0	0	0	0	0	0	0	0	0	0	0	0	0	0	0	0	0	0	0	0	0	0	0	0	0	0	0	0	0	0	0	0	0	0	0	0	0	0
1642	KM197090.1.1318	0	0	0	0	0	0	0	0	0	0	0	0	0	0	0	0	0	0	0	0	0	0	0	0	0	0	0	0	0	0	0	0	0	0	0	0	0	0	0	0	0	0	0	0	0	0	0	0
1643	DQ809069.1.1219	0	0	0	0.000212776	0	0	0	0	0	0	0	0	0	0	0	0	0	0	0.00097371	0	0	0	0	0	0	0	0	0	0	0	0	0	0	0	0	0	0.000768115	0	0	0	0	0	0	0	0	0	0	0
1644	FPLP01000582.16.1391	0	0	0	0	0.000107941	0	0	0	0	0	0	0	0	0	0	0	0.000219539	0	0	0	0	0	0	0	0	0	0	0	0	0	0	0	0	0	0	0	0	0	0	0	0	0	0	0.000215874	0	0	0	0
1645	JF235972.1.1353	0	0	0	0	0.000503724	0.000336961	0.000528936	0	0	0	0	0	0	0	0	0	0	0	0	0	0	0	0	0	0	0	0	0	0	0	0	0	0	0	0	0	0	0	0	0	0	0	0	0	0	0	0	0
1646	CU917556.1.1356	0	0	0	0	0	0	0	0.00114787	0	0	0.000490196	0	0	0	0	0	0	0.000165844	0	0	0	0	0	0	0	0	0	0	0	0	0	0	0.00025441	0	0.000629525	0	0	0	0	0	0	0	0	0	0	0	0	0
1647	EU591645.1.1290	0	0	0	0	0	0	0	0.000135044	0	0	0	0	0	0	0.00080967	0	0	0	0	0	0.000481729	0	0	0	0	0.000245414	0	0	0	0	0	0	0	0.000647836	0	0	0	0	0.0002257	0	0	0	0	0	0	0	0	0
1648	FJ437893.1.1486	0	0	0	0	0	0	0	0	0	0	0	0.00101426	0.00143041	0	0	0	0	0	0	0	0	0	0	0	0	0	0	0	0	0	0	0	0.000848033	0	0	0	0.000256038	0	0	0	0	0	0	0	0	0	0	0
1649	HQ183905.1.1475	0	0	0	0	0	0	0	0	0	0	0	0.000368822	0	0	0	0	0	0	0	0	0.000481729	0	0	0	0	0	0	0.000321105	0.000496376	0	0	0	0	0.000388702	0	0	0	0	0.0002257	0	0	0	0	0	0	0	0	0
1650	CU920813.1.1312	0	0	0	0	0	0	0	0	0	0	0	0.000215146	0	0	0	0	0	0	0	0	0	0	0	0	0	0	0	0	0	0	0	0	0	0	0	0.000327804	0	0	0	0	0	0	0	0	0	0	0	0
1651	AJ298740.1.1209	0	0	0	0	0	0	0	0	0	0	0	0	0	0.0010979	0.00167717	0.000766711	0	0	0	0	0	0	0	0	0	0	0	0	0	0	0	0	0	0	0	0	0	0	0	0	0	0	0	0	0	0	0	0
1652	JQ845780.1.1325	0	0	0	0	0	0	0	0	0	0	0	0	0	0	0	0	0	0	0	0	0.000240864	0	0	0	0	0	0	0	0	0	0	0	0	0.000518269	0	0	0	0	0	0	0.000524031	0	0	0	0	0	0	0
1653	EF688156.1.1493	0	0	0	0	0	0	0	0	0	0	0	0	0	0	0	0	0	0	0	0	0	0	0	0	0	0	0	0	0	0	0	0	0	0	0	0	0	0	0	0	0	0	0	0	0	0	0	0
1654	FQ658702.1.1330	0	0	0	0	0	0	0	0	0	0	0	0	0	0	0	0	0	0	0	0	0	0	0	0	0	0	0	0	0	0	0	0	0	0	0	0	0	0	0	0	0	0	0	0	0	0	0	0
1655	EU334518.1.1498	0	0	0	0	0	0	0	0	0	0	0	0	0	0	0	0	0	0	0	0	0	0	0	0	0	0	0	0	0	0	0	0	0	0	0	0	0	0	0	0	0	0	0	0	0	0	0	0
1656	EU573788.1.1421	0	0	0	0	0	0	0	0	0	0	0	0	0	0	0	0	0	0	0	0	0	0	0	0	0	0	0	0	0	0	0	0	0	0	0	0	0	0	0	0	0	0	0	0	0	0	0	0
1657	Y16547.1.1383	0	0	0	0	0	0	0	0	0	0	0	0	0	0	0	0	0	0	0	0	0	0	0	0	0	0	0	0	0	0	0	0	0	0	0	0	0	0	0	0	0	0	0	0	0	0	0	0
1658	CU926983.1.1337	0.000224719	0	0	0	0	0	0	0	0	0	0	0.000153676	0	0	0	0	0	0	0	0	0.000240864	0	0	0	0	0	0	0	0	0	0	0	0	0	0	0	0	0	0	0	0	0	0	0	0	0	0	0
1659	HE681253.1.1518	0	0.00100853	0	0.000378268	0	0	0	0	0	0	0	0	0	0	0	0	0	0	0	0	0	0	0	0	0	0	0	0	0	0	0	0	0	0	0	0	0	0	0	0	0.000299446	0	0	0	0	0	0	0
1660	LN569421.1.1354	0	0	0	0.000425552	0	0	0	0	0	0	0	0	0	0	0	0	0	0	0.00054095	0	0	0	0	0	0	0	0	0	0	0	0	0	0	0	0	0	0	0	0	0	0	0	0	0	0.000505391	0.000673945	0	0
1661	JN672266.1.1297	0	0	0	0	0	0	0	0	0	0	0	0	0	0	0	0	0	0	0	0	0.000481729	0	0	0	0	0	0	0	0	0	0	0	0	0	0	0	0	0	0	0	0	0	0	0	0	0	0	0
1662	AB661559.1.1414	0	0	0	0	0	0	0.000155569	0.000405132	0	0	0	0	0	0	0	0	0	0	0	0	0	0	0	0	0	0	0	0	0	0	0	0.000110522	0	0	0	0	0	0.000231504	0	0	0	0	0	0	0	0	0	0
1663	CU921432.1.1381	0	0	0	0	0	0	0	0	0	0	0	0	0	0	0	0	0	0	0	0	0	0	0	0	0	0	0	0	0	0	0	0	0	0	0	0	0	0	0	0	0	0	0	0	0	0	0	0
1664	JQ072235.1.1375	0	0	0	0	0	0	0	0	0	0	0	0	0	0	0	0	0	0	0	0	0	0	0	0	0	0	0	0	0	0	0	0	0	0	0	0	0	0	0	0	0	0	0	0	0	0	0	0
1665	CU926769.1.1345	0	0	0	0	0	0	0	0	0	0	0	0	0	0	0	0	0	0	0	0	0	0	0	0	0	0	0	0	0	0	0	0	0	0	0	0	0	0	0	0	0	0	0	0	0	0	0	0
1666	FPLS01040403.2.1291	0	0	0	0	0	0	0	0	0	0	0	0	0	0	0	0	0	0	0	0	0	0	0	0	0	0	0	0	0	0	0	0	0	0	0	0	0	0	0	0	0	0	0	0	0	0	0	0
1667	GQ135348.1.1369	0	0	0	0	0	0	0	0	0	0	0	0	0	0	0	0	0	0	0	0	0	0	0	0	0	0	0	0	0	0	0	0	0	0	0	0	0	0	0	0	0	0	0	0	0	0	0	0
1668	AJ535136.1.904	0	0	0	0	0	0	0	0	0	0	0	0	0	0	0	0	0	0	0	0	0	0	0	0	0	0	0	0	0	0	0	0	0	0	0	0	0	0	0	0	0	0	0	0	0	0	0	0
1669	EU335381.1.1466	0	0	0	0	0	0	0	0	0	0	0	0	0	0	0	0	0	0	0	0	0	0	0	0	0	0	0	0	0	0	0	0	0	0	0	0	0	0	0	0	0	0	0	0	0	0	0	0
1670	HM337324.1.1339	0	0	0	0.000118209	0	0.000101088	0	0	0	0	0	0	0	0	0.000115667	0	0.000292719	0	0	0	0	0	0	0	0	0	0	0	0	0	0	0	0	0	0	0	0	0	0	0	0	0	0	0	0	0	0	0
1671	AB630790.1.1461	0	0.000310318	0	0.000189134	0.000359803	0.000134785	0.000186683	0	0	0	0	0	0	0	0	0	0	0	0	0	0.000172046	0	0	0	0	0	0	0	0	0	0	0	0	0	0	0	0	0	0	0	0	0	0	0	0	0	0	0
1672	FPLP01004264.2.1479	0	0	0	0	0.000215882	0	9.33416e-05	0	0	0	0	0	0	0	0	0	0	0.000165844	0	0	0	0	0	0	0	0	0	0	0	0	0	0	0	0	0	0	0	0	0	0	0	0	0	0	0	0	0	0
1673	CU927585.1.1364	0	0	0	0	0	0	0	0.000405132	0	0	0	9.22056e-05	0	0	0	0	0	0.000110562	0	0	0	0	0	0	0	0	0	0	0	0	0	0	0	0	0	0	0	0	0	0	0	0	0	0	0.000336927	0	0	0
1674	GQ138181.1.1438	0	0	0	0	0	0	0	0	0	0	0	0	0	0	0	0	0	0	0	0	0	0	0	0	0	0	0	0	0	0	0	0	0	0	0	0	0	0	0	0	0	0	0	0	0.000673854	0.00074134	0	0
1675	GQ132759.1.1392	0	0	0	0	0	0	0	0	0	0	0	0	0	0	0	0	0	0	0	0	0	0	0	0	0	0	0	0	0	0	0	0	0	0	0	0	0	0	0	0	0	0	0	0	0	0	0	0
1676	KM373134.1.1233	0	0	0	0	0	0	0	0	0	0	0	0	0	0	0	0	0.000146359	0	0	0	0	0	0	6.46224e-05	0	0	0	0	0.000297826	0	0	0	0	0	0	0	0	0	0	0	0	0	0	0	0	0	0	0
1677	GQ134341.1.1400	0	0	0	0	0	0	0	0	0	0	0	0	0	0	0	0	0	0	0	0	0	0	0	0	0	0	0	0	0	0	0	0	0	0	0	0	0	0	0	0	0	0	0	0	0	0	0	0
1678	KJ159297.1.1473	0	0	0	0	0	0	0	0	0	0	0	0	0	0	0	0	0	0	0	0	0	0	0	0	0	0	0	0	0	0	0	0	0	0	0	0	0	0	0	0	0	0	0	0	0	0	0	0
1679	JX505020.1.1416	0	0	0	0	0	0	0	0	0	0	0	0	0	0	0	0	0	0	0	0	0	0	0	0	0	0	0	0	0	0	0	0	0	0	0	0	0	0	0	0	0	0	0	0	0	0	0	0
1680	AY792311.1.1527	0	0	0	0	0	0	0	0	0	0	0	0	0	0	0	0	0	0	0	0	0	0	0	0	0	0	0	0	0	0	0	0	0	0	0	0	0	0	0	0	0	0	0	0	0	0	0	0
1681	KU324909.1.1217	0	0.000698216	0	0	0	0	0	0	0	0	0	0	0	0	0	0	0	0	0	0	0	0	0	0	0	0	0	0	0	0	0	0	0	0	0	0	0	0	0	0	0.00157209	0	0	0	0	0	0	0
1682	FPLM01003283.11.1509	0	0	0	0.000307343	0	0	0	0	0	0	0	0	0	0	0	0	0	0	0	0	0	0.000385951	0	0.000581602	0	0	0	0	0	0	0	0.000176835	0	0	0	0	0	0	0	0	0	0	0	0	0	0	0	0
1683	LK392713.1.1223	0	0	0	0	0	0	0	0	0	0	0	0	0	0	0	0	0	0	0	0	0	0	0	0	0	0	0	0	0	0	0	0	0	0	0	0	0	0	0	0	0	0	0	0	0	0	0	0
1684	AB515926.1.1429	0	0	0	0	0	0	0	0	0	0	0	0	0	0	0	0	0	0	0	0	0	0	0	0	0	0	0	0	0	0	0	0	0	0	0	0	0	0	0	0	0	0	0	0	0	0	0	0
1685	CU923752.1.1327	0	0	0	0	0	0	0	0	0.000837968	0	0	0	0	0	0	0	0	0	0	0	0	0	0	0	0	0	0	0	0	0	0	0	0	0	0	0	0	0	0	0	0	0.000566465	0	0	0	0	0	0
1686	CU367854.573.1976	0	0	0	0	0	0	0	0	0	0	0	0	0	0	0.000289168	0	0	0	0	0	0	0	0	0	0	0	0	0.00120414	0	0	0	0	0	0	0	0	0	0	0	0.000275255	0.000299446	0	0	0	0	0	0	0
1687	LN570476.1.1332	0	0	0	0	0	0	0	0	0	0	0	0	0	0	0	0	0	0	0	0	0	0	0	0	0	0	0	0	0	0	0	0	0	0	0	0	0	0	0	0	0	0	0	0	0	0	0	0
1688	EU776915.1.1286	0	0	0	0	0	0	0	0	0	0	0	0	0	0	0	0	0	0	0	0	0	0	0	0	0	0	0	0	0	0	0	0	0	0	0	0	0	0	0	0	0	0	0	0	0	0	0	0
1689	AB748937.1.1404	0	0	0	0	0	0	0	0	0	0	0	0	0	0	0	0	0	0	0	0	0	0	0	0	0	0	0	0	0	0	0	0	0	0	0	0	0	0	0	0	0	0	0	0	0	0	0	0
1690	DQ346486.1.1502	0	0	0	0	0	0	0	0	0	0	0	0	0	0	0	0	0	0	0	0	0	0	0	0	0	0	0	0	0	0	0	0	0	0	0	0	0	0	0	0	0	0	0	0	0	0	0	0
1691	EU639023.1.1358	0	0	0	0	0	0	0	0	0	0	0	0	0	0	0	0	0	0	0	0	0	0	0	0	0	0	0	0	0	0	0	0	0	0	0	0	0	0	0	0	0	0	0	0	0	0	0	0
1692	JQ675393.1.1250	0	0	0	0	0	0	0	0	0	0	0	0	0	0	0	0	0	0	0	0	0	0	0	0	0	0	0	0	0	0	0	0	0	0	0	0	0	0	0	0	0	0	0	0	0	0	0	0
1693	HE796041.1.901	0	0	0	0	0	0	0	0	0	0	0	0	0	0	0	0	0	0	0	0	0	0	0	0	0	0	0	0	0	0	0	0	0	0	0	0	0	0	0	0	0	0	0	0	0	0	0	0
1694	FN824902.1.1305	0.000224719	0	0	0	0	0	9.33416e-05	0	0	0	0	0	0	0	0	0	0	0	0	0	0	0	0	0	0	0	0	0	0	0	0.000140252	6.6313e-05	0.00025441	0	0	0	0	0	0	0	0	0	0	0	0	0	0	0
1695	FJ205806.1.1277	0	0.00116369	0.000645935	0.000307343	0	0	0	0	0	0	0	0	0	0	0	0	0	0	0	0	0	0	0	0	0	0	0	0	0	0	0	0	0	0	0	0	0	0	0	0	0	0	0	0	0	0	0	0
1696	KT215492.1.1482	0	0	0	0.000236418	0	0	0	0	0	0	0	0	0	0	0	0	0	0	0	0	0	0	0	0	0	0	0	0	0	0	0	0	0	0	0	0	0	0	0	0	0	0	0	0	0	0	0	0
1697	JF421656.1.1543	0	0	0	0.000189134	0	0	0	0.00033761	0	0	0	0	0	0	0	0	0	0	0	0	0	0	0	0	0	0	0	0	0	0	0	0	0	0	0	0	0	0	0	0	0	0	0	0	0.000758086	0.00141529	0.000317033	0
1698	KP006499.1.1411	0	0	0	0	0	0	0	0	0	0	0	0	0	0	0.000520502	0	0	0	0	0	0	0	0	0	0	0	0	0	0	0	0	0.000309461	0	0	0	0	0	0	0	0	0	0	0	0	0	0	0	0
1699	KF533806.1.1491	0	0	0	0	0	0	0	0	0	0	0	0	0	0	0	0	0	0	0	0	0.001514	0	0	0	0	0	0	0	0	0	0	0	0.000848033	0	0	0	0	0	0	0	0	0	0	0	0	0	0	0
1700	JN245686.1.1488	0	0	0	0	0	0	0	0	0	0	0	0	0	0	0	0	0	0	0	0	0	0	0	0.00138938	0.00140235	0	0	0	0	0	0	0	0	0	0	0	0	0	0	0	0	0	0	0	0	0	0	0
1701	LC342993.1.1200	0	0	0	0	0	0	0	0	0	0	0	0	0	0	0	0	0	0	0	0	0	0	0	0	0	0	0	0	0	0	0	0	0	0	0	0	0	0	0	0	0.00209612	0	0	0	0	0	0	0
1702	EU266870.1.1512	0	0	0	0	0	0	0	0	0	0	0	0	0	0	0	0	0	0	0	0	0	0	0	0	0	0	0	0	0	0	0	0	0	0	0	0	0	0	0	0	0	0	0	0	0	0	0	0
1703	EU104840.1.1387	0	0	0	0	0	0	0	0	0	0	0	0	0	0	0	0	0	0	0	0	0	0	0	0	0	0	0	0	0	0	0	0	0	0	0	0	0	0	0	0	0	0	0	0	0	0	0	0
1704	EU413658.1.1232	0	0	0	0	0	0	0	0	0	0	0	0	0	0	0	0	0	0	0	0	0	0	0	0	0	0	0	0	0	0	0	0	0	0	0	0	0	0	0	0	0	0	0	0	0	0	0	0
1705	CU922125.1.1324	0	0	0	0	0	0	0	0	0	0	0	0	0	0	0	0	0	0	0	0	0	0	0	0	0	0	0	0	0	0	0	0	0	0	0	0	0	0	0	0	0	0	0	0	0	0	0	0
1706	AB488208.1.1361	0	0	0	0	0	0	0	0	0	0	0	0	0	0	0	0	0	0	0	0	0	0	0	0	0	0	0	0	0	0	0	0	0	0	0	0	0	0	0	0	0	0	0	0	0	0	0	0
1707	LN573058.1.1331	0	0	0	0	0	0	0	0	0	0	0	0	0	0	0	0	0	0	0	0	0	0	0	0	0	0	0	0	0	0	0	0	0	0	0	0	0	0	0	0	0	0	0	0	0	0	0	0
1708	HQ598347.1.1456	0	0	0	0	0	0	0	0	0	0	0	0	0	0	0	0	0	0	0	0	0	0	0	0	0	0	0	0	0	0	0	0	0	0	0	0	0	0	0	0	0	0	0	0	0	0	0	0
1709	AY963460.1.1431	0	0	0	0	0	0	0	0	0	0	0	0	0	0	0	0	0	0	0	0	0	0	0	0	0	0	0	0	0	0	0	0	0	0	0	0	0	0	0	0	0	0	0	0	0	0	0	0
1710	AB243805.1.1342	0	0	0	0	0	0	0	0	0	0	0	0	0	0	0	0	0	0	0	0	0	0	0	0	0	0	0	0	0	0	0	0	0	0	0	0	0	0	0	0	0	0	0	0	0	0	0	0
1711	AM071373.1.1256	0	0	0	0	0	0	0	0	0	0	0	0	0	0	0	0	0	0	0	0	0	0	0	0	0	0	0	0	0	0	0	0	0	0	0	0	0	0	0	0	0	0	0	0	0	0	0	0
1712	JF145537.1.1333	0	0	0	0	0	0	0	0	0	0	0	0	0	0.000304971	0	0	0	0	0	0	0	0	0	0	0	0	0	0	0	0	0	0.000221043	0	0	0	0	0	0	0	0	0	0	0	0	0	0	0	0
1713	KF411654.1.1358	0	0	0	0	0	0	0	0	0	0	0	0.000153676	0	0	0	0	0	0	0	0	0	0	0	0	0	0	0	0	0	0	0	0	0	0	0	0	0	0	0	0	0	0	0	0	0	0	0	0
1714	KT182564.1.1445	0	0	0	0	0	0	0	0	0	0	0	0	0	0.000304971	0	0	0	0	0	0	0	0	0	0.000226179	0	0	0	0	0	0	0	0	0	0	0	0	0	0	0	0	0	0	0	0	0	0	0	0.000370679
1715	FPLS01009471.1.1440	0	0	0	0	0	0	0	0	0	0	0	0	0	0	0	0	0	0	0	0	0	0	0	0	0	0	0	0	0	0	0	0	0	0	0	0	0	0.00122367	0	0	0	0	0	0	0	0	0	0
1716	JF417954.1.1497	0	0	0	0	0	0	0	0	0	0	0	0	0	0	0	0	0	0	0	0	0	0	0	0	0	0	0	0	0	0	0	0	0	0	0	0	0	0	0	0	0	0	0	0	0	0	0	0
1717	CU917571.1.1371	0	0	0	0	0	0	0	0	0	0	0	0	0	0	0	0	0	0	0	0	0	0	0	0	0	0	0	0	0	0	0	0	0	0	0	0	0	0	0	0	0	0	0	0	0	0	0	0
1718	GQ402760.1.1453	0	0	0	0	0	0	0	0	0	0	0	0	0	0	0	0	0	0	0	0	0	0	0	0	0	0	0	0	0	0	0	0	0	0	0	0	0	0	0	0	0	0	0	0	0	0	0	0
1719	DQ196635.1.1468	0	0	0.000369106	0.000189134	0	0	0	0	0	0	0	0	0	0	0	0	0	7.37083e-05	0	0	0	0	0	0	0	0	0	0	0	0	0	0	0	0	0	0	0	0	0	0	0	0	0	0	0	0	0	0
1720	MG869097.1.1240	0	0	0	0.000165492	0	0	0	0	0	0	0	0	0	0	0	0	0	0	0	0	0	0.000231571	0	0.000129245	0	0	0	0	0	0	0	0.00015473	0	0	0	0	0	0	0	0	0	0	0	0	0	0	0	0
1721	CU918140.1.1394	0	0	0	0	0	0	0	0	0	0	0	0.000122941	0	0	0	0	0	0.000147417	0	0	0	0	0	0	0	0	0	0.000240828	0	0.000429406	0	0	0	0	0	0	0	0	0.000150466	0	0	0	0	0	0	0	0	0
1722	JQ187751.1.1338	0	0	0	0	0	0	0	0	0	0	0	0	0.000643685	0	0	0	0	0	0	0	0	0	0	0	0	0	0	0	0	0	0	0	0	0.00336875	0	0	0	0	0	0	0	0	0	0	0	0	0	0
1723	KJ615108.1.1287	0	0	0	0	0	0	0	0	0	0	0	0	0.000357603	0	0	0	0	0	0	0	0	0	0	0	0	0	0	0	0	0	0	0	0	0	0	0	0	0	0	0	0	0	0	0	0	0	0	0
1724	FJ208843.1.1379	0	0	0	0	0	0	0	0	0	0	0	0	0	0	0	0.000418206	0	0.000110562	0	0	0	0	0.000327869	9.69337e-05	0	0	0	0	0	0	0	0	0	0	0	0	0	0.000264577	0	0	0	0	0	0	0	0	0	0
1725	DQ814564.1.1449	0	0	0	0	0	0	0	0	0	0	0	0	0	0	0	0	0	0.000221125	0	0	0	0	0	0	0	0	0	0	0	0.000687049	0	0	0	0	0	0	0	0	0	0	0	0	0	0	0	0	0	0.000926698
1726	FPLP01011915.1.1222	0	0	0	0	0	0	0	0	0	0	0	0	0	0	0	0	0	0	0	0	0	0	0.000491803	0	0	0	0	0	0	0	0	0	0	0	0	0	0	0	0	0	0	0	0	0	0	0	0	0
1727	CR933201.3.1297	0	0	0	0	0	0	0	0	0	0	0	0	0	0	0	0	0	0	0	0	0	0	0	0	0	0	0.000144186	0	0	0	0	0	0	0	0	0	0	0	0	0	0	0	0	0	0	0	0	0
1728	GQ134632.1.1365	0	0	0	0	0	0	0	0	0	0	0	0	0	0	0	0	0	0	0	0	0	0	0	0	0	0	0	0	0	0	0	0	0	0	0	0	0	0	0	0	0	0	0	0	0	0.00114571	0.00277404	0
1729	DQ988271.1.1344	0	0	0	0	0	0	0	0	0	0	0	0	0	0	0	0	0	0	0	0	0	0	0	0	0	0	0	0	0	0	0	0	0	0	0	0	0	0	0	0	0	0	0	0	0	0	0	0
1730	KY190600.1.1443	0	0	0	0	0	0	0	0	0	0	0	0	0	0	0	0	0	0	0	0	0	0	0	0	0	0	0	0	0	0	0	0	0	0	0	0	0	0	0	0	0	0	0	0	0	0	0	0
1731	DQ823971.1.1252	0.000149813	0	0	0	0	0	0	0	0	0	0	0	0	0	0	0.000139402	0	0	0	0	0	0	0	0	0	0	0	0	0.000198551	0	0	0	0	0	0	0	0	0	0.000376166	0.000275255	0.000149723	0	0	0	0	0	0	0
1732	FPLM01001756.9.1543	0	0	0	0	0	0	0	0	0	0	0	0	0	0	0	0	0	0	0	0	0.000137637	0.000231571	0.000409836	0.000161556	0	0	0	0	0	0	0	0	0	0	0	0	0.000170692	0	0	0	0	0	0.000158003	0	0	0	0	0
1733	KM046977.1.1512	0	0	0	0	0	0	0	0	0	0	0	0	0	0	0	0	0	0	0	0	0	0	0	0.000484668	0	0	0	0	0	0	0	0	0	0	0	0	0.000341384	0	0.000300933	0.000344068	0	0	0	0	0	0	0	0
1734	AF050582.1.1423	0	0	0	0	0	0	0	0	0	0	0	0	0	0	0	0	0	0	0	0	0	0	0	0	0	0	0	0	0	0	0.000210379	0	0	0	0	0	0	0.000330721	0	0	0	0	0	0	0	0	0	0
1735	CU917860.1.1328	0	0	0	0	0	0	0	0	0	0	0	0	0	0	0	0	0	0	0	0	0	0	0	0	0	0	0	0	0	0	0	0	0	0	0	0	0	0.000992162	0	0	0	0	0	0	0	0	0	0
1736	AB232813.1.1413	0	0	0	0	0	0	0	0	0	0	0	0	0	0	0	0	0	0	0	0	0	0	0	0	0	0	0	0	0	0	0	0	0	0	0	0	0	0.00016536	0	0	0	0	0	0	0	0	0	0
1737	JF104647.1.1363	0	0	0	0	0	0	0	0	0	0	0	0	0	0	0	0	0	0	0	0	0	0	0	0	0	0	0	0	0	0	0	0	0	0	0	0	0	0	0	0	0	0	0	0	0	0	0	0
1738	EF029838.1.1278	0	0	0	0	0	0	0	0	0	0	0	0	0	0	0	0	0	0	0	0	0	0	0	0	0	0	0	0	0	0	0	0	0	0	0	0	0	0	0	0	0	0	0	0	0	0	0	0
1739	AY265878.1.1400	0	0	0	0	0	0	0	0	0	0	0	0	0	0	0	0	0	0	0	0	0	0	0	0	0	0	0	0	0	0	0	0	0	0	0	0	0	0	0	0	0	0	0	0	0	0	0	0
1740	HF679039.1.1450	0	0	0	0	0	0	0	0	0	0	0	0	0	0	0	0	0	0	0	0	0	0	0	0	0	0	0	0	0	0	0	0	0	0	0	0	0	0	0	0	0	0	0	0	0	0	0	0
1741	KX753032.1.1487	0	0	0	0	0	0	0	0	0	0	0	0	0	0	0	0	0	0	0	0	0	0	0	0	0	0	0	0	0	0	0	0	0	0	0	0	0	0	0	0	0	0	0	0	0	0	0	0
1742	KP745080.1.1455	0	0	0	0	0	0	0	0	0	0	0	0	0	0	0	0	0	0	0	0	0	0	0	0	0	0	0	0	0	0	0	0	0	0	0	0	0	0	0	0	0	0	0	0	0	0	0	0
1743	EU283472.1.1360	0	0	0	0	0	0	0	0	0	0	0	0	0	0	0	0	0	0	0	0	0	0	0	0	0	0	0	0	0	0	0	0	0	0	0	0	0	0	0	0	0	0	0	0	0	0	0	0
1744	KP715410.1.1356	0	0	0.000461382	0	0	0	0	0	0	0	0	0	0	0	0	0	0	0	0	0	0	0	0	0	0	0	0	0	0	0	0	0	0	0	0	0	0	0	0	0	0	0	0	0	0	0	0	0
1745	JF828762.1.1495	0	0	0	0	0	0	0	0	0	0	0	0	0	0.00115889	0	0	0	0	0	0	0	0	0	0	0	0	0	0.000642209	0	0	0	0	0	0	0	0	0	6.61441e-05	0	0	0	0	0	0	0	0	0	0
1746	CU921424.1.1322	0	0	0	0	0	0	0	0	0	0	0	0	0	0	0.000404835	0	0	0	0	0	0	0	0	0	0	0.000306767	0	0	0	0	0	0	0	0	0	0.000327804	0	0	0	0	0	0	0	0	0	0	0	0
1747	KC357927.1.1264	0	0	0	0	0	0	0	0	0	0	0	0	0	0	0	0	0	0	0	0	0.00041291	0	0	0	0	0	0	0	0	0	0	0	0	0	0	0	0	0	0	0	0	0	0	0	0	0	0	0
1748	CU921110.1.1357	0	0	0	0	0	0	0	0	0	0	0	0	0	0	0	0	0	0	0	0	0	0	0	0	0	0	0	0	0	0.000944693	0.00056101	0.000221043	0	0	0	0	0	0	0	0	0	0	0	0	0	0	0	0
1749	AM697003.1.1471	0	0	0	0	0	0	0	0	0	0	0	0	0	0	0	0	0	0	0	0	0	0	0	0	0	0	0	0	0	0	0	0.000375774	0	0	0	0	0	0	0	0	0	0	0	0	0	0	0	0
1750	HM319056.1.1352	0	0	0	0	0	0	0	0	0	0	0	0	0	0	0	0	0	0	0	0	0	0	0	0	0	0	0	0	0	0	0	0	0	0	0	0	0	0	0	0	0	0	0	0	0	0	0	0
1751	AB630586.1.1465	0	0	0	0	0	0	0	0	0	0	0	0	0	0	0	0	0	0	0	0	0	0	0	0	0	0	0	0	0	0	0	0	0	0	0	0	0	0	0	0	0	0	0	0	0	0	0	0
1752	AB630451.1.1467	0	0	0	0	0	0	0	0	0	0	0	0	0	0	0	0	0	0	0	0	0	0	0	0	0	0	0	0	0	0	0	0	0	0	0	0	0	0.000562225	0	0	0	0	0	0	0	0	0	0
1753	AB252915.1.1504	0	0	0	0	0	0	0	0	0	0	0	0	0	0	0	0	0	0	0	0	0	0	0	0	0	0	0	0	0	0	0	0	0	0	0	0	0	0.000297649	0	0	0	0	0	0	0	0	0	0
1754	HM312380.1.1315	0	0	0	0	0	0	0	0	0	0	0	0	0	0	0	0	0	0	0	0	0	0	0	0	0	0	0	0	0	0	0	0	0	0	0	0	0	0	0	0	0	0	0	0	0	0	0	0
1755	AY265462.1.1363	0	0	0	0	0	0	0	0	0	0	0	0	0	0	0	0	0	0	0	0	0	0	0	0	0	0	0	0	0	0	0	0	0	0	0	0	0	0	0	0	0	0	0	0	0	0	0	0
1756	CU925564.1.1391	0	0	0	0	0	0	0	0	0	0	0	0	0	0	0	0	0	0	0	0	0	0	0	0	0	0	0	0	0	0	0	0	0	0	0	0	0	0	0	0	0	0	0	0	0	0	0	0
1757	CU925993.1.1345	0	0	0	0	0	0	0	0	0	0	0	0	0	0	0	0	0	0	0	0	0	0	0	0	0	0	0	0	0	0	0	0	0	0	0	0	0	0	0	0	0	0	0	0	0	0	0	0
1758	GU320663.1.1488	0	0	0	0	0	0	0	0	0	0	0	0	0	0	0	0	0	0	0	0	0	0	0	0	0	0	0	0	0	0	0	0	0	0	0	0	0	0	0	0	0	0	0	0	0	0	0	0
1759	JX521222.1.1500	0	0	0	0	0	0	0	0	0	0	0	0	0	0	0	0	0	0	0	0	0	0	0	0	0	0	0	0	0	0	0	0	0	0	0	0	0	0	0	0	0	0	0	0	0	0	0	0
1760	DQ451520.1.1487	0	0	0	0	0	0	0	0	0	0	0	0	0	0	0	0	0	0	0	0	0	0	0	0	0	0	0	0	0	0	0	0	0	0	0	0	0	0	0	0	0	0	0	0	0	0	0	0
1761	KJ424435.1.904	0	0	0	0	0	0	0	0	0	0	0	0	0	0	0	0	0	0	0	0	0	0	0	0	0	0	0	0	0	0	0	0	0	0	0	0	0	0	0	0	0	0	0	0	0	0	0	0
1762	AB238765.1.1487	0	0	0	0	0	0	0	0	0	0	0	0	0	0	0	0	0	0	0	0	0	0	0	0	0	0	0	0	0	0	0	0	0	0	0	0	0	0	0	0	0	0	0	0	0	0	0	0
1763	GU356341.1.1408	0	0	0	0.000496477	0	0	0	0	0	0	0	0	0	0	0	0	0	0	0	0	0	0	0	0	0	0	0	0	0	0	0	0	0	0	0	0	0	0	0	0	0	0	0	0	0	0	0	0
1764	CBVB010000006.254456.255954	0	0	0	0.000567403	0	0	0	0	0	0	0.000816993	0	0	0	0	0	0	0	0	0	0	0	0	0	0	0	0	0	0	0	0	0	0	0	0	0	0	0	0	0	0	0	0	0	0	0	0	0
1765	CU927597.1.1370	0	0	0	0	0	0	0.000124456	0	0.00129504	0	0	0	0	0	0	0	0	0	0	0	0	0	0	0	0	0	0	0	0	0	0	0	0	0	0	0	0	0	0	0	0	0.000251762	0.000474009	0	0	0	0	0
1766	JN038860.1.1509	0	0	0	0	0	0.000168481	0.000155569	0	0	0	0	0	0	0	0	0	0	0.000202698	0	0	0	0	0	0	0	0	0	0	0	0	0	4.42087e-05	0.000169607	0	0	0	0	0	0	0	0	0	0	0	0	0	0	0
1767	FQ659017.1.1371	0	0	0	0	0	0	0	0	0.000533252	0	0	0	0	0	0	0	0	0	0	0	0	0	0	0	0	0	0.000144186	0	0	0	0	0	0	0	0	0	0	0.000429937	0	0	0	0	0.000158003	0	0	0	0	0
1768	FPLP01009560.16.1510	0	0	0	0	0	0	0	0	0	0	0	0	0	0	0	0.000627309	0	0	0	0	0	0	0	0	0	0	0	0	0	0	0	0	0	0	0	0	0	0.000231504	0	0	0	0	0	0	0	0	0	0
1769	FPLP01009578.15.1480	0	0	0	0	0	0	0	0	0	0	0	0	0	0	0	0	0	0	0	0.00110086	0.000206455	0	0	0	0	0	0	0	0	0	0	0	0	0	0	0	0	0	0	0	0	0	0	0	0	0	0	0
1770	FN563324.1.1476	0	0	0	0	0	0	0	0	0	0	0	0	0	0	0	0	0	0	0	0	0	0	0	0	0	0	0	0	0	0	0	0	0	0.000777403	0	0	0	0	0	0	0	0	0	0	0	0	0	0
1771	CZBP01000074.1.1200	0	0	0	0	0	0	0	0	0	0	0	0	0	0	0	0	0	0	0	0	0	0	0	0	0	0	0	0	0	0	0	0	0	0.000647836	0	0	0	0	0	0	0	0	0	0	0	0	0	0
1772	JX040377.1.1474	0	0	0	0	0	0	0	0	0	0	0	0	0	0	0	0	0	0	0	0	0	0	0	0	0	0	0	0	0	0	0	0	0	0	0	0	0	0	0	0	0	0	0	0	0	0	0	0
1773	JX298434.1.1351	0	0	0	0	0	0	0	0	0	0	0	0	0	0	0	0	0	0	0	0	0	0	0	0	0	0	0	0	0	0	0	0	0	0	0	0	0	0	0	0	0	0	0	0	0	0	0	0
1774	AB447640.1.1468	0	0	0	0	0	0	0	0	0	0	0	0	0	0	0	0	0	0	0	0	0	0	0	0	0	0	0	0	0	0	0	0	0	0	0	0	0	0	0	0	0	0	0	0	0	0	0	0
1775	JX272026.1.1451	0	0	0	0	0	0	0	0	0	0	0	0	0	0	0	0	0	0	0	0	0	0	0	0	0	0	0	0	0	0	0	0	0	0	0	0	0	0	0	0	0	0	0	0	0	0	0	0
1776	HM315381.1.1319	0.00142322	0	0	0	0	0	0	0	0	0	0	0	0	0	0	0	0	0	0	0	0	0	0	0	0	0	0	0	0	0	0	0	0	0	0	0	0	0	0	0	0	0	0	0	0	0	0	0
1777	FJ769453.1.1473	0	0	0	0.000165492	0	0	0	0	0	0	0	0	0	0	0	0	0	0	0	0	0	0	0	0	0	0	0	0	0	0	0	0	0	0	0	0	0	0	0	0	0	0	0	0	0	0	0	0
1778	JF145660.1.1313	0	0	0	0.000236418	0	0	0	0	0	0	0	0	0	0	0	0.000627309	0	0	0	0	0	0	0	0	0	0	0	0	0	0.000343525	0	0	0	0	0	0	0	0	0	0	0	0	0	0	0	0	0	0
1779	HQ155515.1.1369	0	0	0	0.000165492	0	0	0	0	0	0	0	0	0	0	0	0	0	0	0	0	0	0	0	0	0	0	0	0	0	0	0	0	0	0	0	0	0	0	0	0	0	0	0	0	0.00109501	0	0	0
1780	FPLM01003727.12.1543	0	0	0	0	0	0	0.000280025	0	0	0	0	0	0	0	0	0	0	0	0	0	0	0	0	0	0	0	0	0	0	0	0	0	0	0	0	0.000917852	0	0	0	0	0	0	0	0	0	0	0	0
1781	JF183883.1.1345	0	0	0	0	0	0	0	0	0	0	0	0.000522498	0.000715205	0.000853919	0.00156151	0	0	0	0	0	0	0	0	0	0	0	0	0	0	0	0	0	0	0	0	0	0	0	0	0	0	0	0	0	0	0	0	0
1782	AJ401118.1.1352	0	0	0	0	0	0	0	0	0	0	0	0	0	0	0.000347001	0.000487907	0.000146359	0	0	0	0	0	0	0	0	0	0	0	0	0.000515287	0	0	0	0	0	0	0	0	0	0	0	0	0	0.000287832	0	0	0	0
1783	FJ769440.1.1393	0	0	0	0	0	0	0	0	0	0	0	0	0	0	0	0	0	0	0	0	0	0	0	0	0	0	0	0	0	0	0.000210379	0	0	0	0	0	0	0	0.000300933	0	0.000224585	0.000188822	0	0	0	0	0	0
1784	JQ799987.1.1213	0	0	0	0	0	0	0	0	0	0	0	0	0	0	0	0	0	0	0	0	0	0	0	0	0	0	0	0	0	0	0	0	0	0	0.000393453	0	0	0	0.000150466	0	0.000299446	0	0	0	0	0	0	0
1785	KJ881299.1.1506	0	0	0	0	0	0	0	0	0	0	0	0	0	0	0	0	0	0	0	0	0	0	0	0	0	0	0	0	0	0	0	0	0	0	0	0	0	0	0	0	0	0	0	0	0	0	0	0
1786	JN995372.1.1482	0	0	0	0	0	0	0	0	0	0	0	0	0	0	0	0	0	0	0	0	0	0	0	0	0	0	0	0	0	0	0	0	0	0	0	0	0	0	0	0	0	0	0	0	0	0	0	0
1787	GQ134707.1.1375	0	0	0	0	0	0	0	0	0	0	0	0	0	0	0	0	0	0	0	0	0	0	0	0	0	0	0	0	0	0	0	0	0	0	0	0	0	0	0	0	0	0	0	0	0	0	0	0
1788	GU388489.1.1058	0	0	0	0	0	0	0	0	0	0	0	0	0	0	0	0	0	0	0	0	0	0	0	0	0	0	0	0	0	0	0	0	0	0	0	0	0	0	0	0	0	0	0	0	0	0	0	0
1789	JN429564.1.1407	0	0	0	0	0	0	0	0	0	0	0	0	0	0	0	0	0	0	0	0	0	0	0	0	0	0	0	0	0	0	0	0	0	0	0	0	0	0	0	0	0	0	0	0	0	0	0	0
1790	JX224623.1.1411	0	0	0	0	0	0	0	0	0	0	0	0	0	0	0	0	0	0	0	0	0	0	0	0	0	0	0	0	0	0	0	0	0	0	0	0	0	0	0	0	0	0	0	0	0	0	0	0
1791	AB364752.1.1488	0	0	0	0	0	0	0	0	0	0	0	0	0	0	0	0	0	0	0	0	0	0	0	0	0	0	0	0	0	0	0	0	0	0	0	0	0	0	0	0	0	0	0	0	0	0	0	0
1792	AY960778.1.1481	0	0	0	0	0	0	0	0	0	0	0	0	0	0	0	0	0	0	0	0	0	0	0	0	0	0	0	0	0	0	0	0	0	0	0	0	0	0	0	0	0	0	0	0	0	0	0	0
1793	KM251073.1.1443	0	0.000310318	0.000461382	0	0	0	0	0	0	0	0	0	0	0	0	0	0	0	0	0	0	0	0	0	0	0	0	0	0	0	0	0	0	0	0	0	0	0	0	0	0	0	0	0	0	0	0	0
1794	AJ853628.1.1472	0	0	0	0.000189134	0	0	0	0	0	0	0	9.22056e-05	0	0	0	0	0	0	0	0	0	0	0	0	0	0	0	0.000240828	0	0	0	0	0	0	0	0.000458926	0	0	0	0	0	0	0	0	0	0	0.000317033	0
1795	JF417948.1.1401	0	0	0	0.000212776	0	0	0	0	0	0	0	0	0	0	0	0	0	0	0	0	0	0	0	0	0	0	0	0	0	0	0	0	0	0	0	0	0	0	0	0	0	0	0	0	0	0	0	0
1796	GQ397072.1.1463	0	0	0	0	0	0	0	0.000202566	0	0	0	0	0	0	0	0	0	0.000147417	0	0	0	0	0	0	0	0	0	0	0	0	0	0	0	0	0	0	0	0	0	0	0	0	0	0	0	0	0	0
1797	GQ138963.1.1351	0	0	0	0	0	0.000303265	0	0	0	0	0	0	0	0	0	0	0	0	0	0	0	0	0	0.000129245	0	0	0	0	0	0	0	0	0	0	0	0	0	0	0	0	0	0	0	0	0	0	0	0
[truncated: 4,883 more rows]
[truncated: 83 more columns]

## Sheet: NETWORK
Granular sludge network associations	FROM	FROM_Genus	SYMG	Weight	Sign	TO	TO_Domain	TO_Phylum	TO_Class	TO_Order	TO_Family	TO_Genus	TO_Species
[truncated: 129 more rows]

[truncated: 7 more sheets: Syntrophs, MAGs, barrnap, Butyrate, Propionate, Acetate, SGA-PD]
